# Supplementary material for: Are there physicochemical differences between allosteric and competitive ligands?
Source: PLoS Comput Biol. 2017 Nov 10;13(11):e1005813. doi: 10.1371/journal.pcbi.1005813 (PMC5699844; doi:10.1371/journal.pcbi.1005813)
Supplement: S1 Allo-Comp-SMILES — (XLSX) [file pcbi.1005813.s001.xlsx]

## Sheet: smi_prot
allo-comp-SMILES. A listing of the smiles strings for all molecules used in this study.
Allosteric Ligand	Allosteric Protein	Competitive Ligand	Competitive Protein
Clc1cc2c(nc(O)c(c2-c2ccccc2)C2=NN(C(=O)CCC(=O)[O-])C(C2)c2ccccc2)cc1	Glutamate [NMDA] receptor subunit epsilon 3	I\C=C\c1ccc(cc1)[C@H]1CC2[NH2+]C(CC2)[C@H]1C(OC)=O	Norepinephrine transporter
Clc1cc2c(nc(O)c(c2-c2ccccc2)C2=NN(C(=O)CCC(=O)[O-])C(C2)c2ccc(OC)cc2)cc1	Glutamate [NMDA] receptor subunit epsilon 3	I\C=C/c1ccc(cc1)[C@H]1CC2[NH2+]C(CC2)[C@H]1C(OC)=O	Norepinephrine transporter
Clc1ccc(cc1)C=1c2c(NC(=O)C=1C1=NN(CCCC(=O)[O-])C(C1)c1ccc(Cl)cc1)cccc2	Glutamate [NMDA] receptor subunit epsilon 3	Brc1nc(NC(=O)[C@@H]2C3[NH+](C(C[C@@H]2c2ccc(Cl)cc2)CC3)C)ccc1	Norepinephrine transporter
Clc1cc(ccc1)C=1c2c(NC(=O)C=1C1=NN(C(=O)CCC(=O)[O-])C(C1)c1ccc(Cl)cc1)cccc2	Glutamate [NMDA] receptor subunit epsilon 3	Brc1ncc(NC(=O)[C@@H]2C3[NH+](C(C[C@@H]2c2ccc(Cl)cc2)CC3)C)cc1	Norepinephrine transporter
Clc1ccc(cc1)C1N(N=C(C1)C1=C(c2c(NC1=O)cccc2)c1cc(ccc1)C)C(=O)CCC(=O)[O-]	Glutamate [NMDA] receptor subunit epsilon 3	Brc1[nH+]ccc(NC(=O)[C@@H]2C3[NH+](C(C[C@@H]2c2ccc(Cl)cc2)CC3)C)c1	Norepinephrine transporter
Clc1ccc(cc1)C1N(N=C(C1)C1=C(c2c(NC1=O)cccc2)c1cc(OC)ccc1)C(=O)CCC(=O)[O-]	Glutamate [NMDA] receptor subunit epsilon 3	Clc1ccc(cc1)[C@H]1CC2[NH+](C(CC2)[C@H]1C(=O)Nc1nc(F)ccc1)C	Norepinephrine transporter
Clc1ccc(cc1)C1N(N=C(C1)C1=C(c2c(NC1=O)cccc2)c1cc(ccc1)C#N)C(=O)CCC(=O)[O-]	Glutamate [NMDA] receptor subunit epsilon 3	Brc1nc(NC[C@@H]2C3[NH+](C(C[C@@H]2c2ccc(Cl)cc2)CC3)C)ccc1	Norepinephrine transporter
Clc1ccc(cc1)C1N(N=C(C1)C1=C(c2c(NC1=O)cccc2)c1cc(ccc1)C(F)(F)F)C(=O)CCC(=O)[O-]	Glutamate [NMDA] receptor subunit epsilon 3	Brc1ncc(NC[C@@H]2C3[NH+](C(C[C@@H]2c2ccc(Cl)cc2)CC3)C)cc1	Norepinephrine transporter
Clc1ccc(cc1F)C=1c2c(NC(=O)C=1C1=NN(C(=O)CCC(=O)[O-])C(C1)c1ccc(Cl)cc1)cccc2	Glutamate [NMDA] receptor subunit epsilon 3	Brc1[nH+]ccc(NC[C@@H]2C3[NH+](C(C[C@@H]2c2ccc(Cl)cc2)CC3)C)c1	Norepinephrine transporter
Clc1cc(ccc1F)C=1c2c(NC(=O)C=1C1=NN(C(=O)CCC(=O)[O-])C(C1)c1ccc(Cl)cc1)cccc2	Glutamate [NMDA] receptor subunit epsilon 3	Clc1ccc(cc1)[C@H]1CC2[NH+](C(CC2)[C@H]1CNc1nc(F)ccc1)C	Norepinephrine transporter
Clc1cc(ccc1Cl)C=1c2c(NC(=O)C=1C1=NN(C(=O)CCC(=O)[O-])C(C1)c1ccc(Cl)cc1)cccc2	Glutamate [NMDA] receptor subunit epsilon 3	Fc1ccc(cc1)[C@H]1C[C@@H]2[NH+]([C@H](CC2)[C@H]1C(OC)=O)C	Norepinephrine transporter
Clc1ccc(cc1)C1N(N=C(C1)C1=C(c2c(NC1=O)cccc2)c1cc(F)c(F)cc1)C(=O)CCC(=O)[O-]	Glutamate [NMDA] receptor subunit epsilon 3	O1CC[NH2+]CC1COc1ccccc1OCC	Norepinephrine transporter
Clc1ccc(cc1)C1N(N=C(C1)C1=C(c2c(NC1=O)cccc2)c1cc(F)cc(F)c1)C(=O)CCC(=O)[O-]	Glutamate [NMDA] receptor subunit epsilon 3	Ic1ccc(cc1)[C@H]1C[C@@H]2[NH+](C(CC2)[C@H]1C(OC)=O)C	Norepinephrine transporter
Clc1cc(cc(Cl)c1)C=1c2c(NC(=O)C=1C1=NN(C(=O)CCC(=O)[O-])C(C1)c1ccc(Cl)cc1)cccc2	Glutamate [NMDA] receptor subunit epsilon 3	FC(F)(F)c1ccc(OC(CC[NH2+]C)c2ccccc2)cc1	Norepinephrine transporter
Brc1ccc(cc1)C1N(N=C(C1)C1=C(c2cc(Cl)ccc2NC1=O)c1ccccc1)C(=O)\C=C\C(=O)[O-]	Glutamate [NMDA] receptor subunit epsilon 3	S(CCC(OC[C@@H]1C2[NH+](C(C[C@@H]1c1ccc(F)cc1)CC2)C)=O)CCSC	Norepinephrine transporter
Brc1ccc(cc1)C1N(N=C(C1)C1=C(c2cc(Cl)ccc2NC1=O)c1ccccc1)C(=O)\C=C/C(=O)[O-]	Glutamate [NMDA] receptor subunit epsilon 3	Fc1ccc(cc1)[C@@H]1CC[NH2+]C[C@H]1COc1cc2OCOc2cc1	Norepinephrine transporter
Brc1ccc(cc1)C1N(N=C(C1)C1=C(c2cc(Cl)ccc2NC1=O)c1ccccc1)C(=O)CCC(OC)=O	Glutamate [NMDA] receptor subunit epsilon 3	O(C)c1ccc(cc1)[C@@H]([C@@H](O)C1CCCCC1)C[NH+](C)C	Norepinephrine transporter
Brc1ccc(cc1)C1N(N=C(C1)C1=C(c2cc(Cl)ccc2NC1=O)c1ccccc1)C(=O)CCCC(=O)[O-]	Glutamate [NMDA] receptor subunit epsilon 3	O[C@H]([C@@H](C[NH+](C)C)c1cc2c(cc1)cccc2)c1ccccc1	Norepinephrine transporter
Brc1ccc(cc1)C=1c2c(NC(=O)C=1C1=NN(C(=O)\C=C\C(=O)[O-])C(C1)c1ccc(Cl)cc1)cccc2	Glutamate [NMDA] receptor subunit epsilon 3	O[C@H]([C@@H](C[NH3+])c1ccccc1)c1c(cc(cc1C)C)C	Norepinephrine transporter
Brc1ccc(cc1)C=1c2c(NC(=O)C=1C1=NN(C(=O)\C=C/C(=O)[O-])C(C1)c1ccc(Cl)cc1)cccc2	Glutamate [NMDA] receptor subunit epsilon 3	O[C@H]([C@@H](C[NH3+])c1cc2c(cc1)cccc2)c1ccccc1	Norepinephrine transporter
Brc1ccc(cc1)C=1c2c(NC(=O)C=1C1=NN(C(=O)\C=C\C(OC)=O)C(C1)c1ccc(Cl)cc1)cccc2	Glutamate [NMDA] receptor subunit epsilon 3	O(C)c1ccc(cc1)[C@@H]([C@@H](O)C1CCCCC1)C[NH3+]	Norepinephrine transporter
Brc1ccc(cc1)C=1c2c(NC(=O)C=1C1=NN(C(=O)CCCC(=O)[O-])C(C1)c1ccc(Cl)cc1)cccc2	Glutamate [NMDA] receptor subunit epsilon 3	O[C@H]([C@@H](C[NH+](C)C)c1ccccc1)C(C)(C)C	Norepinephrine transporter
Clc1cc2c(NC(=O)C(=C2c2ccccc2)C2=NN(C(=O)CCCC(=O)[O-])C(C2)c2ccc([N+](=O)[O-])cc2)cc1	Glutamate [NMDA] receptor subunit epsilon 3	O[C@H]([C@@H](C[NH3+])c1ccccc1)c1ccccc1	Norepinephrine transporter
Clc1ccc(cc1)C=1c2c(NC(=O)C=1C1=NN(C(=O)CCCC(=O)[O-])C(C1)c1ccc(Cl)cc1)cccc2	Glutamate [NMDA] receptor subunit epsilon 3	O[C@H]([C@@H](C[NH+](C)C)c1cc2c(cc1)cccc2)C(C)(C)C	Norepinephrine transporter
Clc1ccc(cc1)C=1c2c(NC(=O)C=1C1=NN(C(=O)CCC(=O)N)C(C1)c1ccc(Cl)cc1)cccc2	Glutamate [NMDA] receptor subunit epsilon 3	O[C@H]([C@@H](C[NH+](C)C)c1ccccc1)c1c(cc(cc1C)C)C	Norepinephrine transporter
Clc1ccc(cc1)C=1c2c(NC(=O)C=1C1=NN(CCCC(OC)=O)C(C1)c1ccc(Cl)cc1)cccc2	Glutamate [NMDA] receptor subunit epsilon 3	O[C@H]([C@@H](C[NH3+])c1cc2c(cc1)cccc2)C(C)(C)C	Norepinephrine transporter
Clc1ccc(cc1)C=1c2c(NC(=O)C=1C1=NN(C(=O)CCCF)C(C1)c1ccc(Cl)cc1)cccc2	Glutamate [NMDA] receptor subunit epsilon 3	O[C@H]([C@@H](C[NH3+])c1ccccc1)C(C)(C)C	Norepinephrine transporter
Clc1ccc(cc1)C=1c2c(NC(=O)C=1C1=NN(C(=O)CCC(=O)[O-])[C@@H](C1)c1ccc(Cl)cc1)cccc2	Glutamate [NMDA] receptor subunit epsilon 3	O[C@H]([C@@H](C[NH+](C)C)c1ccccc1)c1ccccc1	Norepinephrine transporter
Clc1ccc(cc1)C=1c2c(NC(=O)C=1C1=NN(C(=O)CCC(=O)[O-])[C@H](C1)c1ccc(Cl)cc1)cccc2	Glutamate [NMDA] receptor subunit epsilon 3	Clc1cc(N2CC[NH+](CC2)CCCN2N=C(N(CCOc3ccccc3)C2=O)CC)ccc1	Norepinephrine transporter
Clc1cc2c(NC(=O)C(=C2c2ccccc2)C2=NN(C(=O)CCC(=O)[O-])C(C2)c2ccc(F)cc2)cc1	Glutamate [NMDA] receptor subunit epsilon 3	O(C)c1ccc(cc1)C(C[NH+](C)C)C1(O)CCCCC1	Norepinephrine transporter
Clc1ccc(cc1)C1N(N=C(C1)C1=C(c2cc(Cl)ccc2NC1=O)c1ccccc1)C(=O)CCC(=O)[O-]	Glutamate [NMDA] receptor subunit epsilon 3	O([C@H](CC[NH2+]C)c1ccccc1)c1ccccc1C	Norepinephrine transporter
Brc1ccc(cc1)C1N(N=C(C1)C1=C(c2cc(Cl)ccc2NC1=O)c1ccccc1)C(=O)CCC(=O)[O-]	Glutamate [NMDA] receptor subunit epsilon 3	Clc1cc(ccc1Cl)[C@@H]1CC[C@H]([NH2+]C)c2c1cccc2	Norepinephrine transporter
Clc1cc2c(NC(=O)C(=C2c2ccccc2)C2=NN(C(=O)CCC(=O)[O-])C(C2)c2ccc([N+](=O)[O-])cc2)cc1	Glutamate [NMDA] receptor subunit epsilon 3	Clc1cc2c(nc(O)c(c2-c2ccccc2)C2=NN(C(=O)CCC(=O)[O-])C(C2)c2ccccc2)cc1	Glutamate [NMDA] receptor subunit epsilon 3
Clc1cc2c(NC(=O)C(=C2c2ccccc2)C2=NN(C(=O)CCC(=O)[O-])C(C2)c2ccc(cc2)C(=O)[O-])cc1	Glutamate [NMDA] receptor subunit epsilon 3	Clc1cc2c(nc(O)c(c2-c2ccccc2)C2=NN(C(=O)CCC(=O)[O-])C(C2)c2ccc(OC)cc2)cc1	Glutamate [NMDA] receptor subunit epsilon 3
Clc1cc2c(NC(=O)C(=C2c2ccccc2)C2=NN(C(=O)CCC(=O)[O-])C(C2)c2ccc(cc2)C(OC)=O)cc1	Glutamate [NMDA] receptor subunit epsilon 3	Clc1ccc(cc1)C=1c2c(NC(=O)C=1C1=NN(CCCC(=O)[O-])C(C1)c1ccc(Cl)cc1)cccc2	Glutamate [NMDA] receptor subunit epsilon 3
Clc1cc2c(NC(=O)C(=C2c2ccccc2)C2=NN(C(=O)CCC(=O)[O-])C(C2)c2ccc(cc2)C(F)(F)F)cc1	Glutamate [NMDA] receptor subunit epsilon 3	Clc1cc(ccc1)C=1c2c(NC(=O)C=1C1=NN(C(=O)CCC(=O)[O-])C(C1)c1ccc(Cl)cc1)cccc2	Glutamate [NMDA] receptor subunit epsilon 3
Clc1cc2c(NC(=O)C(=C2c2ccccc2)C2=NN(C(=O)CCC(=O)[O-])C(C2)c2ccc(N(C)C)cc2)cc1	Glutamate [NMDA] receptor subunit epsilon 3	Clc1ccc(cc1)C1N(N=C(C1)C1=C(c2c(NC1=O)cccc2)c1cc(ccc1)C)C(=O)CCC(=O)[O-]	Glutamate [NMDA] receptor subunit epsilon 3
Clc1cc2c(NC(=O)C(=C2c2ccccc2)C2=NN(C(=O)CCC(=O)[O-])C(C2)c2cc3OCOc3cc2)cc1	Glutamate [NMDA] receptor subunit epsilon 3	Clc1ccc(cc1)C1N(N=C(C1)C1=C(c2c(NC1=O)cccc2)c1cc(OC)ccc1)C(=O)CCC(=O)[O-]	Glutamate [NMDA] receptor subunit epsilon 3
Brc1ccc(cc1)C=1c2c(NC(=O)C=1C1=NN(C(=O)CCC(=O)[O-])C(C1)c1ccc(Br)cc1)cccc2	Glutamate [NMDA] receptor subunit epsilon 3	Clc1ccc(cc1)C1N(N=C(C1)C1=C(c2c(NC1=O)cccc2)c1cc(ccc1)C#N)C(=O)CCC(=O)[O-]	Glutamate [NMDA] receptor subunit epsilon 3
Brc1ccc(cc1)C=1c2c(NC(=O)C=1C1=NN(C(=O)CCC(=O)[O-])C(C1)c1ccc(Cl)cc1)cccc2	Glutamate [NMDA] receptor subunit epsilon 3	Clc1ccc(cc1)C1N(N=C(C1)C1=C(c2c(NC1=O)cccc2)c1cc(ccc1)C(F)(F)F)C(=O)CCC(=O)[O-]	Glutamate [NMDA] receptor subunit epsilon 3
Brc1ccc(cc1)C=1c2c(NC(=O)C=1C1=NN(C(=O)CCC(=O)[O-])C(C1)c1ccc(F)cc1)cccc2	Glutamate [NMDA] receptor subunit epsilon 3	Clc1ccc(cc1F)C=1c2c(NC(=O)C=1C1=NN(C(=O)CCC(=O)[O-])C(C1)c1ccc(Cl)cc1)cccc2	Glutamate [NMDA] receptor subunit epsilon 3
Brc1ccc(cc1)C=1c2c(NC(=O)C=1C1=NN(C(=O)CCC(=O)[O-])C(C1)c1ccccc1)cccc2	Glutamate [NMDA] receptor subunit epsilon 3	Clc1cc(ccc1F)C=1c2c(NC(=O)C=1C1=NN(C(=O)CCC(=O)[O-])C(C1)c1ccc(Cl)cc1)cccc2	Glutamate [NMDA] receptor subunit epsilon 3
Brc1ccc(cc1)C1N(N=C(C1)C1=C(c2c(NC1=O)cccc2)c1ccc(Cl)cc1)C(=O)CCC(=O)[O-]	Glutamate [NMDA] receptor subunit epsilon 3	Clc1cc(ccc1Cl)C=1c2c(NC(=O)C=1C1=NN(C(=O)CCC(=O)[O-])C(C1)c1ccc(Cl)cc1)cccc2	Glutamate [NMDA] receptor subunit epsilon 3
Clc1ccc(cc1)C=1c2c(NC(=O)C=1C1=NN(C(=O)CCC(=O)[O-])C(C1)c1ccc(Cl)cc1)cccc2	Glutamate [NMDA] receptor subunit epsilon 3	Clc1ccc(cc1)C1N(N=C(C1)C1=C(c2c(NC1=O)cccc2)c1cc(F)c(F)cc1)C(=O)CCC(=O)[O-]	Glutamate [NMDA] receptor subunit epsilon 3
Clc1ccc(cc1)C=1c2c(NC(=O)C=1C1=NN(C(=O)CCC(=O)[O-])C(C1)c1ccc(F)cc1)cccc2	Glutamate [NMDA] receptor subunit epsilon 3	Clc1ccc(cc1)C1N(N=C(C1)C1=C(c2c(NC1=O)cccc2)c1cc(F)cc(F)c1)C(=O)CCC(=O)[O-]	Glutamate [NMDA] receptor subunit epsilon 3
Clc1ccc(cc1)C=1c2c(NC(=O)C=1C1=NN(C(=O)CCC(=O)[O-])C(C1)c1ccccc1)cccc2	Glutamate [NMDA] receptor subunit epsilon 3	Clc1cc(cc(Cl)c1)C=1c2c(NC(=O)C=1C1=NN(C(=O)CCC(=O)[O-])C(C1)c1ccc(Cl)cc1)cccc2	Glutamate [NMDA] receptor subunit epsilon 3
Clc1ccc(cc1)C1N(N=C(C1)C1=C(c2c(NC1=O)cccc2)c1ccc(F)cc1)C(=O)CCC(=O)[O-]	Glutamate [NMDA] receptor subunit epsilon 3	Brc1ccc(cc1)C1N(N=C(C1)C1=C(c2cc(Cl)ccc2NC1=O)c1ccccc1)C(=O)\C=C\C(=O)[O-]	Glutamate [NMDA] receptor subunit epsilon 3
Clc1ccc(cc1)C1N(N=C(C1)C1=C(c2c(NC1=O)cccc2)c1ccc(cc1)C)C(=O)CCC(=O)[O-]	Glutamate [NMDA] receptor subunit epsilon 3	Brc1ccc(cc1)C1N(N=C(C1)C1=C(c2cc(Cl)ccc2NC1=O)c1ccccc1)C(=O)\C=C/C(=O)[O-]	Glutamate [NMDA] receptor subunit epsilon 3
Clc1ccc(cc1)C1N(N=C(C1)C1=C(c2c(NC1=O)cccc2)c1ccc(OC)cc1)C(=O)CCC(=O)[O-]	Glutamate [NMDA] receptor subunit epsilon 3	Brc1ccc(cc1)C1N(N=C(C1)C1=C(c2cc(Cl)ccc2NC1=O)c1ccccc1)C(=O)CCC(OC)=O	Glutamate [NMDA] receptor subunit epsilon 3
Clc1ccc(cc1)C1N(N=C(C1)C1=C(c2c(NC1=O)cccc2)c1ccc(cc1)C#N)C(=O)CCC(=O)[O-]	Glutamate [NMDA] receptor subunit epsilon 3	Brc1ccc(cc1)C1N(N=C(C1)C1=C(c2cc(Cl)ccc2NC1=O)c1ccccc1)C(=O)CCCC(=O)[O-]	Glutamate [NMDA] receptor subunit epsilon 3
Clc1ccc(cc1)C1N(N=C(C1)C1=C(c2c(NC1=O)cccc2)c1ccc(cc1)C(F)(F)F)C(=O)CCC(=O)[O-]	Glutamate [NMDA] receptor subunit epsilon 3	Brc1ccc(cc1)C=1c2c(NC(=O)C=1C1=NN(C(=O)\C=C\C(=O)[O-])C(C1)c1ccc(Cl)cc1)cccc2	Glutamate [NMDA] receptor subunit epsilon 3
Clc1ccc(cc1)C1N(N=C(C1)C1=C(c2c(NC1=O)cccc2)c1cc(F)ccc1)C(=O)CCC(=O)[O-]	Glutamate [NMDA] receptor subunit epsilon 3	Brc1ccc(cc1)C=1c2c(NC(=O)C=1C1=NN(C(=O)\C=C/C(=O)[O-])C(C1)c1ccc(Cl)cc1)cccc2	Glutamate [NMDA] receptor subunit epsilon 3
o1nc([O-])c(C[C@H]([NH3+])C(=O)[O-])c1C	Glutamate [NMDA] receptor subunit epsilon 3	Brc1ccc(cc1)C=1c2c(NC(=O)C=1C1=NN(C(=O)\C=C\C(OC)=O)C(C1)c1ccc(Cl)cc1)cccc2	Glutamate [NMDA] receptor subunit epsilon 3
S1c2c(Nc3c1nc(nc3CCC)N1CCCC1)cccc2	Seed lipoxygenase-1	Brc1ccc(cc1)C=1c2c(NC(=O)C=1C1=NN(C(=O)CCCC(=O)[O-])C(C1)c1ccc(Cl)cc1)cccc2	Glutamate [NMDA] receptor subunit epsilon 3
S1c2c(Nc3c1nc(nc3CCC)N1CCCCC1)cccc2	Seed lipoxygenase-1	Clc1cc2c(NC(=O)C(=C2c2ccccc2)C2=NN(C(=O)CCCC(=O)[O-])C(C2)c2ccc([N+](=O)[O-])cc2)cc1	Glutamate [NMDA] receptor subunit epsilon 3
S1c2c(Nc3c1nc(nc3CCC)N1CCC(CC1)C)cccc2	Seed lipoxygenase-1	Clc1ccc(cc1)C=1c2c(NC(=O)C=1C1=NN(C(=O)CCCC(=O)[O-])C(C1)c1ccc(Cl)cc1)cccc2	Glutamate [NMDA] receptor subunit epsilon 3
S1c2c(Nc3c1nc(nc3CCC)N1CCOCC1)cccc2	Seed lipoxygenase-1	Clc1ccc(cc1)C=1c2c(NC(=O)C=1C1=NN(C(=O)CCC(=O)N)C(C1)c1ccc(Cl)cc1)cccc2	Glutamate [NMDA] receptor subunit epsilon 3
S1c2c(Nc3c1nc(nc3CCC)N1CCN(CC1)c1ccccc1)cccc2	Seed lipoxygenase-1	Clc1ccc(cc1)C=1c2c(NC(=O)C=1C1=NN(CCCC(OC)=O)C(C1)c1ccc(Cl)cc1)cccc2	Glutamate [NMDA] receptor subunit epsilon 3
S1c2c(Nc3c1nc(nc3CCC)N1CC[NH+](CC1)C)cccc2	Seed lipoxygenase-1	Clc1ccc(cc1)C=1c2c(NC(=O)C=1C1=NN(C(=O)CCCF)C(C1)c1ccc(Cl)cc1)cccc2	Glutamate [NMDA] receptor subunit epsilon 3
O=C([O-])CCCCCCC\C=C/C\C=C/CCCCC	Seed lipoxygenase-1	Clc1ccc(cc1)C=1c2c(NC(=O)C=1C1=NN(C(=O)CCC(=O)[O-])[C@@H](C1)c1ccc(Cl)cc1)cccc2	Glutamate [NMDA] receptor subunit epsilon 3
S1c2c(Nc3c1nc(nc3C)N1CC[NH+](CC1)C)cccc2	Seed lipoxygenase-1	Clc1ccc(cc1)C=1c2c(NC(=O)C=1C1=NN(C(=O)CCC(=O)[O-])[C@H](C1)c1ccc(Cl)cc1)cccc2	Glutamate [NMDA] receptor subunit epsilon 3
S(OCCCCCCCC\C=C/CCCCCCCC)(=O)(=O)[O-]	Seed lipoxygenase-1	Clc1cc2c(NC(=O)C(=C2c2ccccc2)C2=NN(C(=O)CCC(=O)[O-])C(C2)c2ccc(F)cc2)cc1	Glutamate [NMDA] receptor subunit epsilon 3
S(OCCCCCC\C=C/CCCCCCCC)(=O)(=O)[O-]	Seed lipoxygenase-1	Clc1ccc(cc1)C1N(N=C(C1)C1=C(c2cc(Cl)ccc2NC1=O)c1ccccc1)C(=O)CCC(=O)[O-]	Glutamate [NMDA] receptor subunit epsilon 3
O=C([O-])CCCCCCC\C=C/CCCCCCCC	Seed lipoxygenase-1	Brc1ccc(cc1)C1N(N=C(C1)C1=C(c2cc(Cl)ccc2NC1=O)c1ccccc1)C(=O)CCC(=O)[O-]	Glutamate [NMDA] receptor subunit epsilon 3
n1ccc(cc1-c1nccc(c1)C)C	C-C chemokine receptor type 8	Clc1cc2c(NC(=O)C(=C2c2ccccc2)C2=NN(C(=O)CCC(=O)[O-])C(C2)c2ccc([N+](=O)[O-])cc2)cc1	Glutamate [NMDA] receptor subunit epsilon 3
Oc1c2c(ncc1)c1nccc(O)c1cc2	C-C chemokine receptor type 8	Clc1cc2c(NC(=O)C(=C2c2ccccc2)C2=NN(C(=O)CCC(=O)[O-])C(C2)c2ccc(cc2)C(=O)[O-])cc1	Glutamate [NMDA] receptor subunit epsilon 3
BrCc1nc2c(cc1)ccc1c2nc(cc1)CBr	C-C chemokine receptor type 8	Clc1cc2c(NC(=O)C(=C2c2ccccc2)C2=NN(C(=O)CCC(=O)[O-])C(C2)c2ccc(cc2)C(OC)=O)cc1	Glutamate [NMDA] receptor subunit epsilon 3
O=Cc1c2c(ncc1)c1nccc(c1cc2)C=O	C-C chemokine receptor type 8	Clc1cc2c(NC(=O)C(=C2c2ccccc2)C2=NN(C(=O)CCC(=O)[O-])C(C2)c2ccc(cc2)C(F)(F)F)cc1	Glutamate [NMDA] receptor subunit epsilon 3
OCc1nc2c(cc1)ccc1c2nc(cc1)CO	C-C chemokine receptor type 8	Clc1cc2c(NC(=O)C(=C2c2ccccc2)C2=NN(C(=O)CCC(=O)[O-])C(C2)c2ccc(N(C)C)cc2)cc1	Glutamate [NMDA] receptor subunit epsilon 3
O=Cc1nc2c(cc1)ccc1c2nc(cc1)C=O	C-C chemokine receptor type 8	Clc1cc2c(NC(=O)C(=C2c2ccccc2)C2=NN(C(=O)CCC(=O)[O-])C(C2)c2cc3OCOc3cc2)cc1	Glutamate [NMDA] receptor subunit epsilon 3
Oc1cc(nc(c1)-c1ncccc1)-c1ncccc1	C-C chemokine receptor type 8	Brc1ccc(cc1)C=1c2c(NC(=O)C=1C1=NN(C(=O)CCC(=O)[O-])C(C1)c1ccc(Br)cc1)cccc2	Glutamate [NMDA] receptor subunit epsilon 3
Clc1cc(nc(c1)-c1ncccc1)-c1ncccc1	C-C chemokine receptor type 8	Brc1ccc(cc1)C=1c2c(NC(=O)C=1C1=NN(C(=O)CCC(=O)[O-])C(C1)c1ccc(Cl)cc1)cccc2	Glutamate [NMDA] receptor subunit epsilon 3
n1c(cccc1C)-c1nc(ccc1)C	C-C chemokine receptor type 8	Brc1ccc(cc1)C=1c2c(NC(=O)C=1C1=NN(C(=O)CCC(=O)[O-])C(C1)c1ccc(F)cc1)cccc2	Glutamate [NMDA] receptor subunit epsilon 3
n1cc(ccc1-c1ncc(cc1)C)C	C-C chemokine receptor type 8	Brc1ccc(cc1)C=1c2c(NC(=O)C=1C1=NN(C(=O)CCC(=O)[O-])C(C1)c1ccccc1)cccc2	Glutamate [NMDA] receptor subunit epsilon 3
O(C)c1cc(ncc1)-c1nccc(OC)c1	C-C chemokine receptor type 8	Brc1ccc(cc1)C1N(N=C(C1)C1=C(c2c(NC1=O)cccc2)c1ccc(Cl)cc1)C(=O)CCC(=O)[O-]	Glutamate [NMDA] receptor subunit epsilon 3
n1cc(cc2c1c1ncc(cc1cc2)C)C	C-C chemokine receptor type 8	Clc1ccc(cc1)C=1c2c(NC(=O)C=1C1=NN(C(=O)CCC(=O)[O-])C(C1)c1ccc(Cl)cc1)cccc2	Glutamate [NMDA] receptor subunit epsilon 3
n1cc(cc2c1c1ncccc1cc2)C	C-C chemokine receptor type 8	Clc1ccc(cc1)C=1c2c(NC(=O)C=1C1=NN(C(=O)CCC(=O)[O-])C(C1)c1ccc(F)cc1)cccc2	Glutamate [NMDA] receptor subunit epsilon 3
n1c2c(ccc3c2nccc3)c(cc1)C	C-C chemokine receptor type 8	Clc1ccc(cc1)C=1c2c(NC(=O)C=1C1=NN(C(=O)CCC(=O)[O-])C(C1)c1ccccc1)cccc2	Glutamate [NMDA] receptor subunit epsilon 3
Clc1c2c(nccc2)c2ncccc2c1	C-C chemokine receptor type 8	Clc1ccc(cc1)C1N(N=C(C1)C1=C(c2c(NC1=O)cccc2)c1ccc(F)cc1)C(=O)CCC(=O)[O-]	Glutamate [NMDA] receptor subunit epsilon 3
n1c2c(ccc1C)ccc1c2nc(cc1)C	C-C chemokine receptor type 8	Clc1ccc(cc1)C1N(N=C(C1)C1=C(c2c(NC1=O)cccc2)c1ccc(cc1)C)C(=O)CCC(=O)[O-]	Glutamate [NMDA] receptor subunit epsilon 3
n1ccccc1-c1ncccc1	C-C chemokine receptor type 8	Clc1ccc(cc1)C1N(N=C(C1)C1=C(c2c(NC1=O)cccc2)c1ccc(OC)cc1)C(=O)CCC(=O)[O-]	Glutamate [NMDA] receptor subunit epsilon 3
n1c2c(ccc3c2nccc3)ccc1	C-C chemokine receptor type 8	Clc1ccc(cc1)C1N(N=C(C1)C1=C(c2c(NC1=O)cccc2)c1ccc(cc1)C#N)C(=O)CCC(=O)[O-]	Glutamate [NMDA] receptor subunit epsilon 3
n1c2c(ccc3c2nccc3C)c(cc1)C	C-C chemokine receptor type 8	Clc1ccc(cc1)C1N(N=C(C1)C1=C(c2c(NC1=O)cccc2)c1ccc(cc1)C(F)(F)F)C(=O)CCC(=O)[O-]	Glutamate [NMDA] receptor subunit epsilon 3
n1c(cccc1-c1ncccc1)-c1ncccc1	C-C chemokine receptor type 8	Clc1ccc(cc1)C1N(N=C(C1)C1=C(c2c(NC1=O)cccc2)c1cc(F)ccc1)C(=O)CCC(=O)[O-]	Glutamate [NMDA] receptor subunit epsilon 3
n1c2c(ccc1)c(cc1c2nccc1)C	C-C chemokine receptor type 8	o1nc([O-])c(C[C@H]([NH3+])C(=O)[O-])c1C	Glutamate [NMDA] receptor subunit epsilon 3
n1cc(C)c(c2c1c1ncc(C)c(c1cc2)C)C	C-C chemokine receptor type 8	O(C)c1cc(c2nc3[nH]nc(c3c(c2c1)C[NH+]1C[C@H](O)CC1)C)C	Phosphodiesterase 8A
O=C(NCc1ccccc1)C=1C=Nc2n(ncc2-c2ccc(cc2)C(C)C)C=1C	Hydroxycarboxylic acid receptor 2	O1CC[NH+](CC1)Cc1c2c([nH]nc2C)nc2c1cc(OC)cc2C	Phosphodiesterase 8A
O=C(NCCc1ccccc1)C=1C=Nc2n(ncc2-c2ccc(cc2)C(C)C)C=1C	Hydroxycarboxylic acid receptor 2	O1CC[NH+](CC1C)Cc1c2c([nH]nc2C)nc2c1cc(OC)cc2C	Phosphodiesterase 8A
O=C(NCCCCc1ccccc1)C=1C=Nc2n(ncc2-c2ccc(cc2)C(C)C)C=1C	Hydroxycarboxylic acid receptor 2	O1CCC[NH+](CC1)Cc1c2c([nH]nc2C)nc2c1cc(OC)cc2C	Phosphodiesterase 8A
O(C[C@H](NC(=O)C=1C=Nc2n(ncc2-c2ccc(cc2)C(C)C)C=1C)C)C	Hydroxycarboxylic acid receptor 2	O1CCC[NH+](CC1)Cc1c2c([nH]nc2C)nc2c1cc(O)cc2C	Phosphodiesterase 8A
O=C(NCCNc1ccccc1)C=1C=Nc2n(ncc2-c2ccc(cc2)C(C)C)C=1C	Hydroxycarboxylic acid receptor 2	O1CCC[NH+](CC1)Cc1c2c([nH]nc2C)nc2c1cc(OCCOC)cc2C	Phosphodiesterase 8A
O(CCNC(=O)C=1C=Nc2n(ncc2-c2ccc(cc2)CC)C=1C)c1ccccc1	Hydroxycarboxylic acid receptor 2	O1CCC[NH+](CC1)Cc1c2c([nH]nc2C)nc2c1cc(OC(C)C)cc2C	Phosphodiesterase 8A
O(CCNC(=O)C=1C=Nc2n(ncc2-c2ccc(cc2)C(C)(C)C)C=1C)c1ccccc1	Hydroxycarboxylic acid receptor 2	O(C)c1cc(c2nc3[nH]nc(c3c(c2c1)C[NH+]1CCCCC1)C)C	Phosphodiesterase 10A
O(CCNC(=O)C=1C=Nc2n(ncc2-c2ccc(cc2)C(C)C)C=1)c1ccccc1	Hydroxycarboxylic acid receptor 2	O(C)c1cc(c2nc3[nH]nc(c3c(c2c1)C[NH+]1CCC(O)CC1)C)C	Phosphodiesterase 10A
O(CCNC(=O)C=1C=Nc2n(ncc2-c2ccc(cc2)C(C)C)C=1CC)c1ccccc1	Hydroxycarboxylic acid receptor 2	FC1CC[NH+](CC1)Cc1c2c([nH]nc2C)nc2c1cc(OC)cc2C	Phosphodiesterase 10A
O(CCNC(=O)C=1C=Nc2n(ncc2-c2ccc(cc2)C(C)C)C=1CCC)c1ccccc1	Hydroxycarboxylic acid receptor 2	FC(F)(F)C1CCC[NH+](C1)Cc1c2c([nH]nc2C)nc2c1cc(OC)cc2C	Phosphodiesterase 10A
O(CCNC(=O)C=1C=Nc2n(ncc2-c2ccc(cc2)C)C=1C)c1ccccc1	Hydroxycarboxylic acid receptor 2	FC(F)(F)C1CC[NH+](CC1)Cc1c2c([nH]nc2C)nc2c1cc(OC)cc2C	Phosphodiesterase 10A
O(CCNC(=O)C=1C=Nc2n(ncc2-c2cc(ccc2)C)C=1C)c1ccccc1	Hydroxycarboxylic acid receptor 2	O(C)c1cc(c2nc3[nH]nc(c3c(c2c1)C[NH+]1CCCC1)C)C	Phosphodiesterase 10A
O(CCNC(=O)C=1C=Nc2n(ncc2-c2ccccc2C)C=1C)c1ccccc1	Hydroxycarboxylic acid receptor 2	O(C)c1cc(c2nc3[nH]nc(c3c(c2c1)C[NH+]1C[C@H](O)CC1)C)C	Phosphodiesterase 10A
O(CCNC(=O)C=1C=Nc2n(ncc2-c2ccc(OC)cc2)C=1C)c1ccccc1	Hydroxycarboxylic acid receptor 2	O(C)c1cc(c2nc3[nH]nc(c3c(c2c1)C[NH+]1CC(CC1)CO)C)C	Phosphodiesterase 10A
O(C(C)C)c1ccc(cc1)-c1c2n(nc1)C(C)=C(C=N2)C(=O)NCCOc1ccccc1	Hydroxycarboxylic acid receptor 2	O1CC[NH+](CC1)Cc1c2c([nH]nc2C)nc2c1cc(OC)cc2C	Phosphodiesterase 10A
O(CCNC(=O)C=1C=Nc2n(ncc2-c2ccc(cc2)-c2ccccc2)C=1C)c1ccccc1	Hydroxycarboxylic acid receptor 2	O1CC[NH+](CC1C)Cc1c2c([nH]nc2C)nc2c1cc(OC)cc2C	Phosphodiesterase 10A
Clc1ccc(cc1)-c1c2n(nc1)C(C)=C(C=N2)C(=O)NCCOc1ccccc1	Hydroxycarboxylic acid receptor 2	O1CC[NH+](CC1CO)Cc1c2c([nH]nc2C)nc2c1cc(OC)cc2C	Phosphodiesterase 10A
Clc1cc(ccc1)-c1c2n(nc1)C(C)=C(C=N2)C(=O)NCCOc1ccccc1	Hydroxycarboxylic acid receptor 2	O1CC[NH+](CC1(C)C)Cc1c2c([nH]nc2C)nc2c1cc(OC)cc2C	Phosphodiesterase 10A
Clc1cc(ccc1Cl)-c1c2n(nc1)C(C)=C(C=N2)C(=O)NCCOc1ccccc1	Hydroxycarboxylic acid receptor 2	O1[C@@H](C[NH+](C[C@@H]1C)Cc1c2c([nH]nc2C)nc2c1cc(OC)cc2C)C	Phosphodiesterase 10A
FC(F)(F)c1ccc(cc1)-c1ccc(cc1)-c1c2n(nc1)C(C)=C(C=N2)C(=O)NCCOc1ccccc1	Hydroxycarboxylic acid receptor 2	O(C)c1cc(c2nc3[nH]nc(c3c(c2c1)C[NH+]1CC[NH2+]CC1)C)C	Phosphodiesterase 10A
O(CCNC(=O)C=1C=Nc2n(ncc2-c2ccc(cc2)C(C)C)C=1C)c1ccccc1	Hydroxycarboxylic acid receptor 2	O(C)c1cc(c2nc3[nH]nc(c3c(c2c1)C[NH+]1CC(=O)NCC1)C)C	Phosphodiesterase 10A
O(C[C@H](NC(=O)C=1C=Nc2n(ncc2-c2ccc(cc2)C(C)C)C=1C)C)c1ccccc1	Hydroxycarboxylic acid receptor 2	O(C)c1cc(c2nc3[nH]nc(c3c(c2c1)C[NH+]1C[C@H]([NH2+]CC1)C)C)C	Phosphodiesterase 10A
O=C(NCCCc1ccccc1)C=1C=Nc2n(ncc2-c2ccc(cc2)C(C)C)C=1C	Hydroxycarboxylic acid receptor 2	O1CCC[NH+](CC1)Cc1c2c([nH]nc2C)nc2c1cc(OC)cc2C	Phosphodiesterase 10A
O1CCC(=O)c2c1cc(OCc1ccccc1)cc2	Metabotropic glutamate receptor 3	O1CCC[NH+](CC1)Cc1c2c([nH]nc2C)nc2c1cc(OC)cc2	Phosphodiesterase 10A
Clc1ccccc1N(S(=O)(=O)C)CC(=O)Nc1cc(Cl)ccc1	Metabotropic glutamate receptor 3	FC(F)(F)c1cc2c(nc3[nH]nc(c3c2C[NH+]2CCCOCC2)C)cc1	Phosphodiesterase 10A
FC(F)(F)c1cc2NC(=O)CC(=Nc2cc1C)c1cc(ccc1)-c1cc(nc(c1)C)C	Metabotropic glutamate receptor 3	O1CCC[NH+](CC1)Cc1c2c([nH]nc2C)nc2c1cc(O)cc2C	Phosphodiesterase 10A
Clc1ccc(NC(=O)C23Oc4c(cccc4)/C(=N/O)/C2C3)cc1	Metabotropic glutamate receptor 3	O1CCC[NH+](CC1)Cc1c2c([nH]nc2C)nc2c1cc(OCCOC)cc2C	Phosphodiesterase 10A
O1c2c(cccc2)/C(=N/O)/C2CC12C(=O)Nc1ccc(cc1)C	Metabotropic glutamate receptor 3	O1CCC[NH+](CC1)Cc1c2c([nH]nc2C)nc2c1cc(OC(C)C)cc2C	Phosphodiesterase 10A
O1c2c(cccc2)/C(=N/O)/C2CC12C(=O)Nc1ccc(OC)cc1	Metabotropic glutamate receptor 3	FC(F)(F)Oc1cc(c2nc3[nH]nc(c3c(c2c1)C[NH+]1CCCOCC1)C)C	Phosphodiesterase 10A
O1CCC(=O)c2c1cc(cc2)COc1ccccc1	Metabotropic glutamate receptor 3	O1CCC[NH+](CC1)Cc1c2c([nH]nc2C)nc2c1cc(OC)cc2OC	Phosphodiesterase 10A
s1c2CCc3n[nH]cc3-c2nc1Nc1ncccc1	Metabotropic glutamate receptor 3	Clc1cc(c2nc3[nH]nc(c3c(c2c1)C[NH+]1CCCOCC1)C)C	Phosphodiesterase 10A
s1c2CCCc3n[nH]cc3-c2nc1Nc1ncccc1	Metabotropic glutamate receptor 3	Brc1cc(OC(F)(F)F)c2nc3[nH]nc(c3c(c2c1)C[NH+]1CCCOCC1)C	Phosphodiesterase 10A
s1c2CCCc3n[nH]cc3-c2nc1Nc1ncccn1	Metabotropic glutamate receptor 3	O(C)c1cc(c2nc3[nH]nc(c3c(c2c1)C[NH+]1C2CCC1CC2)C)C	Phosphodiesterase 10A
O1c2c(cccc2)/C(=N/O)/[C@@H]2C[C@]12C(=O)Nc1ncccc1	Metabotropic glutamate receptor 3	O1C2CC([NH+](C2)Cc2c3c([nH]nc3C)nc3c2cc(OC)cc3C)C1	Phosphodiesterase 10A
Fc1cc(ccc1)COc1ncc(cc1)C(=O)N[C@@H](C(C)(C)C)C	Metabotropic glutamate receptor 3	Clc1cc(c2nc3[nH]nc(c3c(c2c1)C[NH+]1C2CCC1CC2)C)C	Phosphodiesterase 10A
Fc1cc(cc(c1)C#N)-c1onc(n1)-c1ncc(F)cc1	Metabotropic glutamate receptor 3	Clc1cc(c2nc3[nH]nc(c3c(c2c1)C[NH+]1C2CC(OC2)C1)C)C	Phosphodiesterase 10A
Fc1cc(cc(c1)C#N)-c1onc(n1)-c1ncc(cc1)C#N	Metabotropic glutamate receptor 3	O(C)c1cc(c2nc3[nH]nc(c3c(c2c1)C[NH+]1[C@H]2CC(O)C[C@@H]1CC2)C)C	Phosphodiesterase 10A
Brc1cnc(nc1)N1C[C@@H]([NH2+]Cc2ccc(Cl)cc2Cl)CC1	Metabotropic glutamate receptor 3	O\1c2c(ccc(O)c2O)C(=O)/C/1=C\c1ccc(N(CC)CC)cc1	5-enolpyruvylshikimate-3-phosphate synthase
O(C)c1ccc(cc1)C#Cc1ccc(cc1)C(=O)N1CCC(O)CC1	Metabotropic glutamate receptor 3	O\1c2c(ccc(O)c2O)C(=O)/C/1=C\c1ccc(OC)cc1O	5-enolpyruvylshikimate-3-phosphate synthase
O(C)c1ccc(cc1)C#Cc1ccc(cc1)C(=O)N1CCC(O)(CC1)C	Metabotropic glutamate receptor 3	O1[C@@H]2C34CC[NH+](C(Cc5c3c1c(O)cc5)[C@]4(O)Cc1c3c([nH]c12)c(ccc3)C(=O)[O-])CC1CC1	Mu opioid receptor
O(C)c1ccc(cc1)C#Cc1ccc(cc1)C(=O)N1CC(O)CCC1	Metabotropic glutamate receptor 3	O1[C@@H]2C34CC[NH+](C(Cc5c3c1c(O)cc5)[C@]4(O)Cc1c3c([nH]c12)c(ccc3)C(=O)N[C@H](CCC[NH3+])C(=O)[O-])CC1CC1	Mu opioid receptor
O(C)c1ccc(cc1)C#Cc1ccc(cc1)C(=O)N1C[C@H](CCC1)C(=O)[O-]	Metabotropic glutamate receptor 3	Clc1cc(ccc1Cl)CC(=O)N([C@H](C[NH+]1CCCC1)c1cc(NC(=O)[C@@H]([NH3+])CC(=O)[O-])ccc1)C	Mu opioid receptor
O(C)c1ccc(cc1)C#Cc1ccc(cc1)C(=O)N1C[C@@H](CCC1)C(=O)[O-]	Metabotropic glutamate receptor 3	Oc1ccc(cc1)C[C@H]([NH3+])C(=O)NCC(=O)N[C@H]1CC(=O)N[C@H](CCNC(=O)[C@@H](NC(=O)[C@H](NC1=O)Cc1ccccc1)CC(C)C)C(=O)N[C@@H](CCC[NH+]=C(N)N)C(=O)N[C@@H]([C@H](CC)C)C(=O)N[C@@H](CCC[NH+]=C(N)N)C(=O)N1CCC[C@H]1C(=O)N[C@@H](CCCC[NH3+])C(=O)N[C@@H](CC(C)C)C(=O)N[C@@H](CCCC[NH3+])C(=O)[O-]	Mu opioid receptor
O(C)c1ccc(cc1)C#Cc1ccc(cc1)C(=O)N1CC(CCC1)CO	Metabotropic glutamate receptor 3	Oc1ccc(cc1)C[C@@H]([NH3+])C(=O)NCC(=O)N[C@H]1CC(=O)N[C@H](CCCNC(=O)[C@@H](NC(=O)[C@H](NC1=O)Cc1ccccc1)CC(C)C)C(=O)N[C@@H](CCC[NH+]=C(N)N)C(=O)N[C@@H]([C@H](CC)C)C(=O)N[C@@H](CCC[NH+]=C(N)N)C(=O)N1CCC[C@H]1C(=O)N[C@@H](CCCC[NH3+])C(=O)N[C@@H](CC(C)C)C(=O)N[C@@H](CCCC[NH3+])C(=O)[O-]	Mu opioid receptor
O(C)c1ccc(cc1)C#Cc1ccc(cc1)C(=O)N1CC[NH+](CC1)C(C)C	Metabotropic glutamate receptor 3	Oc1ccc(cc1)C[C@H]([NH3+])C(=O)NCC(=O)N[C@@H](CC(=O)[O-])C(=O)N[C@@H](Cc1ccccc1)C(=O)N[C@@H](CC(C)C)C(=O)N[C@@H](CCC[NH+]=C(N)N)C(=O)N[C@@H](CCC[NH+]=C(N)N)C(=O)N[C@@H]([C@H](CC)C)C(=O)N[C@@H](CCC[NH+]=C(N)N)C(=O)N1CCC[C@H]1C(=O)N[C@@H](CCCC[NH3+])C(=O)N[C@@H](CC(C)C)C(=O)N[C@@H](CCCC[NH3+])C(=O)[O-]	Mu opioid receptor
O(C)c1ccc(cc1)C#Cc1ccc(cc1)C(=O)C[C@H]1[NH+](CCC1)CC	Metabotropic glutamate receptor 3	Oc1ccc(cc1)C[C@H]([NH3+])C(=O)NCC(=O)N[C@H]1CC(=O)N[C@H](CNC(=O)[C@@H](NC(=O)[C@H](NC1=O)Cc1ccccc1)CC(C)C)C(=O)N[C@@H](CCC[NH+]=C(N)N)C(=O)N[C@@H]([C@H](CC)C)C(=O)N[C@@H](CCC[NH+]=C(N)N)C(=O)N1CCC[C@H]1C(=O)N[C@@H](CCCC[NH3+])C(=O)N[C@@H](CC(C)C)C(=O)N[C@@H](CCCC[NH3+])C(=O)[O-]	Mu opioid receptor
O(C)c1ccc(cc1)C#Cc1ccc(cc1)C(=O)N1C[C@@H](CCC1)CO	Metabotropic glutamate receptor 3	Oc1ccc(cc1)C[C@H]([NH3+])C(=O)NCC(=O)N[C@@H](CC(=O)[O-])C(=O)N[C@@H](Cc1ccccc1)C(=O)N[C@@H](CC(C)C)C(=O)NC[C@H](C(=O)N[C@@H](CCC[NH+]=C(N)N)C(=O)N[C@@H]([C@H](CC)C)C(=O)N[C@@H](CCC[NH+]=C(N)N)C(=O)N1CCC[C@H]1C(=O)N[C@@H](CCCC[NH3+])C(=O)N[C@@H](CC(C)C)C(=O)N[C@@H](CCCC[NH3+])C(=O)[O-])C	Mu opioid receptor
O(C)c1ccc(cc1)C#Cc1ccc(cc1)C(=O)N1C[C@H](CCC1)CO	Metabotropic glutamate receptor 3	Oc1ccc(cc1)C[C@H]([NH2+]C)C(=O)NCC(=O)NCC(=O)N[C@H](Cc1ccccc1)C(=O)N[C@@H](CC(C)C)C(=O)N[C@@H](CCC[NH+]=C(N)N)C(=O)N[C@@H](CCC[NH+]=C(N)N)C(=O)N[C@@H](CC(C)C)C(=O)N	Mu opioid receptor
Clc1ccc(cc1N(S(=O)(=O)C)CC(=O)NCC1CC1)C(F)(F)F	Metabotropic glutamate receptor 3	Oc1ccc(cc1)C[C@H]([NH3+])C(=O)NCC(=O)NCC(=O)N[C@@H](Cc1ccccc1)C(=O)N[C@@H](CC(C)C)C(=O)N[C@H]1CC(=O)N[C@@H](CCNC(=O)[C@H](NC(=O)[C@@H](NC1=O)CCC[NH+]=C(N)N)[C@H](CC)C)C(=O)N1CCC[C@H]1C(=O)N[C@@H](CCCC[NH3+])C(=O)N[C@@H](CC(C)C)C(=O)N[C@@H](CCCC[NH3+])C(=O)[O-]	Mu opioid receptor
Clc1ccccc1N(S(=O)(=O)C)CC(=O)Nc1ccccc1	Metabotropic glutamate receptor 3	Oc1ccc(cc1)C[C@H]([NH3+])C(=O)NCC(=O)NCC(=O)N[C@@H](Cc1ccccc1)C(=O)N[C@@H](CC(C)C)C(=O)N[C@H]1CC(=O)N[C@@H](CNC(=O)[C@H](NC(=O)[C@@H](NC1=O)CCC[NH+]=C(N)N)[C@H](CC)C)C(=O)N1CCC[C@H]1C(=O)N[C@@H](CCCC[NH3+])C(=O)N[C@@H](CC(C)C)C(=O)N[C@@H](CCCC[NH3+])C(=O)[O-]	Mu opioid receptor
Brc1cnc(nc1)N1C[C@@H]([NH2+]Cc2ccc(Cl)cc2Cl)CC1	Metabotropic glutamate receptor 3	Oc1ccc(cc1)C[C@H]([NH2+]C)C(=O)NCC(=O)NCC(=O)N[C@H](Cc1ccccc1)C(=O)N[C@@H](CC(C)C)C(=O)N[C@@H](CCC[NH+]=C(N)N)C(=O)N([C@@H](CCC[NH+]=C(N)N)C(=O)N[C@@H](CC(C)C)C(=O)N)C	Mu opioid receptor
s1c2c(nc1COc1ccccc1)CCN(C)C2=O	Metabotropic glutamate receptor 3	Oc1ccc(cc1)C[C@H]([NH2+]C)C(=O)N[C@H](C(=O)NCC(=O)N[C@@H](Cc1ccccc1)C(=O)N[C@@H](CC(C)C)C(=O)N[C@@H](CCC[NH+]=C(N)N)C(=O)N[C@@H](CCC[NH+]=C(N)N)C(=O)N[C@@H](CC(C)C)C(=O)N)C	Mu opioid receptor
s1c2c(nc1C#Cc1ccccc1)CCCC2=O	Metabotropic glutamate receptor 3	O1[C@@H]2C34CC[NH+](C(Cc5c3c1c(O)cc5)[C@]4(O)Cc1c3c([nH]c12)c(ccc3)C(=O)N[C@H](CCCNC(=[NH2+])N)C(=O)[O-])CC1CC1	Mu opioid receptor
S(C\C(=N/O)\c1n(nc(c1)C(F)(F)F)C1CCCC1)c1ccccc1	Glucagon-like peptide 2 receptor	O1[C@@H]2C34CC[NH+](C(Cc5c3c1c(O)cc5)[C@]4(O)Cc1c3c([nH]c12)c(ccc3)C(=O)N[C@H](CC(=O)[O-])C(=O)[O-])CC1CC1	Mu opioid receptor
O=C(N)CC[C@H](NC(=O)[C@@H](NC(=O)[C@@H](NC(=O)[C@@H](NC(=O)[C@@H](NC(=O)[C@@H](NC(=O)[C@@H](NC(=O)[C@@H](NC(=O)[C@@H](NC(=O)[C@@H](NC(=O)[C@@H](NC(=O)[C@@H](NC(=O)[C@@H](NC(=O)[C@@H](NC(=O)[C@@H](NC(=O)[C@@H](NC(=O)[C@@H](NC(=O)[C@@H]([NH3+])CC(=O)N)[C@H](O)C)[C@H](CC)C)CC(C)C)CC(=O)[O-])CC(=O)N)CC(C)C)C)C)CCCNC(=[NH2+])N)CC(=O)[O-])Cc1ccccc1)[C@H](CC)C)CC(=O)N)Cc1c2c([nH]c1)cccc2)CC(C)C)[C@H](CC…	Glucagon-like peptide 2 receptor	O1[C@@H]2C34CC[NH+](C(Cc5c3c1c(O)cc5)[C@]4(O)Cc1c3c([nH]c12)c(ccc3)C(=O)N[C@H](CCCC[NH3+])C(=O)[O-])CC1CC1	Mu opioid receptor
S(CC[C@H](NC(=O)[C@@H](NC(=O)[C@@H](NC(=O)[C@@H](NC(=O)[C@@H](NC(=O)[C@@H](NC(=O)CNC(=O)[C@@H]([NH3+])CC(=O)[O-])CO)Cc1ccccc1)CO)CC(=O)[O-])CCC(=O)[O-])C(=O)N[C@@H](CC(=O)N)C(=O)N[C@@H]([C@H](O)C)C(=O)N[C@@H]([C@H](CC)C)C(=O)N[C@@H](CC(C)C)C(=O)N[C@@H](CC(=O)[O-])C(=O)N[C@@H](CC(=O)N)C(=O)N[C@@H](CC(C)C)C(=O)N[C@H](C(=O)N[C@H](C(=O)N[C@@H](CCCNC(=[NH2+])N)C(=O)N[C@@H](CC(=O)[O-])C(=O)N[C@@H](Cc1c…	Glucagon-like peptide 2 receptor	Clc1cc(ccc1Cl)CC(=O)N([C@H](C[NH+]1CCCC1)c1cc(NC(=O)[C@H]([NH3+])CC(=O)[O-])ccc1)C	Mu opioid receptor
S(CC[C@H](NC(=O)[C@@H](NC(=O)[C@@H](NC(=O)[C@@H](NC(=O)[C@@H](NC(=O)[C@@H](NC(=O)CNC(=O)[C@@H](NC(=O)[C@@H](NC(=O)[C@@H]([NH3+])Cc1[nH]cnc1)C)CC(=O)[O-])CO)Cc1ccccc1)CO)CC(=O)[O-])CCC(=O)[O-])C(=O)N[C@@H](CC(=O)N)C(=O)N[C@@H]([C@H](O)C)C(=O)N[C@@H]([C@H](CC)C)C(=O)N[C@@H](CC(C)C)C(=O)N[C@@H](CC(=O)[O-])C(=O)N[C@@H](CC(=O)N)C(=O)N[C@@H](CC(C)C)C(=O)N[C@H](C(=O)N[C@H](C(=O)N[C@@H](CCCNC(=[NH2+])N)C…	Glucagon-like peptide 2 receptor	Oc1ccc(cc1)C[C@H]([NH3+])C(=O)NCC(=O)NCC(=O)N[C@@H](Cc1ccccc1)C(=O)N[C@@H]1CC(=O)N[C@H](CCNC(=O)[C@@H](NC(=O)[C@H](NC1=O)CCC[NH+]=C(N)N)CCC[NH+]=C(N)N)C(=O)N[C@@H](CCC[NH+]=C(N)N)C(=O)N1CCC[C@H]1C(=O)N[C@@H](CCCC[NH3+])C(=O)N[C@@H](CC(C)C)C(=O)N[C@@H](CCCC[NH3+])C(=O)[O-]	Mu opioid receptor
S(C\C(=N/O)\c1n(nc(c1)C(F)(F)F)C1CCCC1)c1ccccc1C(F)(F)F	Glucagon-like peptide 2 receptor	Oc1ccc(cc1)C[C@H]([NH3+])C(=O)NCC(=O)NCC(=O)N[C@@H](Cc1ccccc1)C(=O)N[C@@H](CC(C)C)C(=O)N[C@@H](CCCNC(=[NH2+])N)C(=O)N[C@@H](CCCNC(=[NH2+])N)C(=O)N[C@@H]([C@H](CC)C)C(=O)N[C@@H](CCCNC(=[NH2+])N)C(=O)N1CCC[C@H]1C(=O)N[C@@H](CCCC[NH3+])C(=O)N[C@@H](CC(C)C)C(=O)N[C@@H](CCCC[NH3+])C(=O)[O-]	Mu opioid receptor
Brc1cc(cc(C(C)(C)C)c1OC)/C(=N/O)/CSc1ccccc1C(F)(F)F	Glucagon-like peptide 2 receptor	Oc1ccc(cc1)C[C@H]([NH3+])C(=O)NCC(=O)NCC(=O)N[C@@H](Cc1ccccc1)C(=O)N[C@@H](CC(=O)[O-])C(=O)N[C@@H](CCC[NH+]=C(N)N)C(=O)N[C@@H](CCC[NH+]=C(N)N)C(=O)N[C@@H]([C@H](CC)C)C(=O)N[C@@H](CCC[NH+]=C(N)N)C(=O)N1CCC[C@H]1C(=O)N[C@@H](CCCC[NH3+])C(=O)N[C@@H](CC(C)C)C(=O)N[C@@H](CCCC[NH3+])C(=O)[O-]	Mu opioid receptor
S(C\C(=N/O)\c1cc(ccc1)C(F)(F)F)c1ccccc1	Glucagon-like peptide 2 receptor	Oc1ccc(cc1)C[C@H]([NH3+])C(=O)NCC(=O)NCC(=O)N[C@@H](Cc1ccccc1)C(=O)N[C@@H](CC(=O)[O-])C(=O)N[C@@H](CCC[NH+]=C(N)N)C(=O)N[C@@H](CCC[NH+]=C(N)N)C(=O)NC[C@@H]([NH3+])C(=O)N[C@@H](CCC[NH+]=C(N)N)C(=O)N1CCC[C@H]1C(=O)N[C@@H](CCCC[NH3+])C(=O)N[C@@H](CC(C)C)C(=O)N[C@@H](CCCC[NH3+])C(=O)[O-]	Mu opioid receptor
S(C\C(=N/O)\c1cc(cc(c1)C(F)(F)F)C(F)(F)F)c1ccccc1	Glucagon-like peptide 2 receptor	Oc1ccc(cc1)C[C@H]([NH3+])C(=O)NCC(=O)NCC(=O)N[C@@H](Cc1ccccc1)C(=O)N[C@@H](CC(C)C)C(=O)N[C@@H](CC(=O)[O-])C(=O)N[C@@H](CCC[NH+]=C(N)N)C(=O)N[C@@H]([C@H](CC)C)C(=O)NC[C@@H]([NH3+])C(=O)N1CCC[C@H]1C(=O)N[C@@H](CCCC[NH3+])C(=O)N[C@@H](CC(C)C)C(=O)N[C@@H](CCCC[NH3+])C(=O)[O-]	Mu opioid receptor
S(C\C(=N/O)\c1cc(ccc1)C(C)(C)C)c1ccccc1	Glucagon-like peptide 2 receptor	Oc1ccc(cc1)C[C@H]([NH3+])C(=O)NCC(=O)NCC(=O)N[C@@H](Cc1ccccc1)C(=O)N[C@@H](CC(C)C)C(=O)N[C@@H](CC(=O)[O-])C(=O)N[C@@H](CCC[NH+]=C(N)N)C(=O)N[C@@H]([C@H](CC)C)C(=O)N[C@@H](CCC[NH+]=C(N)N)C(=O)N1CCC[C@H]1C(=O)N[C@@H](CCCC[NH3+])C(=O)N[C@@H](CC(C)C)C(=O)N[C@@H](CCCC[NH3+])C(=O)[O-]	Mu opioid receptor
S(C\C(=N/O)\c1cc(cc(c1)C(C)(C)C)C(C)(C)C)c1ccccc1	Glucagon-like peptide 2 receptor	Oc1ccc(cc1)C[C@H]([NH2+]C)C(=O)NCC(=O)NCC(=O)N[C@@H](Cc1ccc([N+](=O)[O-])cc1)C(=O)N[C@@H](CC(C)C)C(=O)N[C@@H](CCC[NH+]=C(N)N)C(=O)N[C@@H](CCC[NH+]=C(N)N)C(=O)N[C@@H](CC(C)C)C(=O)N	Mu opioid receptor
S(C\C(=N/O)\c1cc(C(C)(C)C)c(O)c(c1)C(OC(C)(C)C)=O)c1ccccc1	Glucagon-like peptide 2 receptor	Oc1ccc(cc1)C[C@H]([NH2+]C)C(=O)NCC(=O)NCC(=O)N[C@H](Cc1ccccc1)C(=O)N[C@@H](CC(C)C)C(=O)N[C@@H](CCC[NH+]=C(N)N)C(=O)N([C@@H](CCC[NH+]=C(N)N)C(=O)N[C@@H](CC(C)C)C(=O)NCC)C	Mu opioid receptor
S(C\C(=N/O)\c1cc(C(C)(C)C)c(OC)c(c1)C(OC(C)(C)C)=O)c1ccccc1	Glucagon-like peptide 2 receptor	Oc1ccc(cc1)C[C@H]([NH3+])C(=O)NCC(=O)NCC(=O)N[C@@H](Cc1ccccc1)C(=O)N[C@@H]1CC(=O)N[C@H](CNC(=O)[C@@H](NC(=O)[C@H](NC1=O)CCC[NH+]=C(N)N)CCC[NH+]=C(N)N)C(=O)N[C@@H](CCC[NH+]=C(N)N)C(=O)N1CCC[C@H]1C(=O)N[C@@H](CCCC[NH3+])C(=O)N[C@@H](CC(C)C)C(=O)N[C@@H](CCCC[NH3+])C(=O)[O-]	Mu opioid receptor
S(C\C(=N/O)\c1cc(C(C)(C)C)c(OC)c(N(C)C)c1)c1ccccc1	Glucagon-like peptide 2 receptor	Oc1ccc(cc1)C[C@H]([NH3+])C(=O)NCC(=O)NCC(=O)N[C@@H](Cc1ccccc1)C(=O)N[C@@H](CC(C)C)C(=O)N[C@H]1CC(=O)N[C@@H](CCCNC(=O)[C@H](NC(=O)[C@@H](NC1=O)CCC[NH+]=C(N)N)[C@H](CC)C)C(=O)N1CCC[C@H]1C(=O)N[C@@H](CCCC[NH3+])C(=O)N[C@@H](CC(C)C)C(=O)N[C@@H](CCCC[NH3+])C(=O)[O-]	Mu opioid receptor
Brc1cc(cc(C(C)(C)C)c1OC)/C(=N/O)/CSc1ccccc1	Glucagon-like peptide 2 receptor	Oc1ccc(cc1)C[C@H]([NH3+])C(=O)NCC(=O)NCC(=O)N[C@@H](Cc1ccccc1)C(=O)N[C@@H]1CC(=O)N[C@H](CCCNC(=O)[C@@H](NC(=O)[C@H](NC1=O)CCC[NH+]=C(N)N)CCC[NH+]=C(N)N)C(=O)N[C@@H](CCC[NH+]=C(N)N)C(=O)N1CCC[C@H]1C(=O)N[C@@H](CCCC[NH3+])C(=O)N[C@@H](CC(C)C)C(=O)N[C@@H](CCCC[NH3+])C(=O)[O-]	Mu opioid receptor
S(C\C(=N/O)\c1n(nc(c1)-c1ccccc1)C)c1ccccc1	Glucagon-like peptide 2 receptor	Oc1ccc(cc1)C[C@H]([NH2+]C)C(=O)NCC(=O)NCC(=O)N[C@H](Cc1ccc([N+](=O)[O-])cc1)C(=O)N[C@@H](CC(C)C)C(=O)N[C@@H](CCC[NH+]=C(N)N)C(=O)N([C@@H](CCC[NH+]=C(N)N)C(=O)N[C@@H](CC(C)C)C(=O)NCC)C	Mu opioid receptor
S(C\C(=N/O)\c1n(nc(c1)C(F)(F)F)C)c1ccccc1	Glucagon-like peptide 2 receptor	O1[C@@H]2C34CC[NH+](C(Cc5c3c1c(O)cc5)[C@]4(O)Cc1c3c([nH]c12)c(ccc3)C(=O)NCC(=O)[O-])CC1CC1	Mu opioid receptor
S(C\C(=N/O)\c1n(nc(c1)C(F)(F)F)CCC)c1ccccc1	Glucagon-like peptide 2 receptor	Oc1ccc(cc1)C[C@H]([NH3+])C(=O)NCC(=O)NCC(=O)N[C@H](Cc1ccccc1)C(=O)N[C@@H](CC(C)C)C(=O)N[C@@H](CCC[NH+]=C(N)N)C(=O)N[C@@H](CCC[NH+]=C(N)N)C(=O)N[C@@H]([C@H](CC)C)C(=O)N	Mu opioid receptor
S(C\C(=N/O)\c1n(nc(c1)C(F)(F)F)C(C)C)c1ccccc1	Glucagon-like peptide 2 receptor	S1SC[C@@H](NC(=O)[C@H](NC(=O)CNC(=O)[C@@H](NC(=O)[C@@H]([NH3+])Cc2ccc(O)cc2)C1)Cc1ccccc1)C(=O)N[C@@H](CCC[NH+]=C(N)N)C(=O)N([C@@H](CCC[NH+]=C(N)N)C(=O)N[C@@H](CC(C)C)C(=O)NCC)C	Mu opioid receptor
S(C\C(=N/O)\c1n(nc(c1)C(F)(F)F)C(CC)C)c1ccccc1	Glucagon-like peptide 2 receptor	O1[C@H]2[C@]34CC[NH+]([C@H](Cc5c3c1c(O)cc5)[C@]4(O)Cc1c3c([nH]c12)cccc3)CC1CC1	Mu opioid receptor
S(C\C(=N/O)\c1n(nc(c1)C(F)(F)F)C(CC)CC)c1ccccc1	Glucagon-like peptide 2 receptor	O1[C@@H]2[C@]34[C@H]([C@H]([NH+](CC3)C)Cc3c4c1c(O)cc3)C=C[C@@H]2O	Mu opioid receptor
S(C\C(=N/O)\c1n(nc(c1)C(F)(F)F)Cc1ccccc1)c1ccccc1	Glucagon-like peptide 2 receptor	ClCC(=O)NCc1ccc(cc1)C(=O)Nc1cc(Nc2nc(ccn2)-c2cccnc2)c(cc1)C	Tyrosine-protein kinase FES
S(C\C(=N/O)\c1n(nc(c1)C(F)(F)F)C1CCC1)c1ccccc1	Glucagon-like peptide 2 receptor	O=C(Nc1cc(Nc2nc(ccn2)-c2cccnc2)c(cc1)C)c1ccc(cc1)C[NH+]1CC[NH+](CC1)C	Tyrosine-protein kinase FES
Clc1sc(Cl)cc1/C(=N/O)/CSc1ccccc1C(OC)=O	Glucagon-like peptide 2 receptor	Fc1ccc(cc1)C[C@H](NC(=O)[C@@H](NC(=O)[C@@H](NC(=O)[C@@H](NC(=O)[C@@H]([NH3+])CCCNC(=[NH2+])N)CCCNC(=[NH2+])N)CC(C)C)CC(=O)N)C(=O)N	Cyclin A2
Clc1sc(Cl)cc1/C(=N/O)/CSc1ccccc1	Glucagon-like peptide 2 receptor	Fc1ccc(cc1)C[C@H](NC(=O)[C@@H](NC(=O)[C@@H](NC(=O)[C@@H](NC(=O)[C@@H]([NH3+])CCCNC(=O)N)CCCNC(=O)N)CC(C)C)C)C(=O)N	Cyclin A2
Clc1sc(Cl)cc1/C(=N/O)/CSc1ccccc1OC	Glucagon-like peptide 2 receptor	Fc1ccc(cc1)C[C@H](NC(=O)[C@@H](NC(=O)[C@@H](NC(=O)[C@@H](NC(=O)[C@@H]([NH3+])CCCNC(=[NH2+])N)CCCNC(=O)N)CC(C)C)[C@H](CC)C)C(=O)N	Cyclin A2
Clc1sc(Cl)cc1/C(=N/O)/CSc1cc(OC)ccc1	Glucagon-like peptide 2 receptor	O=C(N[C@@H](CC(C)C)C(=O)N[C@@H]([C@H](CC)C)C(=O)N[C@@H](Cc1ccccc1)C(=O)N)[C@@H](NC(=O)[C@@H]([NH3+])CCCNC(=[NH2+])N)CCCNC(=[NH2+])N	Cyclin A2
Clc1sc(Cl)cc1/C(=N/O)/CSc1ccc(OC)cc1	Glucagon-like peptide 2 receptor	O=C(N)C[C@H](NC(=O)[C@@H](NC(=O)[C@@H](NC(=O)[C@@H](NC(=O)C)CCCNC(=[NH2+])N)CCCNC(=[NH2+])N)CC(C)C)C(=O)N[C@@H](Cc1ccccc1)C(=O)N	Cyclin A2
Clc1sc(Cl)cc1/C(=N/O)/CSc1c2c(ccc1)cccc2	Glucagon-like peptide 2 receptor	Clc1cc(ccc1)C[C@H](NC(=O)[C@@H](NC(=O)[C@@H](NC(=O)[C@@H](NC(=O)[C@@H](NC(=O)C)CCCNC(=[NH2+])N)CCCNC(=[NH2+])N)CC(C)C)CC(=O)N)C(=O)N	Cyclin A2
Clc1sc(Cl)cc1/C(=N/O)/CSc1cccnc1	Glucagon-like peptide 2 receptor	O=C(N[C@@H](CCC[NH+]=C(N)N)C(=O)N[C@@H](CCC[NH+]=C(N)N)C(=O)N[C@@H](CC(C)C)C(=O)N[C@@H]([C@H](CC)C)C(=O)N[C@@H](Cc1ccccc1)C(=O)N)[C@@H](NC(=O)[C@@H](NC(=O)[C@@H]([NH3+])Cc1nc[nH]c1)C)CCCC[NH3+]	Cyclin A2
Clc1sc(Cl)cc1/C(=N/O)/CSc1ccncc1	Glucagon-like peptide 2 receptor	S1SC[C@H](NC(=O)CNC(=O)[C@@H](NC(=O)[C@@H](NC(=O)[C@@H](NC(=O)[C@@H](NC(=O)[C@@H](NC(=O)[C@@H](NC(=O)CCNC(=O)CCNC(=O)CCNC(=O)CCNC(=O)CCNC(=O)CCNC(=O)CCNC(=O)CCC(=O)N(C)[C@@H]2C[C@H]3O[C@@](n4c5c(c6c(c7c8c(n3c57)cccc8)C(=O)NC6)c3c4cccc3)(C)[C@@H]2OC)C1)C(C)C)Cc1ccccc1)CCCNC(=[NH2+])N)C(C)C)Cc1ccccc1)C(=O)NCC(=O)N	Serine/threonine-protein kinase PAK 2
Clc1sc(Cl)cc1/C(=N/O)/CSc1sccc1	Glucagon-like peptide 2 receptor	O1[C@H]2n3c4c(c5c(CNC5=O)c5c6c(n(c45)[C@]1(C)[C@H](OC)[C@H](N(C(=O)CCC(=O)NCCC(=O)NCCC(=O)NCCC(=O)N)C)C2)cccc6)c1c3cccc1	Serine/threonine-protein kinase PAK 2
Clc1sc(Cl)cc1/C(=N/O)/CSc1ccccc1C	Glucagon-like peptide 2 receptor	O1[C@H]2n3c4c(c5c(CNC5=O)c5c6c(n(c45)[C@]1(C)[C@H](OC)[C@H](N(C(=O)CCC(=O)NCCC(=O)NCCC(=O)NCCC(=O)NCCC(=O)NCCC(=O)NCCC(=O)NCCC(=O)N[C@H]1CNC(=O)C[C@H](NC(=O)CNC(=O)[C@@H](NC(=O)[C@@H](NC(=O)[C@@H](NC(=O)[C@@H](NC(=O)[C@@H](NC1=O)C(C)C)Cc1ccccc1)CCCNC(=[NH2+])N)C(C)C)Cc1ccccc1)C(=O)N)C)C2)cccc6)c1c3cccc1	Serine/threonine-protein kinase PAK 2
Clc1sc(Cl)cc1/C(=N/O)/CSc1cc(ccc1)C	Glucagon-like peptide 2 receptor	FC(F)(F)C(C)(C)c1onc(NC(=O)Nc2cc(Oc3ncnc4c3cc(OC)c(OC)c4)ccc2)c1	Tyrosine-protein kinase receptor RET
Clc1sc(Cl)cc1/C(=N/O)/CSc1ccc(cc1)C	Glucagon-like peptide 2 receptor	S1SC[C@H](NC(=O)CNC(=O)[C@@H](NC(=O)[C@@H](NC(=O)[C@@H](NC(=O)[C@@H](NC(=O)[C@@H](NC(=O)[C@@H](NC(=O)CCNC(=O)CCNC(=O)CCNC(=O)CCNC(=O)CCNC(=O)CCNC(=O)CCNC(=O)CCC(=O)N(C)[C@@H]2C[C@H]3O[C@@](n4c5c(c6c(c7c8c(n3c57)cccc8)C(=O)NC6)c3c4cccc3)(C)[C@@H]2OC)C1)C(C)C)Cc1ccccc1)CCCNC(=[NH2+])N)C(C)C)Cc1ccccc1)C(=O)NCC(=O)N	Tyrosine-protein kinase receptor RET
Clc1sc(Cl)cc1/C(=N/O)/CSc1ccccc1CC	Glucagon-like peptide 2 receptor	O1[C@H]2n3c4c(c5c(CNC5=O)c5c6c(n(c45)[C@]1(C)[C@H](OC)[C@H](N(C(=O)CCC(=O)NCCC(=O)NCCC(=O)NCCC(=O)N)C)C2)cccc6)c1c3cccc1	Tyrosine-protein kinase receptor RET
Clc1sc(Cl)cc1/C(=N/O)/CSc1ccccc1C(C)(C)C	Glucagon-like peptide 2 receptor	O1[C@H]2n3c4c(c5c(CNC5=O)c5c6c(n(c45)[C@]1(C)[C@H](OC)[C@H](N(C(=O)CCC(=O)NCCC(=O)NCCC(=O)NCCC(=O)NCCC(=O)NCCC(=O)NCCC(=O)NCCC(=O)N[C@H]1CNC(=O)C[C@H](NC(=O)CNC(=O)[C@@H](NC(=O)[C@@H](NC(=O)[C@@H](NC(=O)[C@@H](NC(=O)[C@@H](NC1=O)C(C)C)Cc1ccccc1)CCCNC(=[NH2+])N)C(C)C)Cc1ccccc1)C(=O)N)C)C2)cccc6)c1c3cccc1	Tyrosine-protein kinase receptor RET
Clc1sc(Cl)cc1/C(=N/O)/CSc1ccccc1-c1ccccc1	Glucagon-like peptide 2 receptor	Oc1ccc(cc1)C[C@H]([NH2+]C)C(=O)NCC(=O)NCC(=O)N[C@H](Cc1ccccc1)C(=O)N[C@@H](CC(C)C)C(=O)N[C@@H](CCC[NH+]=C(N)N)C(=O)N[C@@H](CCC[NH+]=C(N)N)C(=O)N[C@@H](CC(C)C)C(=O)N	Kappa opioid receptor
Clc1sc(Cl)cc1/C(=N/O)/CSc1ccccc1F	Glucagon-like peptide 2 receptor	Oc1ccc(cc1)C[C@H]([NH2+]C)C(=O)NCC(=O)NCC(=O)N[C@H](Cc1ccccc1)C(=O)N[C@@H](CC(C)C)C(=O)N[C@@H](CCC[NH+]=C(N)N)C(=O)N([C@@H](CCC[NH+]=C(N)N)C(=O)N[C@@H](CC(C)C)C(=O)N)C	Kappa opioid receptor
Clc1sc(Cl)cc1/C(=N/O)/CSc1cc(F)ccc1	Glucagon-like peptide 2 receptor	Oc1ccc(cc1)C[C@H]([NH2+]C)C(=O)N[C@H](C(=O)NCC(=O)N[C@@H](Cc1ccccc1)C(=O)N[C@@H](CC(C)C)C(=O)N[C@@H](CCC[NH+]=C(N)N)C(=O)N[C@@H](CCC[NH+]=C(N)N)C(=O)N[C@@H](CC(C)C)C(=O)N)C	Kappa opioid receptor
Clc1sc(Cl)cc1/C(=N/O)/CSc1ccc(F)cc1	Glucagon-like peptide 2 receptor	Oc1ccc(cc1)C[C@H]([NH2+]C)C(=O)NCC(=O)NCC(=O)N[C@@H](Cc1ccc([N+](=O)[O-])cc1)C(=O)N[C@@H](CC(C)C)C(=O)N[C@@H](CCC[NH+]=C(N)N)C(=O)N[C@@H](CCC[NH+]=C(N)N)C(=O)N[C@@H](CC(C)C)C(=O)N	Kappa opioid receptor
Clc1ccccc1SC\C(=N/O)\c1cc(Cl)sc1Cl	Glucagon-like peptide 2 receptor	Oc1ccc(cc1)C[C@H]([NH2+]C)C(=O)NCC(=O)NCC(=O)N[C@H](Cc1ccccc1)C(=O)N[C@@H](CC(C)C)C(=O)N[C@@H](CCC[NH+]=C(N)N)C(=O)N([C@@H](CCC[NH+]=C(N)N)C(=O)N[C@@H](CC(C)C)C(=O)NCC)C	Kappa opioid receptor
Clc1sc(Cl)cc1/C(=N/O)/CSc1cc(Cl)ccc1	Glucagon-like peptide 2 receptor	Oc1ccc(cc1)C[C@H]([NH2+]C)C(=O)NCC(=O)NCC(=O)N[C@H](Cc1ccc([N+](=O)[O-])cc1)C(=O)N[C@@H](CC(C)C)C(=O)N[C@@H](CCC[NH+]=C(N)N)C(=O)N([C@@H](CCC[NH+]=C(N)N)C(=O)N[C@@H](CC(C)C)C(=O)NCC)C	Kappa opioid receptor
Clc1sc(Cl)cc1/C(=N/O)/CSc1ccc(Cl)cc1	Glucagon-like peptide 2 receptor	Oc1ccc(cc1)C[C@H]([NH3+])C(=O)NCC(=O)NCC(=O)N[C@H](Cc1ccccc1)C(=O)N[C@@H](CC(C)C)C(=O)N[C@@H](CCC[NH+]=C(N)N)C(=O)N[C@@H](CCC[NH+]=C(N)N)C(=O)N[C@@H]([C@H](CC)C)C(=O)N	Kappa opioid receptor
Clc1sc(Cl)cc1/C(=N/O)/CSc1ccccc1C(F)(F)F	Glucagon-like peptide 2 receptor	S1SC[C@@H](NC(=O)[C@H](NC(=O)CNC(=O)[C@@H](NC(=O)[C@@H]([NH3+])Cc2ccc(O)cc2)C1)Cc1ccccc1)C(=O)N[C@@H](CCC[NH+]=C(N)N)C(=O)N([C@@H](CCC[NH+]=C(N)N)C(=O)N[C@@H](CC(C)C)C(=O)NCC)C	Kappa opioid receptor
Clc1sc(Cl)cc1/C(=N/O)/CSc1ccc(cc1)C(F)(F)F	Glucagon-like peptide 2 receptor	O1[C@@H]2[C@]34[C@H]([C@H]([NH+](CC3)C)Cc3c4c1c(O)cc3)C=C[C@@H]2O	Kappa opioid receptor
Clc1sc(Cl)cc1/C(=N/O)/CSc1cccc(C)c1C	Glucagon-like peptide 2 receptor	S1SC[C@H](NC(=O)CNC(=O)[C@@H](NC(=O)[C@@H](NC(=O)[C@@H](NC(=O)[C@@H](NC(=O)[C@@H](NC(=O)[C@@H](NC(=O)CCNC(=O)CCNC(=O)CCNC(=O)CCNC(=O)CCNC(=O)CCNC(=O)CCNC(=O)CCC(=O)N(C)[C@@H]2C[C@H]3O[C@@](n4c5c(c6c(c7c8c(n3c57)cccc8)C(=O)NC6)c3c4cccc3)(C)[C@@H]2OC)C1)C(C)C)Cc1ccccc1)CCCNC(=[NH2+])N)C(C)C)Cc1ccccc1)C(=O)NCC(=O)N	Serine/threonine-protein kinase PAK 4
Clc1sc(Cl)cc1/C(=N/O)/CSc1ccc(cc1C)C	Glucagon-like peptide 2 receptor	O1[C@H]2n3c4c(c5c(CNC5=O)c5c6c(n(c45)[C@]1(C)[C@H](OC)[C@H](N(C(=O)CCC(=O)NCCC(=O)NCCC(=O)NCCC(=O)N)C)C2)cccc6)c1c3cccc1	Serine/threonine-protein kinase PAK 4
Clc1sc(Cl)cc1/C(=N/O)/CSc1cc(ccc1C)C	Glucagon-like peptide 2 receptor	O1[C@H]2n3c4c(c5c(CNC5=O)c5c6c(n(c45)[C@]1(C)[C@H](OC)[C@H](N(C(=O)CCC(=O)NCCC(=O)NCCC(=O)NCCC(=O)NCCC(=O)NCCC(=O)NCCC(=O)NCCC(=O)N[C@H]1CNC(=O)C[C@H](NC(=O)CNC(=O)[C@@H](NC(=O)[C@@H](NC(=O)[C@@H](NC(=O)[C@@H](NC(=O)[C@@H](NC1=O)C(C)C)Cc1ccccc1)CCCNC(=[NH2+])N)C(C)C)Cc1ccccc1)C(=O)N)C)C2)cccc6)c1c3cccc1	Serine/threonine-protein kinase PAK 4
Clc1sc(Cl)cc1/C(=N/O)/CSc1c(cccc1C)C	Glucagon-like peptide 2 receptor	[Si](O[C@@H]1[C@H](CC(OCC)=O)[C@H](O[C@H]1n1c2ncnc(NC(=O)Nc3ccccc3)c2nc1)CNC(=O)NC)(C(C)(C)C)(C)C	Tyrosine-protein kinase BTK
Clc1sc(Cl)cc1/C(=N/O)/CSc1ccc(F)cc1C	Glucagon-like peptide 2 receptor	Fc1c2c(cc(c1)C1CC1)C=CN(c1cccc(C=3C=C(Nc4ncc(N5CC[NH+](CC5)C)cc4)C(=O)N(C=3)C)c1CO)C2=O	Tyrosine-protein kinase BTK
Clc1sc(Cl)cc1/C(=N/O)/CSc1cccc(OC)c1C	Glucagon-like peptide 2 receptor	S1SC[C@H](NC(=O)CNC(=O)[C@@H](NC(=O)[C@@H](NC(=O)[C@@H](NC(=O)[C@@H](NC(=O)[C@@H](NC(=O)[C@@H](NC(=O)CCNC(=O)CCNC(=O)CCNC(=O)CCNC(=O)CCNC(=O)CCNC(=O)CCNC(=O)CCC(=O)N(C)[C@@H]2C[C@H]3O[C@@](n4c5c(c6c(c7c8c(n3c57)cccc8)C(=O)NC6)c3c4cccc3)(C)[C@@H]2OC)C1)C(C)C)Cc1ccccc1)CCCNC(=[NH2+])N)C(C)C)Cc1ccccc1)C(=O)NCC(=O)N	Tyrosine-protein kinase BTK
Clc1sc(Cl)cc1/C(=N/O)/CSc1ccncc1C	Glucagon-like peptide 2 receptor	O1[C@H]2n3c4c(c5c(CNC5=O)c5c6c(n(c45)[C@]1(C)[C@H](OC)[C@H](N(C(=O)CCC(=O)NCCC(=O)NCCC(=O)NCCC(=O)N)C)C2)cccc6)c1c3cccc1	Tyrosine-protein kinase BTK
Clc1sc(Cl)cc1/C(=N/O)/CSc1ccncc1C(F)(F)F	Glucagon-like peptide 2 receptor	O1[C@H]2n3c4c(c5c(CNC5=O)c5c6c(n(c45)[C@]1(C)[C@H](OC)[C@H](N(C(=O)CCC(=O)NCCC(=O)NCCC(=O)NCCC(=O)NCCC(=O)NCCC(=O)NCCC(=O)NCCC(=O)N[C@H]1CNC(=O)C[C@H](NC(=O)CNC(=O)[C@@H](NC(=O)[C@@H](NC(=O)[C@@H](NC(=O)[C@@H](NC(=O)[C@@H](NC1=O)C(C)C)Cc1ccccc1)CCCNC(=[NH2+])N)C(C)C)Cc1ccccc1)C(=O)N)C)C2)cccc6)c1c3cccc1	Tyrosine-protein kinase BTK
Clc1sc(Cl)cc1/C(=N/O)/CSc1ccncc1CC	Glucagon-like peptide 2 receptor	Clc1ccc(NC(=O)Nc2ccc(Oc3cc(ncc3)C(=O)NC)cc2)cc1C(F)(F)F	Serine/threonine-protein kinase B-raf
Clc1sc(Cl)cc1/C(=N/O)/CSc1ccncc1-c1ccccc1	Glucagon-like peptide 2 receptor	s1c(ccc1C(=O)N1N=C(CC1c1ccccc1O)c1cccnc1)-c1ncccc1	Serine/threonine-protein kinase B-raf
S(C\C(=N/O)\c1ccccc1)c1ccccc1	Glucagon-like peptide 2 receptor	FC(F)(F)C(C)(C)c1onc(NC(=O)Nc2cc(Oc3ncnc4c3cc(OC)c(OC)c4)ccc2)c1	Serine/threonine-protein kinase B-raf
S(C\C(=N/O)\c1cc(ccc1)C#N)c1ccccc1	Glucagon-like peptide 2 receptor	S1SC[C@H](NC(=O)CNC(=O)[C@@H](NC(=O)[C@@H](NC(=O)[C@@H](NC(=O)[C@@H](NC(=O)[C@@H](NC(=O)[C@@H](NC(=O)CCNC(=O)CCNC(=O)CCNC(=O)CCNC(=O)CCNC(=O)CCNC(=O)CCNC(=O)CCC(=O)N(C)[C@@H]2C[C@H]3O[C@@](n4c5c(c6c(c7c8c(n3c57)cccc8)C(=O)NC6)c3c4cccc3)(C)[C@@H]2OC)C1)C(C)C)Cc1ccccc1)CCCNC(=[NH2+])N)C(C)C)Cc1ccccc1)C(=O)NCC(=O)N	Serine/threonine-protein kinase B-raf
S(C\C(=N/O)\c1cc(OC)ccc1)c1ccccc1	Glucagon-like peptide 2 receptor	O1[C@H]2n3c4c(c5c(CNC5=O)c5c6c(n(c45)[C@]1(C)[C@H](OC)[C@H](N(C(=O)CCC(=O)NCCC(=O)NCCC(=O)NCCC(=O)N)C)C2)cccc6)c1c3cccc1	Serine/threonine-protein kinase B-raf
S(C\C(=N/O)\c1cc(OCCC)ccc1)c1ccccc1	Glucagon-like peptide 2 receptor	O1[C@H]2n3c4c(c5c(CNC5=O)c5c6c(n(c45)[C@]1(C)[C@H](OC)[C@H](N(C(=O)CCC(=O)NCCC(=O)NCCC(=O)NCCC(=O)NCCC(=O)NCCC(=O)NCCC(=O)NCCC(=O)N[C@H]1CNC(=O)C[C@H](NC(=O)CNC(=O)[C@@H](NC(=O)[C@@H](NC(=O)[C@@H](NC(=O)[C@@H](NC(=O)[C@@H](NC1=O)C(C)C)Cc1ccccc1)CCCNC(=[NH2+])N)C(C)C)Cc1ccccc1)C(=O)N)C)C2)cccc6)c1c3cccc1	Serine/threonine-protein kinase B-raf
S(C\C(=N/O)\c1cc(OC(C)C)ccc1)c1ccccc1	Glucagon-like peptide 2 receptor	O(CCCCCC)c1c(OC)cc(cc1OC)\C=C/CCCC[N+](C)(C)C	Platelet activating factor receptor
S(C\C(=N/O)\c1cc(F)ccc1)c1ccccc1	Glucagon-like peptide 2 receptor	Clc1ccccc1C1=NCc2n(-c3sc(cc13)CCC(=O)N1CCOCC1)c(nn2)C	Platelet activating factor receptor
Clc1cc(ccc1)/C(=N/O)/CSc1ccccc1	Glucagon-like peptide 2 receptor	O1[C@H](CC[C@@H]1c1cc(OC)c(OC)c(OC)c1)c1cc(OC)c(OC)c(OC)c1	Platelet activating factor receptor
Brc1cc(ccc1)/C(=N/O)/CSc1ccccc1	Glucagon-like peptide 2 receptor	O(C)c1c(OCCCCCC)cc(cc1OC)C(OCCCC[N+](C)(C)C)=O	Platelet activating factor receptor
Oc1c(C)c(CC2=[NH+]CCN2)c(cc1C(C)(C)C)C	Short transient receptor potential channel 4	O(CCCCCC)c1c(OC)cc(cc1OC)CC(OCCC[N+](C)(C)C)=O	Platelet activating factor receptor
Clc1c(cc(OCC[NH2+]CCO)cc1C)C	Short transient receptor potential channel 4	O(CCCCCC)c1c(OC)cc(cc1OC)C(Oc1ccccc1CC[N+](C)(C)C)=O	Platelet activating factor receptor
O(Cc1ccccc1)c1ccc(NC(=O)CC[NH+]2CC[NH+](CC2)Cc2ccccc2)cc1	Short transient receptor potential channel 4	O(CCCCCC)c1c(OC)cc(cc1OC)C(Oc1c2[n+](cccc2ccc1)C)=O	Platelet activating factor receptor
n1cc(ccc1)C1C2C(=CCC(C2)c2ccccc2)C(C#N)=C(N)C1(C#N)C#N	Short transient receptor potential channel 4	O(CC1CCCCC1)c1c(OC)cc(cc1OC)C(OCCCC[N+](C)(C)C)=O	Platelet activating factor receptor
FC(F)(F)c1ccc(cc1)[C@H]1C=C(O[C@@H](OCc2ccc(cc2)CO)C1)C(=O)NCc1ccccc1	Short transient receptor potential channel 4	O(CCCCCC)c1c(cc(cc1C)C(OCCCC[N+](C)(C)C)=O)C	Platelet activating factor receptor
Clc1cc(NC(=O)N2CC[NH+](CC2)C\C=C\c2ccccc2)ccc1	Short transient receptor potential channel 4	O(CCCCC)c1c(OC)cc(cc1OC)C(OCCCC[N+](C)(C)C)=O	Platelet activating factor receptor
Brc1ccc(cc1)[C@H]1C=C(O[C@@H](OCc2ccc(cc2)CO)C1)C(=O)NCc1ccccc1	Short transient receptor potential channel 4	O(CCCCCC)c1c(OC)cc(cc1OC)C(OCC[N+](C)(C)C)=O	Platelet activating factor receptor
Brc1cc(C[NH+]2CC[NH+](CC2)CC)c(O)cc1	Short transient receptor potential channel 4	s1cnc(C)c1CCCCc1cc(OC)c(OCCCCCC)c(OC)c1	Platelet activating factor receptor
Clc1cc(N2CCN(CC2)C(=O)c2c3OC(=C(C)C(=O)c3ccc2)c2ccccc2)c(cc1)C	Short transient receptor potential channel 4	O(CCCCCC)c1c(OC)cc(cc1OC)C(OCCCC[NH+](C)C)=O	Platelet activating factor receptor
[NH2+]1CCN(CC1)c1nc(c2c(n1)cccc2)-c1ccccc1	Short transient receptor potential channel 4	O(CCCCCC)c1c(OC)cc(cc1OC)C(OCCCC[n+]1c2c(cccc2)ccc1)=O	Platelet activating factor receptor
S(=O)(=O)(N1CCCCC1)c1cc(ccc1)C(=O)N=Nc1c2c(n(CC)c1O)cccc2	Short transient receptor potential channel 4	O(Cc1ccccc1)c1c(OC)cc(cc1OC)C(OCCCC[N+](C)(C)C)=O	Platelet activating factor receptor
Brc1c(cc(OCC(=O)N(C(C)C)C(C)C)cc1C)C	Short transient receptor potential channel 4	O(CCCCCCC)c1c(OC)cc(cc1OC)C(OCCCC[N+](C)(C)C)=O	Platelet activating factor receptor
s1c2n(nc(c2cc1C(=O)NCC[NH+](CCCC)C)-c1cc(OC)ccc1)C	Short transient receptor potential channel 4	O(CCCCCC)c1c(OC)cc(cc1OC)C(OCCC[N+](C)(C)C)=O	Platelet activating factor receptor
S(CC(=O)N1c2c(CC1C)cccc2)c1nc2N(C)C(=O)N(C)C(=O)c2n1Cc1ccccc1	Short transient receptor potential channel 4	O(CCCCCC)c1c(OC)cc(cc1OC)C(OCCCCCC[N+](C)(C)C)=O	Platelet activating factor receptor
O1[C@@H](OCc2ccc(cc2)CO)C[C@H](C=C1C(=O)Nc1ccccc1)C1CCCCC1	Short transient receptor potential channel 4	O(CCCCCCCCCC)c1c(OC)cc(cc1OC)C(OCCCC[N+](C)(C)C)=O	Platelet activating factor receptor
Clc1cc(C(=O)NCC[NH+](C)C)c(OC)cc1	Short transient receptor potential channel 4	O(CCCCCCCC)c1c(OC)cc(cc1OC)C(OCCCC[N+](C)(C)C)=O	Platelet activating factor receptor
O=[N+]([O-])c1ccc(N2CC[NH2+]CC2)cc1N	Short transient receptor potential channel 4	O(CCCCCCCCCC)c1c(OC)cc(cc1OC)C(OCC[N+](C)(C)C)=O	Platelet activating factor receptor
S(CC)C=1NC(=O)/C(/N=1)=C/c1ccc(OC)cc1	Short transient receptor potential channel 4	s1cc[n+](c1)CCCCOC(=O)c1cc(OC)c(OCCCCCC)c(OC)c1	Platelet activating factor receptor
Clc1cc(ccc1)-c1ccc(cc1OC)[C@H]1[NH+]2CCCC[C@]2([C@H]2[C@@H]1C(=O)N(C)C2=O)C(OC)=O	Short transient receptor potential channel 4	s1c[n+](C)c(C)c1CCOC(=O)c1cc(OC)c(OCCCCCC)c(OC)c1	Platelet activating factor receptor
O=C1N(C)C(=O)N(c2nc(n(c12)CCCCCC)N1CCN(CC1)c1ccccc1)C	Short transient receptor potential channel 4	O(CCCCCC)c1c(OC)cc(cc1OC)C(OCCCC[N+](C)(C)C)=O	Platelet activating factor receptor
[NH2+]1CCN(CC1)c1nc(nc(n1)N1CCCC1)N1CCCC1	Short transient receptor potential channel 4	O(CCCCCC)c1c(OC)cc(cc1OC)C(OCCCC[n+]1ccccc1)=O	Platelet activating factor receptor
Clc1cc(Cl)ccc1C(=O)NC(=S)Nc1ccc(cc1C)C(O)(C(OCC)=O)C(F)(F)F	Short transient receptor potential channel 4	O(CCCCCC)c1c(OC)cc(cc1OC)\C=C\CCCC[N+](C)(C)C	Platelet activating factor receptor
s1c2CCCCc2c2c1N=C(SCC(=O)[O-])N(C2=O)c1ccc(OCC)cc1	Short transient receptor potential channel 4	O(CCCCCC)c1c(OC)cc(OC(=O)CCCC[N+](C)(C)C)cc1OC	Platelet activating factor receptor
O=C1N(C)C(=O)N(c2nc(n(c12)Cc1cc(ccc1)C)N1CCN(CC1)c1ccccc1)C	Short transient receptor potential channel 4	O(CCCCCC)c1c(OC)cc(cc1OC)C(OCCCC[N+](CC)(CC)CC)=O	Platelet activating factor receptor
o1cccc1CNC(=O)c1c2n(nc1)C(C)=C(Cc1cc(ccc1)C)C(=N2)C	Short transient receptor potential channel 4	O(CCCCCC)c1ccc(cc1OC)C(OCCCC[N+](C)(C)C)=O	Platelet activating factor receptor
Clc1nc(nc(n1)Nc1ccc([N+](=O)[O-])cc1)N1CCC(CC1)C	Short transient receptor potential channel 4	O(CCCCCC)c1ccc(cc1)C(OCCCC[N+](C)(C)C)=O	Platelet activating factor receptor
S1c2c(N(c3c1cccc3)C(=O)CSc1nc3N(C)C(=O)N(C)C(=O)c3n1CCCC)cccc2	Short transient receptor potential channel 4	O(CCC1CCCC1)c1c(OC)cc(cc1OC)C(OCCCC[N+](C)(C)C)=O	Platelet activating factor receptor
O=C1N2C(=NC=3N(Cc4ccc(cc4)C)C(=N)C(=CC1=3)C(=O)NC1CCCC1)C=CC=C2	Short transient receptor potential channel 4	Clc1cc(cc(OC)c1OCCCCCC)C(OCCCC[N+](C)(C)C)=O	Platelet activating factor receptor
S(=O)(=O)(N1CCN(CC1)c1ncccc1)c1cc(ccc1C)-c1onc(c1)C	Short transient receptor potential channel 4	O(CCCCCCCCCCCCCCCC)c1c(OC)cc(cc1OC)C(OCCCC[N+](C)(C)C)=O	Platelet activating factor receptor
Clc1ccc(OCC(=O)NC2CCCCC2)cc1C	Short transient receptor potential channel 4	O(CCCCCC)c1c(OC)cc(cc1OC)C(OCc1ccccc1C[N+](C)(C)C)=O	Platelet activating factor receptor
Fc1cc(F)ccc1N=NC1C(=NNC1=O)C1CCN(CC1)C(=O)C	Short transient receptor potential channel 4	s1cnc(C)c1CCOC(=O)c1cc(OC)c(OCCCCCC)c(OC)c1	Platelet activating factor receptor
Fc1cnc(nc1NC)N1CCc2c1cccc2	Short transient receptor potential channel 4	O(CCCCCC)c1c(OC)cc(cc1OC)C(Oc1cc2c([n+](ccc2)C)cc1)=O	Platelet activating factor receptor
Clc1cc(NC(=O)c2c3n(nc2)C=CC=N3)ccc1	Short transient receptor potential channel 4	O(CCCC)c1c(OC)cc(cc1OC)C(OCC[N+](C)(C)C)=O	Platelet activating factor receptor
n1nc(N2CCC(CC2)C)c2c(cccc2)c1-c1cc(C)c(cc1)C	Short transient receptor potential channel 4	O(CCCCCC)c1c(OC)cc(cc1OC)CCCCCC[N+](C)(C)C	Platelet activating factor receptor
S(=O)(=O)(N1CCN(CC1)C(=O)c1occc1)c1cc(ccc1C)-c1onc(c1)C	Short transient receptor potential channel 4	O(CCCCCC)c1c(OC)cc(cc1OC)C(Oc1ccc(cc1)CC[N+](C)(C)C)=O	Platelet activating factor receptor
O(CCCC[NH+]1CCCC1)c1cc(ccc1C)C(C)C	Short transient receptor potential channel 4	S1SC[C@H](NC(=O)CNC(=O)[C@@H](NC(=O)[C@@H](NC(=O)[C@@H](NC(=O)[C@@H](NC(=O)[C@@H](NC(=O)[C@@H](NC(=O)CCNC(=O)CCNC(=O)CCNC(=O)CCNC(=O)CCNC(=O)CCNC(=O)CCNC(=O)CCC(=O)N(C)[C@@H]2C[C@H]3O[C@@](n4c5c(c6c(c7c8c(n3c57)cccc8)C(=O)NC6)c3c4cccc3)(C)[C@@H]2OC)C1)C(C)C)Cc1ccccc1)CCCNC(=[NH2+])N)C(C)C)Cc1ccccc1)C(=O)NCC(=O)N	Serine/threonine-protein kinase c-TAK1
S(CC[NH+](C)C)c1nc(O)c(C(C)C)c(O)n1	Short transient receptor potential channel 4	O1[C@H]2n3c4c(c5c(CNC5=O)c5c6c(n(c45)[C@]1(C)[C@H](OC)[C@H](N(C(=O)CCC(=O)NCCC(=O)NCCC(=O)NCCC(=O)N)C)C2)cccc6)c1c3cccc1	Serine/threonine-protein kinase c-TAK1
Brc1cc(Br)cc(C2NC(=O)NC(C)=C2C(=O)NCc2ccccc2)c1OC(C)C	Short transient receptor potential channel 4	O1[C@H]2n3c4c(c5c(CNC5=O)c5c6c(n(c45)[C@]1(C)[C@H](OC)[C@H](N(C(=O)CCC(=O)NCCC(=O)NCCC(=O)NCCC(=O)NCCC(=O)NCCC(=O)NCCC(=O)NCCC(=O)N[C@H]1CNC(=O)C[C@H](NC(=O)CNC(=O)[C@@H](NC(=O)[C@@H](NC(=O)[C@@H](NC(=O)[C@@H](NC(=O)[C@@H](NC1=O)C(C)C)Cc1ccccc1)CCCNC(=[NH2+])N)C(C)C)Cc1ccccc1)C(=O)N)C)C2)cccc6)c1c3cccc1	Serine/threonine-protein kinase c-TAK1
Clc1cc([N+](=O)[O-])c(NCC[NH+](C)C)cc1	Short transient receptor potential channel 4	P(OP(OP(OC[C@H]1O[C@@H](n2c3N=C(NC(=O)c3[n+](c2)C)N)[C@H](O)[C@@H]1O)(=O)[O-])(=O)[O-])(=O)([O-])[O-]	Eukaryotic translation initation factor
Oc1cc(cc(O)c1CCCC)CCCC	Short transient receptor potential channel 4	P(OC[C@H]1O[C@@H](n2c3N=C(NC(=O)c3[n+](c2)Cc2ccccc2)N)[C@H](O)[C@@H]1O)(=O)([O-])[O-]	Eukaryotic translation initation factor
O=C1N(CC(=O)c2[nH]c(C)c(C(OCC)=O)c2C)C(=O)NC1(CCC)c1ccccc1	Short transient receptor potential channel 4	Clc1ccc(cc1)C[n+]1c2c(n(c1)[C@@H]1O[C@H](COP(=O)([O-])[O-])[C@@H](O)[C@H]1O)N=C(NC2=O)N	Eukaryotic translation initation factor
Clc1cc(cc(OC)c1O)\C=C/1\SC(=S)N(Cc2ccccc2)C\1=O	Short transient receptor potential channel 4	Clc1ccccc1C[n+]1c2c(n(c1)[C@@H]1O[C@H](COP(=O)([O-])[O-])[C@@H](O)[C@H]1O)N=C(NC2=O)N	Eukaryotic translation initation factor
Clc1cc(OCCC[NH+](C)C)ccc1	Short transient receptor potential channel 4	P(OC[C@H]1O[C@@H](n2c3N=C(NC(=O)c3[n+](c2)C)N)[C@H](O)[C@@H]1O)(=O)([O-])[O-]	Eukaryotic translation initation factor
Clc1cc2c(OC(=CC2=O)C(=O)N(Cc2ccccc2)C2CCS(=O)(=O)C2)cc1C	Short transient receptor potential channel 4	Clc1cc(ccc1)C[n+]1c2c(n(c1)[C@@H]1O[C@H](COP(=O)([O-])[O-])[C@@H](O)[C@H]1O)N=C(NC2=O)N	Eukaryotic translation initation factor
Clc1cc(OCC[NH+](C)C)cc(Cl)c1	Short transient receptor potential channel 4	Clc1ccc(cc1)CC[n+]1c2c(n(c1)[C@@H]1O[C@H](COP(=O)([O-])[O-])[C@@H](O)[C@H]1O)N=C(NC2=O)N	Eukaryotic translation initation factor
ClC1=C(Nc2cc(O)ccc2)C(=O)N(Cc2ccccc2)C1=O	Short transient receptor potential channel 4	Clc1ccc(cc1)CCC[n+]1c2c(n(c1)[C@@H]1O[C@H](COP(=O)([O-])[O-])[C@@H](O)[C@H]1O)N=C(NC2=O)N	Eukaryotic translation initation factor
s1c-2c(cc1C(=O)NCC[NH+](CCCC)CC)C(=O)N(c1c-2cccc1)C	Short transient receptor potential channel 4	P(OC[C@H]1O[C@@H](n2c3N=C(NC(=O)c3[n+](c2)CCOc2ccccc2)N)[C@H](O)[C@@H]1O)(=O)([O-])[O-]	Eukaryotic translation initation factor
Brc1cc2c(nc(nc2-c2ccccc2)NCCC(=O)[O-])cc1	Short transient receptor potential channel 4	Clc1ccc(OCC[n+]2c3c(n(c2)[C@@H]2O[C@H](COP(=O)([O-])[O-])[C@@H](O)[C@H]2O)N=C(NC3=O)N)cc1	Eukaryotic translation initation factor
FC(F)(F)c1cc([N+](=O)[O-])c(NC2CC[NH+](C2)Cc2ccccc2)cc1	Short transient receptor potential channel 4	Brc1ccc(OCC[n+]2c3c(n(c2)[C@@H]2O[C@H](COP(=O)([O-])[O-])[C@@H](O)[C@H]2O)N=C(NC3=O)N)cc1	Eukaryotic translation initation factor
Clc1cc(S(=O)(=O)N2CCC([NH+]3CC[NH+](CC3)C)CC2)ccc1C	Short transient receptor potential channel 4	P(OC[C@H]1O[C@@H](n2c3N=C(NC(=O)c3[n+](c2)CCOc2ccc(F)cc2)N)[C@H](O)[C@@H]1O)(=O)([O-])[O-]	Eukaryotic translation initation factor
O=C(N1CCCCCC1)C1CCCN(C1)C(=O)c1cc([N+](=O)[O-])ccc1	Short transient receptor potential channel 4	P(OC[C@H]1O[C@@H](n2c3N=C(NC(=O)c3[n+](c2)CCOc2ccc(cc2)C#N)N)[C@H](O)[C@@H]1O)(=O)([O-])[O-]	Eukaryotic translation initation factor
S(CC(=O)N1c2c(CC1C)cccc2)c1nc2N(C)C(=O)N(C)C(=O)c2n1Cc1ccc(F)cc1	Short transient receptor potential channel 4	P(OC[C@H]1O[C@@H](n2c3N=C(NC(=O)c3[n+](c2)CCOc2ccc(cc2)C(F)(F)F)N)[C@H](O)[C@@H]1O)(=O)([O-])[O-]	Eukaryotic translation initation factor
s1c(C(=O)N(C)C)c(C)c(C(OCC)=O)c1NC(=O)COC(=O)Cc1c2c([nH]c1)cccc2	Short transient receptor potential channel 4	Clc1ccc(OCC[n+]2c3c(n(c2)[C@@H]2O[C@H](COP(=O)([O-])[O-])[C@@H](O)[C@H]2O)N=C(NC3=O)N)cc1F	Eukaryotic translation initation factor
Oc1cc2c(cc1C(=O)N\N=C\c1c3c(n(C)c1O)cccc3)cccc2	Short transient receptor potential channel 4	Clc1ccc(NC(=O)C[n+]2c3c(n(c2)[C@@H]2O[C@H](COP(=O)([O-])[O-])[C@@H](O)[C@H]2O)N=C(NC3=O)N)cc1	Eukaryotic translation initation factor
O(C)c1ccc(\N=C(/C)\C=2C(N(CCO)C(=O)C=2O)c2ccc([N+](=O)[O-])cc2)cc1	Short transient receptor potential channel 4	Clc1cc2cc(oc2cc1)C[n+]1c2c(n(c1)[C@@H]1O[C@H](COP(=O)([O-])[O-])[C@@H](O)[C@H]1O)N=C(NC2=O)N	Eukaryotic translation initation factor
o1c(ccc1\C=N\[N-]C(=O)NC1CCCCC1)C	Short transient receptor potential channel 4	Clc1ccc(OCCn2c3c(N=C(NC3=O)N)c(c2)[C@@H]2O[C@H](COP(=O)([O-])[O-])[C@@H](O)[C@H]2O)cc1	Eukaryotic translation initation factor
Clc1cc(ccc1)C(=O)N\N=C\c1nc(ccc1)C	Short transient receptor potential channel 4	Brc1ccc(OCCn2c3c(N=C(NC3=O)N)c(c2)[C@@H]2O[C@H](COP(=O)([O-])[O-])[C@@H](O)[C@H]2O)cc1	Eukaryotic translation initation factor
Brc1cc(C(=O)N\N=C\c2nc(ccc2)C)c(O)cc1	Short transient receptor potential channel 4	Clc1ccc(OCC[n+]2c3c(n(c2)[C@@H]2O[C@@H]([C@H]4OC(O[C@@H]24)(C)C)COP(=O)([O-])[O-])N=C(NC3=O)N)cc1	Eukaryotic translation initation factor
Brc1ccc(cc1)C1N(CCO)C(=O)C(O)=C1/C(=N/c1ccc(OC)cc1)/C	Short transient receptor potential channel 4	Clc1ccc(OCCn2c3c(nc2-c2ccc(P(=O)([O-])[O-])cc2)N=C(NC3=O)NC)cc1	Eukaryotic translation initation factor
o1c(ccc1[N+](=O)[O-])\C=N\Nc1nc(nc(n1)N1CCCCC1)N1CCCCC1	Short transient receptor potential channel 4	Clc1ccc(OCCn2c3c(nc2-c2ccc(cc2)CP(=O)([O-])[O-])N=C(NC3=O)NC)cc1	Eukaryotic translation initation factor
Clc1ccc(\N=C\c2c(n[nH]c2O)-c2ccccc2)cc1	Short transient receptor potential channel 4	Clc1ccc(OCCn2c3c(nc2-c2ccc(cc2)C(P(=O)([O-])[O-])(F)F)N=C(NC3=O)NC)cc1	Eukaryotic translation initation factor
O(C)c1cc2c([nH]cc2CC[NH+](C)C)cc1	Short transient receptor potential channel 4	Clc1ccc(OCCn2c3c(nc2-c2ccc(P(OCC)(OCC)=O)cc2)N=C(NC3=O)NC)cc1	Eukaryotic translation initation factor
S(=O)(=O)(N1CC[NH+](CC1)CC(=O)Nc1ccccc1F)c1ccc(F)cc1	Neuronal acetylcholine receptor; alpha4/beta2	Clc1ccc(OCCn2c3c(nc2-c2ccc(P(OCC)(=O)[O-])cc2)N=C(NC3=O)NC)cc1	Eukaryotic translation initation factor
S(=O)(=O)(N1CC[NH+](CC1)CC(=O)Nc1cc2c([nH]nc2)cc1)c1ccc(F)cc1	Neuronal acetylcholine receptor; alpha4/beta2	Clc1ccc(OCCn2c3c(nc2-c2ccc(cc2)C(=O)[O-])N=C(NC3=O)NC)cc1	Eukaryotic translation initation factor
S(=O)(=O)(N1CC[NH+](CC1)CC(=O)Nc1n[nH]cc1)c1ccc(F)cc1	Neuronal acetylcholine receptor; alpha4/beta2	S([C@@H]1O[C@H](CO)[C@H](O)[C@H](n2nnc(c2)C(=O)NCC=C)[C@H]1O)[C@@H]1O[C@H](CO)[C@H](O)[C@H](n2nnc(c2)C(=O)NCC=C)[C@H]1O	Galectin-3
S(=O)(=O)(N1CC[NH+](CC1)CC(=O)Nc1ccc(OC)cc1)c1ccc(F)cc1	Neuronal acetylcholine receptor; alpha4/beta2	S(C)[C@@H]1O[C@H](CO)[C@H](O)[C@H](n2nnc(C(=O)N)c2N)[C@H]1O	Galectin-3
S(=O)(=O)(N1CC[NH+](CC1)CC(=O)Nc1ccc(F)cc1)c1ccc(F)cc1	Neuronal acetylcholine receptor; alpha4/beta2	S([C@H]1O[C@H](CO)[C@H](O)[C@H](NC(=O)c2cc(OC)cc(OC)c2)[C@H]1O)[C@@H]1O[C@H](CO)[C@H](O)[C@H](NC(=O)c2cc(OC)cc(OC)c2)[C@H]1O	Galectin-3
S(=O)(=O)(N1CC[NH+](CC1)CC(=O)Nc1ccccc1)c1ccc(F)cc1	Neuronal acetylcholine receptor; alpha4/beta2	S([C@@H]1O[C@H](CO)[C@H](O)[C@H](n2nnc(c2)C(=O)NCCc2ccccc2)[C@H]1O)[C@@H]1O[C@H](CO)[C@H](O)[C@H](n2nnc(c2)C(=O)NCCc2ccccc2)[C@H]1O	Galectin-3
S(=O)(=O)(N1CC[NH+](CC1)CC(=O)Nc1ccccc1F)c1ccccc1F	Neuronal acetylcholine receptor; alpha4/beta2	S(C)[C@@H]1O[C@H](CO)[C@H](O)[C@H](n2nncc2)[C@H]1O	Galectin-3
S(=O)(=O)(N1CC[NH+](CC1)CC(=O)Nc1ccccc1F)c1cccnc1	Neuronal acetylcholine receptor; alpha4/beta2	S(C)[C@@H]1O[C@H](CO)[C@H](O)[C@H](n2nnc(c2)CCC)[C@H]1O	Galectin-3
S(=O)(=O)(N1CC[NH+](CC1)CC(=O)Nc1ccccc1F)c1ccccc1	Neuronal acetylcholine receptor; alpha4/beta2	S(C)[C@@H]1O[C@H](CO)[C@H](O)[C@H](n2nnc(c2)CO)[C@H]1O	Galectin-3
S(=O)(=O)(N1CC[NH+](CC1)CC(=O)Nc1ccccc1F)c1ccc(OC)cc1	Neuronal acetylcholine receptor; alpha4/beta2	O1[C@H](CO)[C@@H](O[C@@H]2O[C@H](CO)[C@H](O)[C@H](n3nnc(c3)C(=O)NCc3ccccc3)[C@H]2O)[C@H](O)[C@@H](NC(=O)C)[C@@H]1OC	Galectin-3
S(=O)(=O)(N1CC[NH+](CC1)CC(=O)Nc1ccc(F)cc1)c1ccccc1F	Neuronal acetylcholine receptor; alpha4/beta2	O1[C@H](CO)[C@@H](O[C@@H]2O[C@H](CO)[C@H](O)[C@H](n3nnc(c3)C(=O)Nc3c4c(ccc3)cccc4)[C@H]2O)[C@H](O)[C@@H](NC(=O)C)[C@@H]1OC	Galectin-3
S(=O)(=O)(N1CC[NH+](CC1)CC(=O)Nc1ccc(OC)cc1)c1ccccc1F	Neuronal acetylcholine receptor; alpha4/beta2	S([C@@H]1O[C@H](CO)[C@H](O)[C@H](n2nnc(c2)C(=O)NCCCC)[C@H]1O)[C@@H]1O[C@H](CO)[C@H](O)[C@H](n2nnc(c2)C(=O)NCCCC)[C@H]1O	Galectin-3
S(=O)(=O)(N1CC[NH+](CC1)CC(=O)Nc1ccc(cc1)C(OC)=O)c1ccccc1F	Neuronal acetylcholine receptor; alpha4/beta2	S([C@@H]1O[C@H](CO)[C@H](O)[C@H](n2nnc(c2)C(=O)NCc2ccccc2)[C@H]1O)[C@@H]1O[C@H](CO)[C@H](O)[C@H](n2nnc(c2)C(=O)NCc2ccccc2)[C@H]1O	Galectin-3
S(=O)(=O)(N1CC[NH+](CC1)CC(=O)Nc1ccc(cc1)C(=O)[O-])c1ccccc1F	Neuronal acetylcholine receptor; alpha4/beta2	S([C@@H]1O[C@H](CO)[C@H](O)[C@H](n2nnc(c2)C(=O)NCC(O)C)[C@H]1O)[C@@H]1O[C@H](CO)[C@H](O)[C@H](n2nnc(c2)C(=O)NCC(O)C)[C@H]1O	Galectin-3
S(=O)(=O)(N1CC[NH+](CC1)CC(=O)Nc1n[nH]cc1)c1ccccc1F	Neuronal acetylcholine receptor; alpha4/beta2	S([C@@H]1O[C@H](CO)[C@H](O)[C@H](n2nnc(c2)C(=O)NCCOC)[C@H]1O)[C@@H]1O[C@H](CO)[C@H](O)[C@H](n2nnc(c2)C(=O)NCCOC)[C@H]1O	Galectin-3
S(=O)(=O)(N1CC[NH+](CC1)CC(=O)Nc1n[nH]cc1)c1cccnc1	Neuronal acetylcholine receptor; alpha4/beta2	O1[C@H](CO)[C@@H](O[C@@H]2O[C@H](CO)[C@H](O)[C@H](n3nnc(c3)C(=O)NC)[C@H]2O)[C@H](O)[C@@H](NC(=O)C)[C@@H]1OC	Galectin-3
S(=O)(=O)(N1CC[NH+](CC1)CC(=O)Nc1ccc(OC)cc1)c1cccnc1	Neuronal acetylcholine receptor; alpha4/beta2	S([C@@H]1O[C@H](CO)[C@H](O)[C@H](n2nnc(c2)C(=O)NC)[C@H]1O)[C@@H]1O[C@H](CO)[C@H](O)[C@H](n2nnc(c2)C(=O)NC)[C@H]1O	Galectin-3
S(=O)(=O)(N1CC[NH+](CC1)CC(=O)Nc1ccccc1)c1ccccc1	Neuronal acetylcholine receptor; alpha4/beta2	O1[C@H](CO)[C@@H](O[C@@H]2O[C@H](CO)[C@H](O)[C@H](NC(=O)c3cc4c(cc3)cccc4)[C@H]2O)[C@H](O)[C@@H](NC(=O)C)[C@@H]1OC	Galectin-3
S(=O)(=O)(N1CC[NH+](CC1)CC(=O)Nc1ccc(F)cc1)c1ccc(OC)cc1	Neuronal acetylcholine receptor; alpha4/beta2	S(C)[C@@H]1O[C@H](CO)[C@H](O)[C@H](n2nnc(c2)C(OC)=O)[C@H]1O	Galectin-3
S(=O)(=O)(N1CC[NH+](CC1)CC(Oc1ccccc1-c1ccccc1)=O)c1ccc(F)cc1	Neuronal acetylcholine receptor; alpha4/beta2	S(C)[C@@H]1O[C@H](CO)[C@H](O)[C@H](n2nnc(c2)C2(O)CCCCC2)[C@H]1O	Galectin-3
S(=O)(=O)(N1CC[NH+](CC1)CC(Oc1ccccc1-c1ccccc1)=O)c1ccccc1F	Neuronal acetylcholine receptor; alpha4/beta2	S(C)[C@@H]1O[C@H](CO)[C@H](O)[C@H](n2nnc(c2)-c2ccccc2)[C@H]1O	Galectin-3
S(=O)(=O)(N1CC[NH+](CC1)CC(=O)Nc1cc2c([nH]nc2)cc1)c1ccc(F)cc1	Neuronal acetylcholine receptor; alpha3/beta4	S(C)[C@@H]1O[C@H](CO)[C@H](O)[C@H](n2nnc(c2)-c2cc(OC)ccc2)[C@H]1O	Galectin-3
S(=O)(=O)(N1CC[NH+](CC1)CC(=O)Nc1n[nH]cc1)c1ccc(F)cc1	Neuronal acetylcholine receptor; alpha3/beta4	S(C)[C@@H]1O[C@H](CO)[C@H](O)[C@H](n2nnc(c2)-c2ccc(OC)cc2)[C@H]1O	Galectin-3
S(=O)(=O)(N1CC[NH+](CC1)CC(=O)Nc1ccc(OC)cc1)c1ccc(F)cc1	Neuronal acetylcholine receptor; alpha3/beta4	S(C)[C@@H]1O[C@H](CO)[C@H](O)[C@H](n2nnc(c2)-c2ccccc2F)[C@H]1O	Galectin-3
S(=O)(=O)(N1CC[NH+](CC1)CC(=O)Nc1ccc(cc1)C(=O)[O-])c1ccccc1F	Neuronal acetylcholine receptor; alpha3/beta4	S(C)[C@@H]1O[C@H](CO)[C@H](O)[C@H](n2nnc(c2)-c2c3c(ccc2)cccc3)[C@H]1O	Galectin-3
Clc1cc2c(N(C)C(=O)CN=C2c2ccccc2)cc1	GABA-A receptor; anion channel	S(C)[C@@H]1O[C@H](CO)[C@H](O)[C@H](n2nnc(c2)-c2cccnc2)[C@H]1O	Galectin-3
O=C(N(C)C)N1c2c(-n3c(c(nc3)-c3ccc(cc3)C)C1(C)C)cccc2	GABA-A receptor; anion channel	S(=O)(=O)(c1ccc(cc1)C)c1nnn(c1)[C@H]1[C@@H](O)[C@H](O[C@@H](SC)[C@@H]1O)CO	Galectin-3
Fc1ccc(cc1)-c1ncn-2c1CN(c1c-2cccc1)C(=O)N1CCCC1	GABA-A receptor; anion channel	S(=O)(=O)(c1ccc(cc1)C)c1n(nnc1)[C@H]1[C@@H](O)[C@H](O[C@@H](SC)[C@@H]1O)CO	Galectin-3
Clc1ccc(cc1)-c1ncn-2c1C(=O)N(c1c-2cccc1)C(C)C	GABA-A receptor; anion channel	S(C)[C@@H]1O[C@H](CO)[C@H](O)[C@H](n2nnc(C(=O)NC)c2C(=O)NC)[C@H]1O	Galectin-3
O(C)c1ccc(cc1)-c1ncn-2c1C(=O)N(c1c-2cccc1C)C(C)C	GABA-A receptor; anion channel	S(C)[C@@H]1O[C@H](CO)[C@H](O)[C@H](n2nnc(c2)C(=O)NC)[C@H]1O	Galectin-3
Fc1ccc(cc1)-c1ncn-2c1CN(c1c-2cccc1)C(OC)=O	GABA-A receptor; anion channel	S(C)[C@@H]1O[C@H](CO)[C@H](O)[C@H](n2nnc(c2)C(=O)NCCCC)[C@H]1O	Galectin-3
O=C(N(C)C)N1Cc2n(-c3c1cccc3)cnc2-c1ccccc1	GABA-A receptor; anion channel	S(C)[C@@H]1O[C@H](CO)[C@H](O)[C@H](n2nnc(c2)C(=O)NCCCO)[C@H]1O	Galectin-3
O(C)c1ccc(cc1)-c1ncn-2c1C(=O)N(c1c-2cccc1)C(C)C	GABA-A receptor; anion channel	S(C)[C@@H]1O[C@H](CO)[C@H](O)[C@H](n2nnc(c2)C(=O)NCC[NH+]2CCOCC2)[C@H]1O	Galectin-3
Fc1ccc(cc1)-c1ncn-2c1CN(c1cc(F)ccc1-2)C(=O)N1CC([NH2+]C(C1)C)C	GABA-A receptor; anion channel	O1[C@H](CO)[C@H](O)[C@H](O)[C@@H](O)[C@@H]1OC	Galectin-3
Fc1ccc(cc1)-c1ncn-2c1C(=O)N(c1c-2cccc1)C(C)C	GABA-A receptor; anion channel	S(C)[C@@H]1O[C@H](CO)[C@H](O)[C@H](n2nnc(c2)C(=O)NCc2ccccc2)[C@H]1O	Galectin-3
Fc1cc2N(C(C)C)C(=O)c3n(-c2cc1)cnc3-c1ccccc1	GABA-A receptor; anion channel	O1[C@H](CO)[C@@H](O[C@@H]2O[C@H](CO)[C@H](O)[C@H](O)[C@H]2O)[C@H](O)[C@@H](NC(=O)C)[C@@H]1OC	Galectin-3
Fc1ccc(cc1)-c1ncn-2c1CN(c1c-2cccc1)C(=O)N1CC([NH+](C)C(C1)C)C	GABA-A receptor; anion channel	S([C@@H]1O[C@H](CO)[C@H](O)[C@H](O)[C@H]1O)[C@@H]1O[C@H](CO)[C@H](O)[C@H](O)[C@H]1O	Galectin-3
Fc1ccc(cc1)-c1ncn-2c1CN(c1c-2cccc1)C(=O)NC(C)(C)C	GABA-A receptor; anion channel	S1c2c(Nc3c1nc(nc3CCC)N1CCCC1)cccc2	Seed lipoxygenase-1
Fc1ccc(cc1)-c1ncn-2c1CN(c1c-2cccc1)C(=O)NCC	GABA-A receptor; anion channel	S1c2c(Nc3c1nc(nc3CCC)N1CCCCC1)cccc2	Seed lipoxygenase-1
o1nc(nc1C1CC1)-c1ncn-2c1C(=O)N(c1c-2cccc1)C(=O)N(C)C	GABA-A receptor; anion channel	S1c2c(Nc3c1nc(nc3CCC)N1CCC(CC1)C)cccc2	Seed lipoxygenase-1
O=C(N(C)C)N1c2c(-n3c(c(nc3)-c3ccccc3)C1(C)C)cccc2	GABA-A receptor; anion channel	S1c2c(Nc3c1nc(nc3CCC)N1CCOCC1)cccc2	Seed lipoxygenase-1
Fc1ccc(cc1)-c1ncn-2c1C(=O)N(c1c-2cccc1C)C(C)C	GABA-A receptor; anion channel	S1c2c(Nc3c1nc(nc3CCC)N1CCN(CC1)c1ccccc1)cccc2	Seed lipoxygenase-1
Fc1ccc(cc1)-c1ncn-2c1CN(c1c-2cccc1)C(=O)c1ccc(F)cc1	GABA-A receptor; anion channel	S1c2c(Nc3c1nc(nc3CCC)N1CC[NH+](CC1)C)cccc2	Seed lipoxygenase-1
Fc1cc(ccc1)-c1ncn-2c1C(=O)N(c1c-2cccc1)C(C)C	GABA-A receptor; anion channel	O=C([O-])CCCCCCC\C=C/C\C=C/CCCCC	Seed lipoxygenase-1
Clc1c2N(Cc3n(-c2ccc1)cnc3-c1ccc(F)cc1)C(=O)N1CCOCC1	GABA-A receptor; anion channel	S1c2c(Nc3c1nc(nc3C)N1CC[NH+](CC1)C)cccc2	Seed lipoxygenase-1
Clc1c2N(C(C)C)C(=O)c3n(-c2ccc1)cnc3-c1ccc(OC)cc1	GABA-A receptor; anion channel	S(OCCCCCCCC\C=C/CCCCCCCC)(=O)(=O)[O-]	Seed lipoxygenase-1
Fc1cc2N(C(C)C)C(=O)c3n(-c2cc1)cnc3-c1ccc(OC)cc1	GABA-A receptor; anion channel	S(OCCCCCC\C=C/CCCCCCCC)(=O)(=O)[O-]	Seed lipoxygenase-1
Clc1c2N(Cc3n(-c2ccc1)cnc3-c1ccc(F)cc1)C(=O)N1CC([NH2+]C(C1)C)C	GABA-A receptor; anion channel	O=C([O-])CCCCCCC\C=C/CCCCCCCC	Seed lipoxygenase-1
Fc1ccc(cc1)-c1ncn-2c1CN(c1cc(F)ccc1-2)C(=O)N1CC([NH+](C)C(C1)C)C	GABA-A receptor; anion channel	FC1(F)C[C@H](N(C1)C(=O)[C@H]1NC(=O)[C@@H](C1)CC(=O)N1Cc2c(C1)cccc2)C#N	Fibroblast activation protein alpha
O(C)c1ccc(cc1)-c1ncn-2c1CN(c1c-2cccc1)C(=O)N1CC([NH2+]C(C1)C)C	GABA-A receptor; anion channel	OB(O)[C@H]1N(CCC1)C(=O)CNC(=O)c1c2c(ccc1)cccc2	Fibroblast activation protein alpha
O[C@@]1(CC[C@]2([C@H](C1)CC[C@H]1[C@@H]3CC[C@H](C(=O)C)[C@]3(CC[C@@H]12)C)C)C	GABA-A receptor; anion channel	OB(O)[C@H]1N(CCC1)C(=O)[C@H](NC(=O)c1ccncc1)C	Fibroblast activation protein alpha
O[C@@H]1CC[C@]2([C@H](C1)CC[C@H]1[C@@H]3CC[C@H](C(=O)C)[C@]3(CC[C@@H]12)C)C	GABA-A receptor; anion channel	O1CC1COC(=O)CCCCCc1ccc(cc1)-c1ccccc1	Monoglyceride lipase
O[C@@H]1CC[C@]2([C@@H](C1)CC[C@H]1[C@@H]3CC[C@H](C(=O)C)[C@]3(CC[C@@H]12)C)C	GABA-A receptor; anion channel	O=C1N(C[C@H]1[C@H](OC(=O)CCCc1ccccc1)C)C(=O)CCC=C	Monoglyceride lipase
o1nc(nc1C1CC1)-c1ncn-2c1C(=O)N(c1c-2cccc1)C(C)C	GABA-A receptor; anion channel	Clc1ccc(cc1)C(=O)C1CCN(CC1)C(=O)c1ccc(OC)cc1	Monoglyceride lipase
O[C@@]1(CC[C@]2([C@@H](C1)CC[C@H]1[C@@H]3CC[C@H](C(=O)C)[C@]3(CC[C@@H]12)C)C)C	GABA-A receptor; anion channel	O=C1N(C(=O)CCC=C)[C@H](OC(=O)C)[C@H]1[C@H](OC(=O)CCC=C)C	Monoglyceride lipase
O[C@@]1(CC[C@]2([C@H](C1)CC[C@H]1[C@@H]3CC[C@H](C(=O)C)[C@]3(CC[C@@H]12)C)C)COCCC	GABA-A receptor; anion channel	O=C1N(C(=O)CCCc2ccccc2)[C@H](OC(=O)C)[C@H]1[C@H](O)C	Monoglyceride lipase
O[C@@]1(CC[C@]2([C@@H](C1)CC[C@H]1[C@@H]3CC[C@H](C(=O)C)[C@]3(CC[C@@H]12)C)C)CC	GABA-A receptor; anion channel	O=C1N(C(=O)CCC=C)[C@H](OC(=O)C)[C@H]1[C@H](O)C	Monoglyceride lipase
O[C@@]1(CC[C@]2([C@@H](C1)CC[C@H]1[C@@H]3CC[C@H](C(=O)C)[C@]3(CC[C@@H]12)C)C)CC#C	GABA-A receptor; anion channel	O=C1N(C(=O)CCc2ccccc2)[C@H](OC(=O)C)[C@H]1[C@H](OC(=O)CCc1ccccc1)C	Monoglyceride lipase
O[C@@]1(CC[C@]2([C@H](C1)CC[C@H]1[C@@H]3CC[C@H](C(=O)C)[C@]3(CC[C@@H]12)C)C)COCc1ccccc1	GABA-A receptor; anion channel	O=C1N(C(=O)CCCc2ccccc2)[C@H](OC(=O)C)[C@H]1[C@H](OC(=O)Cc1ccc(cc1)-c1ccccc1)C	Monoglyceride lipase
FC[C@@]1(O)CC[C@]2([C@H](C1)CC[C@H]1[C@@H]3CC[C@H](C(=O)C)[C@]3(CC[C@@H]12)C)C	GABA-A receptor; anion channel	O=C1N(C[C@H]1[C@H](OC(=O)CCCc1ccccc1)C)C(=O)CCCc1ccccc1	Monoglyceride lipase
O[C@@]1(CC[C@]2([C@H](C1)CC[C@H]1[C@@H]3CC[C@H](C(=O)C)[C@]3(CC[C@@H]12)C)C)CC#C	GABA-A receptor; anion channel	O=C1N(C(=O)CCc2ccccc2)[C@H](OC(=O)C)[C@H]1[C@H](O)C	Monoglyceride lipase
O[C@@]1(CC[C@]2([C@H](C1)CC[C@H]1[C@@H]3CC[C@H](C(=O)C)[C@]3(CC[C@@H]12)C)C)C[NH+](C)C	GABA-A receptor; anion channel	O=C1N(C(=O)CCc2ccccc2)[C@H](OC(=O)C)[C@H]1[C@H](OC(=O)CCCc1ccccc1)C	Monoglyceride lipase
O[C@@]1(CC[C@]2([C@@H](C1)CC[C@H]1[C@@H]3CC[C@H](C(=O)C)[C@]3(CC[C@@H]12)C)C)C#C	GABA-A receptor; anion channel	O=C1N(C[C@H]1[C@H](OC(=O)CCCc1ccccc1)C)C(=O)CCc1ccccc1	Monoglyceride lipase
O[C@@]1(CC[C@]2([C@H](C1)CC[C@H]1[C@@H]3CC[C@H](C(=O)C)[C@]3(CC[C@@H]12)C)C)C#C	GABA-A receptor; anion channel	O=C1N(C[C@H]1[C@H](OC(=O)CCCCc1ccccc1)C)C(=O)CCc1ccccc1	Monoglyceride lipase
O[C@@]1(CC[C@]2([C@H](C1)CC[C@H]1[C@@H]3CC[C@H](C(=O)C)[C@]3(CC[C@@H]12)C)C)CO	GABA-A receptor; anion channel	O=C1N(C[C@H]1[C@H](OC(=O)Cc1ccc(cc1)-c1ccccc1)C)C(=O)CCc1ccccc1	Monoglyceride lipase
O[C@@]1(CC[C@]2([C@H](C1)CC[C@H]1[C@@H]3CC[C@H](C(=O)C)[C@]3(CC[C@@H]12)C)C)CC=C=C	GABA-A receptor; anion channel	O=C1N(C[C@H]1[C@H](OC(=O)CCCc1ccccc1)C)C(=O)CCCCc1ccccc1	Monoglyceride lipase
FC(F)(F)[C@@]1(O)CC[C@]2([C@H](C1)CC[C@H]1[C@@H]3CC[C@H](C(=O)C)[C@]3(CC[C@@H]12)C)C	GABA-A receptor; anion channel	O=C1N(C[C@H]1[C@H](OC(=O)Cc1ccc(cc1)-c1ccccc1)C)C(=O)CCCCc1ccccc1	Monoglyceride lipase
O[C@@]1(CC[C@]2([C@H](C1)CC[C@H]1[C@@H]3CC[C@H](C(=O)C)[C@]3(CC[C@@H]12)C)C)CCC=C	GABA-A receptor; anion channel	O=C1N(C[C@H]1[C@H](OC(=O)Cc1ccc(cc1)-c1ccccc1)C)C(=O)CCC=C	Monoglyceride lipase
O[C@@]1(CC[C@]2([C@H](C1)CC[C@H]1[C@@H]3CC[C@H](C(=O)C)[C@]3(CC[C@@H]12)C)C)CC=C	GABA-A receptor; anion channel	O=C1N(C[C@H]1[C@H](OC(=O)CCCc1ccccc1)C)C(=O)CCCC=C	Monoglyceride lipase
ClC[C@@]1(O)CC[C@]2([C@@H](C1)CC[C@H]1[C@@H]3CC[C@H](C(=O)C)[C@]3(CC[C@@H]12)C)C	GABA-A receptor; anion channel	O=C1NC[C@H]1[C@H](OC(=O)Cc1ccc(cc1)-c1ccccc1)C	Monoglyceride lipase
O[C@@]1(CC[C@]2([C@H](C1)CC[C@H]1[C@@H]3CC[C@H](C(=O)C)[C@]3(CC[C@@H]12)C)C)CN=[N+]=[N-]	GABA-A receptor; anion channel	O=C1N(C[C@H]1[C@H](OC(=O)CCc1ccccc1)C)C(=O)CCCc1ccccc1	Monoglyceride lipase
O[C@@]1(CC[C@]2([C@H](C1)CC[C@H]1[C@@H]3CC[C@H](C(=O)C)[C@]3(CC[C@@H]12)C)C)CCC	GABA-A receptor; anion channel	O=C1N(C[C@H]1[C@H](O)C)C(=O)CCc1ccccc1	Monoglyceride lipase
O[C@@]1(CC[C@]2([C@H](C1)CC[C@H]1[C@@H]3CC[C@H](C(=O)C)[C@]3(CC[C@@H]12)C)C)CC(=O)N	GABA-A receptor; anion channel	O=C1N(C[C@H]1[C@H](OC(=O)CCCCc1ccccc1)C)C(=O)CCCc1ccccc1	Monoglyceride lipase
O[C@@]1(CC[C@]2([C@@H](C1)CC[C@H]1[C@@H]3CC[C@H](C(=O)C)[C@]3(CC[C@@H]12)C)C)COC	GABA-A receptor; anion channel	O=C1N(C(=O)CCCc2ccccc2)[C@H](OC(=O)C)[C@H]1[C@H](OC(=O)CCc1ccccc1)C	Monoglyceride lipase
S(C[C@@]1(O)CC[C@]2([C@H](C1)CC[C@H]1[C@@H]3CC[C@H](C(=O)C)[C@]3(CC[C@@H]12)C)C)C	GABA-A receptor; anion channel	O=C1N(C(=O)CCCc2ccccc2)[C@H](OC(=O)C)[C@H]1[C@H](OC(=O)CCCc1ccccc1)C	Monoglyceride lipase
IC[C@@]1(O)CC[C@]2([C@H](C1)CC[C@H]1[C@@H]3CC[C@H](C(=O)C)[C@]3(CC[C@@H]12)C)C	GABA-A receptor; anion channel	O=C1N(C[C@H]1[C@H](OC(=O)CCCC=C)C)C(=O)CCC=C	Monoglyceride lipase
O[C@@]1(CC[C@]2([C@@H](C1)CC[C@H]1[C@@H]3CC[C@H](C(=O)C)[C@]3(CC[C@@H]12)C)C)C=C	GABA-A receptor; anion channel	O=C1N(C[C@H]1[C@H](O)C)C(=O)CCC=C	Monoglyceride lipase
O[C@@]1(CC[C@]2([C@H](C1)CC[C@H]1[C@@H]3CC[C@H](C(=O)C)[C@]3(CC[C@@H]12)C)C)COC	GABA-A receptor; anion channel	O=C1N(C[C@H]1[C@H](OC(=O)CCC=C)C)C(=O)CCC=C	Monoglyceride lipase
BrC[C@@]1(O)CC[C@]2([C@H](C1)CC[C@H]1[C@@H]3CC[C@H](C(=O)C)[C@]3(CC[C@@H]12)C)C	GABA-A receptor; anion channel	O=C1N(C[C@H]1[C@H](OC(=O)CCc1ccccc1)C)C(=O)CCc1ccccc1	Monoglyceride lipase
O[C@@]1(CC[C@]2([C@H](C1)CC[C@H]1[C@@H]3CC[C@H](C(=O)C)[C@]3(CC[C@@H]12)C)C)C=C	GABA-A receptor; anion channel	O=C1N(C(=O)CCc2ccccc2)[C@H](OC(=O)C)[C@H]1[C@H](OC(=O)Cc1ccc(cc1)-c1ccccc1)C	Monoglyceride lipase
ClC[C@@]1(O)CC[C@]2([C@H](C1)CC[C@H]1[C@@H]3CC[C@H](C(=O)C)[C@]3(CC[C@@H]12)C)C	GABA-A receptor; anion channel	O=C1N(C[C@H]1[C@H](OC(=O)Cc1ccc(cc1)-c1ccccc1)C)C(=O)CCCC=C	Monoglyceride lipase
O[C@@]1(CC[C@]2([C@H](C1)CC[C@H]1[C@@H]3CC[C@H](C(=O)C)[C@]3(CC[C@@H]12)C)C)COCC	GABA-A receptor; anion channel	S(=O)(=O)([O-])CC[NH+]1CCOCC1	Beta-lactamase type II
O[C@@]1(CC[C@]2([C@H](C1)CC[C@H]1[C@@H]3CC[C@H](C(=O)C)[C@]3(CC[C@@H]12)C)C)CC	GABA-A receptor; anion channel	n1nn[n-]c1-c1ccccc1-c1ccc(cc1)Cn1c2c(c3c1cccc3)cccc2	Beta-lactamase type II
O[C@@]1(CC[C@]2([C@H](C1)CC[C@H]1[C@@H]3CC[C@H](C(=O)C)[C@]3(CC[C@@H]12)C)C)CC#N	GABA-A receptor; anion channel	Oc1cc(ccc1)C[NH+]1CCN(CC1)c1ncc(cn1)Cc1ccccc1	Apoptosis regulator Bcl-X
O=C(N1CCCC1)N1Cc2n(-c3c1cccc3)cnc2-c1ccc(cc1)C	GABA-A receptor; anion channel	[NH+]1(CCN(CC1)c1ncc(cn1)Cc1ccccc1)Cc1ccccc1-c1cn[nH]c1	Apoptosis regulator Bcl-X
O=C1N(c2c(-n3c1c(nc3)-c1ccc(cc1)C)cccc2)C(C)C	GABA-A receptor; anion channel	Clc1ccc(N)cc1C[NH+]1CCN(CC1)c1ncc(cn1)Cc1ccccc1	Apoptosis regulator Bcl-X
Fc1ccc(cc1)-c1ncn-2c1C(=O)N(c1cc(F)ccc1-2)C(C)C	GABA-A receptor; anion channel	Clc1ccc(cc1)-c1ccccc1C[NH+]1CCN(CC1)c1cc2ncnc(NS(=O)(=O)c3cc([N+](=O)[O-])c(N[C@H](CC[NH+](C)C)CSc4ccccc4)cc3)c2cc1	Apoptosis regulator Bcl-X
Fc1ccc(cc1)-c1ncn-2c1CN(c1c-2cccc1)C(=O)N	GABA-A receptor; anion channel	Clc1ccc(cc1)-c1ccccc1C[NH+]1CCN(CC1)c1cc2ncnc(NS(=O)(=O)c3cc([N+](=O)[O-])c(N[C@H](CC[NH+]4CCOCC4)CSc4ccccc4)cc3)c2cc1	Apoptosis regulator Bcl-X
O(C)c1ccccc1-c1ncn-2c1C(=O)N(c1c-2cccc1)C(C)C	GABA-A receptor; anion channel	Clc1ccc(cc1)-c1ccccc1C[NH+]1CCN(CC1)c1cc2ncnc(NS(=O)(=O)c3cc(S(=O)(=O)C(F)(F)F)c(N[C@H](CC[NH+](C)C)CSc4ccccc4)cc3)c2cc1	Apoptosis regulator Bcl-X
O(C)c1ccc(cc1)-c1ncn-2c1CN(c1c-2cccc1)C(=O)N1CC([NH+](C)C(C1)C)C	GABA-A receptor; anion channel	Clc1ccc(cc1)-c1ccccc1C[NH+]1CCN(CC1)c1cc2ncnc(NS(=O)(=O)c3cc(S(=O)(=O)C(F)(F)F)c(N[C@H](CC[NH+]4CCOCC4)CSc4ccccc4)cc3)c2cc1	Apoptosis regulator Bcl-X
FC(F)(F)c1cc(ccc1)-c1ncn-2c1C(=O)N(c1c-2cccc1)C(C)C	GABA-A receptor; anion channel	Clc1ccc(cc1)C=1CCC(CC=1C[NH+]1CCN(CC1)c1cc2ncnc(NS(=O)(=O)c3cc([N+](=O)[O-])c(N[C@H](CC[NH+](C)C)CSc4ccccc4)cc3)c2cc1)(C)C	Apoptosis regulator Bcl-X
FC(F)(F)c1ccc(cc1)-c1ncn-2c1C(=O)N(c1c-2cccc1)C(C)C	GABA-A receptor; anion channel	Clc1ccc(cc1)C=1CCC(CC=1C[NH+]1CCN(CC1)c1cc2ncnc(NS(=O)(=O)c3cc([N+](=O)[O-])c(N[C@H](CC[NH+]4CCOCC4)CSc4ccccc4)cc3)c2cc1)(C)C	Apoptosis regulator Bcl-X
Fc1ccc(cc1)-c1ncn-2c1CN(c1c-2cccc1)C(=O)N1CC([NH2+]C(C1)C)C	GABA-A receptor; anion channel	Clc1ccc(cc1)C=1CCC(CC=1C[NH+]1CCN(CC1)c1cc2ncnc(NS(=O)(=O)c3cc(S(=O)(=O)C(F)(F)F)c(N[C@H](CC[NH+](C)C)CSc4ccccc4)cc3)c2cc1)(C)C	Apoptosis regulator Bcl-X
O=C(N1CCCC1)N1Cc2n(-c3c1cccc3)cnc2-c1ccccc1	GABA-A receptor; anion channel	Clc1ccc(cc1)C=1CCC(CC=1C[NH+]1CCN(CC1)c1cc2ncnc(NS(=O)(=O)c3cc(S(=O)(=O)C(F)(F)F)c(N[C@H](CC[NH+]4CCOCC4)CSc4ccccc4)cc3)c2cc1)(C)C	Apoptosis regulator Bcl-X
Fc1cc(ccc1)C(=O)N1Cc2n(-c3c1cccc3)cnc2-c1ccc(F)cc1	GABA-A receptor; anion channel	S(CCNc1ccc(S(=O)(=O)Nc2ncnc3c2ccc(c3)-c2ccc(F)cc2)cc1[N+](=O)[O-])c1ccccc1	Apoptosis regulator Bcl-X
Fc1ccc(cc1)-c1ncn-2c1CN(c1c-2cccc1)C(=O)N(C)C	GABA-A receptor; anion channel	S(C[C@H](Nc1ccc(S(=O)([O-])=NC(=O)c2ccc(N3C[C@@H]([NH+](CC3)Cc3ccccc3C(F)(F)F)C)cc2)cc1[N+](=O)[O-])CC[NH+](C)C)c1ccccc1	Apoptosis regulator Bcl-X
Clc1c2N(C(C)C)C(=O)c3n(-c2ccc1)cnc3-c1ccc(F)cc1	GABA-A receptor; anion channel	S(C[C@H](Nc1ccc(S(=O)([O-])=NC(=O)c2ccc(N3C[C@H]([NH+](CC3)Cc3ccccc3C(F)(F)F)C)cc2)cc1[N+](=O)[O-])CC[NH+](C)C)c1ccccc1	Apoptosis regulator Bcl-X
Clc1cc2N(C(C)C)C(=O)c3n(-c2cc1)cnc3-c1ccc(F)cc1	GABA-A receptor; anion channel	S(C[C@H](Nc1ccc(S(=O)([O-])=NC(=O)c2ccc(N3CC([NH+](Cc4ccccc4C(F)(F)F)C(C3)C)C)cc2)cc1[N+](=O)[O-])CC[NH+](C)C)c1ccccc1	Apoptosis regulator Bcl-X
Fc1ccc(cc1)-c1ncn-2c1C(N(c1c-2cccc1)C(=O)N1CCCC1)(C)C	GABA-A receptor; anion channel	S(C[C@H](Nc1ccc(S(=O)([O-])=NC(=O)c2ccc(N3CC[NH+](C[C@@H]3C(C)C)Cc3ccccc3C(F)(F)F)cc2)cc1[N+](=O)[O-])CC[NH+](C)C)c1ccccc1	Apoptosis regulator Bcl-X
O=C1N(c2c(-n3c1c(nc3)-c1ccccc1)cccc2)C(C)C	GABA-A receptor; anion channel	S(C[C@H](Nc1ccc(S(=O)([O-])=NC(=O)c2ccc(N3CC[NH+](C[C@H]3C(C)C)Cc3ccccc3C(F)(F)F)cc2)cc1[N+](=O)[O-])CC[NH+](C)C)c1ccccc1	Apoptosis regulator Bcl-X
O=C(N1c2c(-n3c(c(nc3)-c3ccc(cc3)C)C1(C)C)cccc2)N1CCCC1	GABA-A receptor; anion channel	S(CC[C@H](NC(=O)[C@@H](NC(=O)[C@@H](NC(=O)[C@@H](NC(=O)[C@@H](NC(=O)[C@@H](NC(=O)CNC(=O)[C@@H](NC(=O)[C@@H](NC(=O)[C@@H](NC(=O)[C@@H](NC(=O)[C@@H](NC(=O)[C@@H](NC(=O)[C@@H]([NH3+])CC(C)C)Cc1c2c([nH]c1)cccc2)C)C)CCC(=O)N)CCCNC(=[NH2+])N)Cc1ccc(O)cc1)CCCNC(=[NH2+])N)CCC(=O)[O-])CC(C)C)CCCNC(=[NH2+])N)CCCNC(=[NH2+])N)C(=O)N[C@H](C(=O)N[C@@H](CC(=O)[O-])C(=O)N[C@@H](CCC(=O)[O-])C(=O)N[C@@H](Cc1ccccc1…	Apoptosis regulator Bcl-X
O(C)c1cc(ccc1)-c1ncn-2c1C(=O)N(c1c-2cccc1)C(C)C	GABA-A receptor; anion channel	S(CC[C@H](NC(=O)[C@@H](NC(=O)[C@@H](NC(=O)[C@@H](NC(=O)[C@@H](NC(=O)[C@@H](NC(=O)CNC(=O)[C@@H](NC(=O)[C@@H](NC(=O)[C@@H](NC(=O)[C@@H](NC(=O)[C@@H](NC(=O)[C@@H](NC(=O)[C@@H](NC(=O)[C@@H]([NH3+])CCC(=O)[O-])CCC(=O)[O-])CCC(=O)N)Cc1c2c([nH]c1)cccc2)C)CCCNC(=[NH2+])N)CCC(=O)[O-])[C@H](CC)C)C)CCC(=O)N)CC(C)C)CCCNC(=[NH2+])N)CCCNC(=[NH2+])N)C(=O)N[C@H](C(=O)N[C@@H](CC(=O)[O-])C(=O)N[C@@H](CC(=O)[O-])C(…	Apoptosis regulator Bcl-X
O=C(N(C)C)N1Cc2n(-c3c1cccc3)cnc2-c1ccc(cc1)C	GABA-A receptor; anion channel	S(CC[C@H]([NH3+])C(=O)N[C@@H](CCCNC(=[NH2+])N)C(=O)N1CCC[C@H]1C(=O)N[C@@H](CCC(=O)[O-])C(=O)N[C@@H]([C@H](CC)C)C(=O)N[C@@H](Cc1c2c([nH]c1)cccc2)C(=O)N[C@@H]([C@H](CC)C)C(=O)N[C@H](C(=O)N[C@@H](CCC(=O)N)C(=O)N[C@@H](CCC(=O)[O-])C(=O)N[C@@H](CC(C)C)C(=O)N[C@@H](CCCNC(=[NH2+])N)C(=O)N[C@@H](CCCNC(=[NH2+])N)C(=O)N[C@@H]([C@H](CC)C)C(=O)NCC(=O)N[C@@H](CC(=O)[O-])C(=O)N[C@@H](CCC(=O)[O-])C(=O)N[C@@H](C…	Apoptosis regulator Bcl-X
Fc1ccc(cc1)-c1ncn-2c1C(N(c1c-2cccc1)C(=O)N(C)C)(C)C	GABA-A receptor; anion channel	SC[C@H](NC(=O)[C@@H](NC(=O)[C@@H](NC(=O)[C@@H](NC(=O)[C@@H](NC(=O)[C@@H](NC(=O)[C@@H](NC(=O)[C@H]1[NH2+]CCC1)C)CCC(=O)[O-])CC(C)C)CCC(=O)[O-])C(C)C)CCC(=O)[O-])C(=O)N[C@H](C(=O)N[C@@H]([C@H](O)C)C(=O)N[C@@H](CCC(=O)N)C(=O)N[C@@H](CC(C)C)C(=O)N[C@@H](CCCNC(=[NH2+])N)C(=O)N[C@@H](CCCNC(=[NH2+])N)C(=O)N[C@@H](Cc1ccccc1)C(=O)NCC(=O)N[C@@H](CC(=O)[O-])C(=O)N[C@@H](CCCC[NH3+])C(=O)N[C@@H](CC(C)C)C(=O)N…	Apoptosis regulator Bcl-X
Fc1ccc(cc1)-c1ncn-2c1CN(c1c-2cccc1)C(=O)N1CCOCC1	GABA-A receptor; anion channel	S(C[C@H](Nc1ccc(S(=O)([O-])=NC(=O)c2ccc(N3CCC(CC3)(C)C)cc2)cc1[N+](=O)[O-])CC[NH+](C)C)c1ccccc1	Apoptosis regulator Bcl-X
Fc1ccc(cc1)-c1ncn-2c1CN(c1cc(F)ccc1-2)C(=O)N1CCOCC1	GABA-A receptor; anion channel	S(CCNc1ccc(S(=O)([O-])=NC(=O)c2ccc(NC(=O)[C@@H](NC(=O)C)CC(C)C)cc2)cc1[N+](=O)[O-])c1ccccc1	Apoptosis regulator Bcl-X
Fc1ccc(cc1)-c1ncn-2c1CN(c1c-2cccc1)C(OC(C)C)=O	GABA-A receptor; anion channel	S(CCNc1ccc(S(=O)([O-])=NC(=O)c2ccc(NC(=O)[C@@H](NC(=O)C)[C@H](CC)C)cc2)cc1[N+](=O)[O-])c1ccccc1	Apoptosis regulator Bcl-X
Fc1ccccc1C(=O)N1Cc2n(-c3c1cccc3)cnc2-c1ccc(F)cc1	GABA-A receptor; anion channel	S(CCNc1ccc(S(=O)([O-])=NC(=O)c2ccc(NC(=O)[C@@H](NC(=O)C)CCSC)cc2)cc1[N+](=O)[O-])c1ccccc1	Apoptosis regulator Bcl-X
Clc1c2N(Cc3n(-c2ccc1)cnc3-c1ccc(F)cc1)C(=O)N1CC([NH+](C)C(C1)C)C	GABA-A receptor; anion channel	S(CCNc1ccc(S(=O)([O-])=NC(=O)c2ccc(NC(=O)[C@@H](NC(=O)C)Cc3ccccc3)cc2)cc1[N+](=O)[O-])c1ccccc1	Apoptosis regulator Bcl-X
Clc1cc2N(Cc3n(-c2cc1)cnc3-c1ccc(F)cc1)C(=O)N1CCOCC1	GABA-A receptor; anion channel	S(CCNc1ccc(S(=O)([O-])=NC(=O)c2ccc(NC(=O)[C@@H](NC(=O)C)Cc3c4c([nH]c3)cccc4)cc2)cc1[N+](=O)[O-])c1ccccc1	Apoptosis regulator Bcl-X
Brc1c2c(-n3c(C4N(CCC4)C2=O)c(nc3)C(OC(C)(C)C)=O)ccc1	GABA-A receptor; anion channel	S(CCNc1ccc(S(=O)([O-])=NC(=O)c2ccc(NC(=O)[C@@H](NC(=O)C)C(C)C)cc2)cc1[N+](=O)[O-])c1ccccc1	Apoptosis regulator Bcl-X
O=C(N1CCCCC1)N1Cc2n(-c3c1cccc3)cnc2-c1ccccc1	GABA-A receptor; anion channel	S(CCNc1ccc(S(=O)([O-])=NC(=O)c2ccc(NC(=O)c3ccccc3)cc2)cc1[N+](=O)[O-])c1ccccc1	Apoptosis regulator Bcl-X
O=C1NC(=O)NC(=O)C1(C(CCC)C)CC	GABA-A receptor; anion channel	S(CCNc1ccc(S(=O)([O-])=NC(=O)c2ccc(NC(=O)c3ccccc3F)cc2)cc1[N+](=O)[O-])c1ccccc1	Apoptosis regulator Bcl-X
O=C1N(CCC[N+](CCCC[N+](CCCN2C(=O)c3c(cccc3)C2=O)(C)C)(C)C)C(=O)c2c1cccc2	Muscarinic acetylcholine receptor M2	S(CCNc1ccc(S(=O)([O-])=NC(=O)c2ccc(NC(=O)c3cc(F)ccc3)cc2)cc1[N+](=O)[O-])c1ccccc1	Apoptosis regulator Bcl-X
O=C1N(CCCC[n+]2ccc(cc2)CCCc2cc[n+](cc2)CCCCN2C(=O)c3c(cccc3)C2=O)C(=O)c2c1cccc2	Muscarinic acetylcholine receptor M2	S(CCNc1ccc(S(=O)([O-])=NC(=O)c2ccc(NC(=O)c3ccc(F)cc3)cc2)cc1[N+](=O)[O-])c1ccccc1	Apoptosis regulator Bcl-X
O=C1N(CCC[N+](CCCCC[N+](CCCN2C(=O)c3c(cccc3)C2=O)(C)C)(C)C)C(=O)c2c1cccc2	Muscarinic acetylcholine receptor M2	Brc1ccc(cc1)C(=O)Nc1ccc(cc1)C(=O)N=S(=O)([O-])c1cc([N+](=O)[O-])c(NCCSc2ccccc2)cc1	Apoptosis regulator Bcl-X
O=C1N(CCC[N+](CCCCCCC[N+](CCCN2C(=O)c3c(cccc3)C2=O)(C)C)(C)C)C(=O)c2c1cccc2	Muscarinic acetylcholine receptor M2	S(CCNc1ccc(S(=O)([O-])=NC(=O)c2ccc(NC(=O)c3ccc(OC)cc3)cc2)cc1[N+](=O)[O-])c1ccccc1	Apoptosis regulator Bcl-X
O=C1N(CCC[N+](CCCCCCCC[N+](CCCN2C(=O)c3c(cccc3)C2=O)(C)C)(C)C)C(=O)c2c1cccc2	Muscarinic acetylcholine receptor M2	S(CCNc1ccc(S(=O)([O-])=NC(=O)c2ccc(NS(=O)(=O)c3ccccc3)cc2)cc1[N+](=O)[O-])c1ccccc1	Apoptosis regulator Bcl-X
O=C1N(C[n+]2ccc(cc2)CCCc2cc[n+](cc2)CN2C(=O)c3c(cccc3)C2=O)C(=O)c2c1cccc2	Muscarinic acetylcholine receptor M2	O(CC)c1nc2c(cc1)c(cc(c2)-c1cc2c(nc1N1CCCC1)cccc2)C(C)C	Apoptosis regulator Bcl-X
O=C1N(CO\N=C\c2cc[n+](cc2)CCC[n+]2ccc(cc2)\C=N\OCN2C(=O)c3c(cccc3)C2=O)C(=O)c2c1cccc2	Muscarinic acetylcholine receptor M2	O1CCN(CC1)c1nc2c(cc1-c1cc(c3c(nc(OCC)cc3)c1)C(C)C)cccc2	Apoptosis regulator Bcl-X
O=C1N(CCCO\N=C\c2cc[n+](cc2)CCC[n+]2ccc(cc2)\C=N\OCCCN2C(=O)c3c(cccc3)C2=O)C(=O)c2c1cccc2	Muscarinic acetylcholine receptor M2	O1CCN(CC1)c1nc2c(cc1-c1cc(c3c(nc(OCCC)cc3)c1)C(C)C)cccc2	Apoptosis regulator Bcl-X
O=C1N(CCCO\N=C\c2cc[n+](cc2)CCCCCC[n+]2ccc(cc2)\C=N\OCCCN2C(=O)c3c(cccc3)C2=O)C(=O)c2c1cccc2	Muscarinic acetylcholine receptor M2	O1CCN(CC1)c1nc2c(cc1)c(cc(c2)-c1cc2c(nc1OCCC)cccc2)C(C)C	Apoptosis regulator Bcl-X
O=C1N(CCCO\N=C\c2cc[n+](cc2)CCCC[n+]2ccc(cc2)\C=N\OCCCN2C(=O)c3c(cccc3)C2=O)C(=O)c2c1cccc2	Muscarinic acetylcholine receptor M2	n1c2c(cc(-c3cc(c4c(nc(N5CCCC5)cc4)c3)C(C)C)c1N1CCCC1)cccc2	Apoptosis regulator Bcl-X
O=C1N(CCC[N+](CCCN2C(=O)c3c(cccc3)C2=O)(C)C)C(=O)c2c1cccc2	Muscarinic acetylcholine receptor M2	S(C[C@H](Nc1ccc(S(=O)([O-])=NC(=O)c2ccc(N3CC[NH+](CC3)Cc3ccccc3C(F)(F)F)cc2)cc1[N+](=O)[O-])CC[NH+](C)C)c1ccccc1	Apoptosis regulator Bcl-X
O=C1N(CO\N=C\c2cc[n+](cc2)CCCC[n+]2ccc(cc2)\C=N\OCN2C(=O)c3c(cccc3)C2=O)C(=O)c2c1cccc2	Muscarinic acetylcholine receptor M2	S(CCNc1ccc(S(=O)([O-])=NC(=O)c2ccc(cc2)-c2ccc(F)cc2)cc1[N+](=O)[O-])c1ccccc1	Apoptosis regulator Bcl-X
O=C1N(CO\N=C\c2cc[n+](cc2)CCCCCC[n+]2ccc(cc2)\C=N\OCN2C(=O)c3c(cccc3)C2=O)C(=O)c2c1cccc2	Muscarinic acetylcholine receptor M2	Clc1ccc(cc1)-c1ccccc1C[NH+]1CCN(CC1)c1ccc(cc1)C(=O)N=S(=O)([O-])c1cc([N+](=O)[O-])c(N[C@H](CC[NH+](C)C)CSc2ccccc2)cc1	Apoptosis regulator Bcl-X
O=C1N(CCC[n+]2ccc(cc2)CCc2cc[n+](cc2)CCCN2C(=O)c3c(cccc3)C2=O)C(=O)c2c1cccc2	Muscarinic acetylcholine receptor M2	O(C)C/1=CC(=N\C\1=C/c1[nH]c(cc1C)C)c1[nH]c2c(c1)cccc2	Apoptosis regulator Bcl-X
O1[C@H]2N3[C@@H]4[C@@]5([C@H]6[N@+](CC=7[C@@H]([C@H]4[C@@H](OCC=7)N4[C@@H]7[C@@]8([C@H]9[N@+](CC([C@@H]([C@@H]27)C9)=CC1)(CC8)Cc1ccccc1)c1c4cccc1)C6)(CC5)Cc1ccccc1)c1c3cccc1	Muscarinic acetylcholine receptor M2	O=C1CC[C@]2([C@@H](CC[C@@]3([C@@H]2CC=C2[C@@H]4CC(C[C@@H](OC(=O)\C(=C/C)\C)[C@@]4(CC[C@]23C)C(=O)[O-])(C)C)C)C1(C)C)C	Apoptosis regulator Bcl-X
O=C1N(CCC[N+](CCCCCC[N+](CCCN2C(=O)c3c(cccc3)C2=O)(C)C)(C)C)C(=O)c2c1cccc2	Muscarinic acetylcholine receptor M2	O1[C@@H](C)[C@@H](OC(=O)C)[C@@H](O)[C@H](O)[C@@H]1OC[C@@H]1[C@@H]2CC[C@@]3([C@H](CC=C4[C@@H]5C[C@](CC[C@]5(CC[C@]34C)C)(C(=O)[O-])C)[C@@]2(C)[C@H](O)C[C@H]1OC(=O)C)C	Apoptosis regulator Bcl-X
O1[C@H]2N3[C@H]4[C@H]5[C@@H]6C(=CCO[C@H]5N5[C@H]7[C@H]2[C@@H]2C(=CC1)C[N+]1([C@H](C7(CC1)c1c5cccc1)C2)CC=C)C[N+]1([C@H](C4(CC1)c1c3cccc1)C6)CC=C	Muscarinic acetylcholine receptor M2	O1[C@@H](C)[C@@H](O)[C@@H](O)[C@H](O)[C@@H]1O[C@@H]1C[C@@H](OC(=O)C)[C@@]([C@@H]2CC[C@@]3([C@@H](CC=C4[C@@H]5C[C@](CC[C@]5(CC[C@]34C)C)(C(=O)[O-])C)[C@@]12C)C)(COC(=O)C)C	Apoptosis regulator Bcl-X
O1[C@H]2N3[C@H]4[C@H]5[C@@H]6C(=CCO[C@H]5N5[C@H]7[C@H]2[C@@H]2C(=CC1)C[NH+]1[C@H](C7(CC1)c1c5cccc1)C2)C[NH+]1[C@H](C4(CC1)c1c3cccc1)C6	Muscarinic acetylcholine receptor M2	O(C(=O)C)[C@@H]1C[C@@H](O)[C@@]2([C@H](CC[C@]3([C@H]2CC=C2[C@@H]4C[C@](CC[C@@]4(CC[C@]23C)C)(C(=O)[O-])C)C)[C@@]1(COC(=O)C)C)C	Apoptosis regulator Bcl-X
O1[C@H]2N3[C@H]4[C@H]5[C@@H]6C(=CCO[C@H]5N5[C@H]7[C@H]2[C@@H]2C(=CC1)C[N+]1([C@H](C7(CC1)c1c5cccc1)C2)CCC)C[N+]1([C@H](C4(CC1)c1c3cccc1)C6)CCC	Muscarinic acetylcholine receptor M2	O1[C@@H](C)[C@@H](O)[C@@H](O)[C@H](O)[C@@H]1OC[C@@H]1[C@H]2CC[C@]3([C@H](CC=C4[C@@H]5C[C@](CC[C@]5(CC[C@@]34C)C)(C(=O)[O-])C)[C@]2(C)[C@H](O)C[C@H]1O)C	Apoptosis regulator Bcl-X
O1[C@H]2N3[C@H]4[C@H]5[C@@H]6C(=CCO[C@H]5N5[C@H]7[C@H]2[C@@H]2C(=CC1)C[N+]1([C@H](C7(CC1)c1c5cccc1)C2)C)C[N+]1([C@H](C4(CC1)c1c3cccc1)C6)C	Muscarinic acetylcholine receptor M2	O1[C@@H](C)[C@@H](O)[C@@H](O)[C@H](O)[C@@H]1O[C@@H]1C[C@@H](O)[C@@]([C@@H]2CC[C@]3([C@H](CC=C4[C@@H]5C[C@](CC[C@]5(CC[C@]34C)C)(C(OC)=O)C)[C@@]12C)C)(COC(=O)C)C	Apoptosis regulator Bcl-X
O=C1N(CCC[N+](CCCCCCCCCC[N+](CCCN2C(=O)c3c(cccc3)C2=O)(C)C)(C)C)C(=O)c2c1cccc2	Muscarinic acetylcholine receptor M2	O1[C@@H](C)[C@@H](OC(=O)C)[C@@H](OC(=O)C)[C@H](O)[C@@H]1OC[C@@H]1[C@@H]2CC[C@]3([C@@H](CC=C4[C@@H]5C[C@](CC[C@]5(CC[C@@]34C)C)(C(=O)[O-])C)[C@]2(C)[C@H](O)C[C@H]1OC(=O)C)C	Apoptosis regulator Bcl-X
O=C1N(CC[n+]2ccc(cc2)CCCc2cc[n+](cc2)CCN2C(=O)c3c(cccc3)C2=O)C(=O)c2c1cccc2	Muscarinic acetylcholine receptor M2	O=C1CC[C@@]2([C@H](CC[C@]3([C@@H]2CC=C2[C@H]4CC(C[C@H](OC(=O)C=C(C)C)[C@@]4(CC[C@]23C)C(=O)[O-])(C)C)C)[C@]1(CO)C)C	Apoptosis regulator Bcl-X
O=C1N(CCCC[n+]2ccc(cc2)CCc2cc[n+](cc2)CCCCN2C(=O)c3c(cccc3)C2=O)C(=O)c2c1cccc2	Muscarinic acetylcholine receptor M2	O1[C@@H](C)[C@@H](O)[C@@H](O)[C@H](O)[C@@H]1O[C@@H]1C[C@@H](OC(=O)C)[C@@]([C@@H]2CC[C@@]3([C@@H](CC=C4[C@@H]5C[C@](CC[C@]5(CC[C@]34C)C)(C(OC)=O)C)[C@]12C)C)(COC(=O)C)C	Apoptosis regulator Bcl-X
O=C1N(CCC[N+](CCC[N+](CCCN2C(=O)c3c(cccc3)C2=O)(C)C)(C)C)C(=O)c2c1cccc2	Muscarinic acetylcholine receptor M2	O=C1CC[C@@]2([C@H](CC[C@]3([C@@H]2CC=C2[C@H]4CC(C[C@H](OC(=O)\C(=C/C)\C)[C@@]4(CC[C@]23C)C(=O)[O-])(C)C)C)[C@]1(CO)C)C	Apoptosis regulator Bcl-X
O=C1N(CCCO\N=C\c2cc[n+](cc2)CCCCC[n+]2ccc(cc2)\C=N\OCCCN2C(=O)c3c(cccc3)C2=O)C(=O)c2c1cccc2	Muscarinic acetylcholine receptor M2	O=C1CC[C@]2([C@H](CC[C@]3([C@@H]2CC=C2[C@H]4CC(C[C@H](OC(=O)C=C(C)C)[C@@]4(CC[C@]23C)C(=O)[O-])(C)C)C)C1(C)C)C	Apoptosis regulator Bcl-X
O=C1N(CCC[n+]2ccc(cc2)CCCc2cc[n+](cc2)CCCN2C(=O)c3c(cccc3)C2=O)C(=O)c2c1cccc2	Muscarinic acetylcholine receptor M2	O1[C@@H](C)[C@@H](OC(=O)C)[C@@H](O)[C@H](OC(=O)C)[C@@H]1OC[C@@H]1[C@@H]2CC[C@@]3([C@H](CC=C4[C@@H]5C[C@](CC[C@]5(CC[C@]34C)C)(C(=O)[O-])C)[C@@]2(C)[C@H](O)C[C@H]1O)C	Apoptosis regulator Bcl-X
O=C1N(CCCC[n+]2ccc(cc2)-c2cc[n+](cc2)CCCCN2C(=O)c3c(cccc3)C2=O)C(=O)c2c1cccc2	Muscarinic acetylcholine receptor M2	O[C@@H]1C[C@@H](O)[C@]2([C@@H](CC[C@]3([C@H]2CC=C2[C@@H]4C[C@](CC[C@@]4(CC[C@]23C)C)(C(OC)=O)C)C)[C@]1(COC(=O)C)C)C	Apoptosis regulator Bcl-X
O1[C@H]2N3[C@H]4[C@H]5[C@@H]6C(=CCO[C@H]5N5[C@H]7[C@H]2[C@@H]2C(=CC1)C[N+]1([C@H](C7(CC1)c1c5cccc1)C2)CCCN1C(=O)c2c(cccc2)C1=O)C[N+]1([C@H](C4(CC1)c1c3cccc1)C6)CCCN1C(=O)c2c(cccc2)C1=O	Muscarinic acetylcholine receptor M2	O1[C@@H](C)[C@@H](OC(=O)C)[C@@H](O)[C@H](O)[C@@H]1OC[C@@H]1[C@@H]2CC[C@@]3([C@@H](CC=C4[C@@H]5C[C@](CC[C@]5(CC[C@]34C)C)(C(OC)=O)C)[C@@]2(C)[C@H](O)C[C@H]1OC(=O)C)C	Apoptosis regulator Bcl-X
O1[C@H]2N3[C@H]4[C@H]5[C@@H]6C(=CCO[C@H]5N5[C@H]7[C@H]2[C@@H]2C(=CC1)C[N+]1([C@H](C7(CC1)c1c5cccc1)C2)Cc1ccc([N+](=O)[O-])cc1)C[N+]1([C@H](C4(CC1)c1c3cccc1)C6)Cc1ccc([N+](=O)[O-])cc1	Muscarinic acetylcholine receptor M2	O1[C@H](C)[C@@H]([NH2+][C@H]2C=C(CO)[C@@H](O)[C@H](O)[C@H]2O)[C@H](O)[C@@H](O)[C@H]1O[C@H]1[C@H](O)[C@@H](O)[C@H](O[C@@H]1CO)O[C@H]1[C@H](O)[C@@H](O)[C@@H](O[C@@H]1CO)O	Alpha-glucosidase
Brc1ccc(cc1)C[N+]12[C@@H]3C4([C@H]5N([C@@H]6OCC=C7[C@H]8[C@@H]6[C@@H]6N([C@@H]9OCC=C([C@@H]([C@H]59)C3)C1)c1c(C36[C@@H]([N+](CC3)(C7)Cc3ccc(Br)cc3)C8)cccc1)c1c4cccc1)CC2	Muscarinic acetylcholine receptor M2	Oc1ccc(cc1)C[C@H](NC(=O)[C@@H](NC(=O)CCC(=O)Nc1ccc(O)cc1)Cc1c2c([nH]c1)cccc2)C(=O)N	Alpha-glucosidase
O1[C@H]2N3[C@H]4[C@H]5[C@@H]6C(=CCO[C@H]5N5[C@H]7[C@H]2[C@@H]2C(=CC1)C[N+]1([C@H](C7(CC1)c1c5cccc1)C2)Cc1cc2c(cc1)cccc2)C[N+]1([C@H](C4(CC1)c1c3cccc1)C6)Cc1cc2c(cc1)cccc2	Muscarinic acetylcholine receptor M2	O1[C@H](CO)[C@@H](O)[C@H](O)[C@@H](O)[C@@H]1Oc1ccc(NC(=O)CCC(=O)N[C@@H](Cc2c3c([nH]c2)cccc3)C(=O)N[C@@H](Cc2ccc(O)cc2)C(=O)N)cc1	Alpha-glucosidase
FC(F)(F)c1ccc(cc1)C[N+]12[C@@H]3C4([C@H]5N([C@@H]6OCC=C7[C@H]8[C@@H]6[C@@H]6N([C@@H]9OCC=C([C@@H]([C@H]59)C3)C1)c1c(C36[C@@H]([N+](CC3)(C7)Cc3ccc(cc3)C(F)(F)F)C8)cccc1)c1c4cccc1)CC2	Muscarinic acetylcholine receptor M2	o1c(C)c(cc1[C@H]1[NH2+]C[C@@H](O)[C@H]1O)C(OCC)=O	Beta-galactosidase
O1[C@H]2N3[C@H]4[C@H]5[C@@H]6C(=CCO[C@H]5N5[C@H]7[C@H]2[C@@H]2C(=CC1)C[N+]1([C@H](C7(CC1)c1c5cccc1)C2)Cc1cc(OC)c(OC)cc1)C[N+]1([C@H](C4(CC1)c1c3cccc1)C6)Cc1cc(OC)c(OC)cc1	Muscarinic acetylcholine receptor M2	Clc1ccccc1C(=O)N=S(=O)([O-])c1ccccc1-c1ccc(cc1)CN1C(=NN(c2cc(NC(=O)C(C)(C)C)ccc2Cl)C1=O)CCCC	Angiotensin II type 2 (AT-2) receptor
O1[C@H]2N3[C@H]4[C@H]5[C@@H]6C(=CCO[C@H]5N5[C@H]7[C@H]2[C@@H]2C(=CC1)C[N+]1([C@H](C7(CC1)c1c5cccc1)C2)CC#C)C[N+]1([C@H](C4(CC1)c1c3cccc1)C6)CC#C	Muscarinic acetylcholine receptor M2	Clc1cc(ccc1N1N=C(N(Cc2ccc(cc2)-c2ccccc2S(=O)([O-])=NC(OC(C)(C)C)=O)C1=O)CCCC)C(OCC)=O	Angiotensin II type 2 (AT-2) receptor
o1nc([O-])c(C[C@@H]([NH3+])C(=O)[O-])c1C	Glutamate receptor ionotropic, AMPA	Clc1c(occ1Cl)C(=O)N=S(=O)([O-])c1ccccc1-c1ccc(cc1)CN1C(=NN(c2cc(NC(=O)CC)ccc2Cl)C1=O)CCCC	Angiotensin II type 2 (AT-2) receptor
o1nc([O-])c(C[C@H]([NH3+])C(=O)[O-])c1C	Glutamate receptor ionotropic, AMPA	Clc1ccccc1C(=O)N=S(=O)([O-])c1ccccc1-c1ccc(cc1)CN1C(=NN(c2cc(NC(OCCC)=O)ccc2Cl)C1=O)CCCC	Angiotensin II type 2 (AT-2) receptor
Clc1c2c([nH]c(C(=O)[O-])c2SCC(=O)[O-])cc(Cl)c1	Glutamate receptor ionotropic, AMPA	Clc1ccccc1C(=O)N=S(=O)([O-])c1ccccc1-c1ccc(cc1)CN1C(=NN(c2cc(NC(=O)c3ccccc3)ccc2Cl)C1=O)CCCC	Angiotensin II type 2 (AT-2) receptor
Clc1c2c([nH]c(C(=O)[O-])c2CCC(=O)[O-])cc(Cl)c1	Glutamate receptor ionotropic, AMPA	Clc1ccccc1C(=O)N=S(=O)([O-])c1ccccc1-c1ccc(cc1)CN1C(=NN(c2cc(NC(=O)NCCC)ccc2Cl)C1=O)CCCC	Angiotensin II type 2 (AT-2) receptor
S1(=O)(=O)NCN(c2c1cc(cc2)C(Oc1ccccc1)=O)C	Glutamate receptor ionotropic, AMPA	Clc1ccccc1C(=O)N=S(=O)([O-])c1ccccc1-c1ccc(cc1)CN1C(=NN(c2cc(NCCC)ccc2Cl)C1=O)CCCC	Angiotensin II type 2 (AT-2) receptor
S1(=O)(=O)NCN(c2c1cc(cc2)C(Oc1ccccc1C)=O)C	Glutamate receptor ionotropic, AMPA	Clc1ccccc1C(=O)N=S(=O)([O-])c1ccccc1-c1ccc(cc1)CN1C(=NN(c2cc(NC(=O)CCCC)ccc2)C1=O)CCCC	Angiotensin II type 2 (AT-2) receptor
S1(=O)(=O)NCN(c2c1cc(cc2)C(Oc1ccccc1C)=O)CC	Glutamate receptor ionotropic, AMPA	Clc1ccccc1C(=O)N=S(=O)([O-])c1ccccc1-c1ccc(cc1)CN1C(=NN(c2cc(NC(=O)Cc3ccccc3)ccc2Cl)C1=O)CCCC	Angiotensin II type 2 (AT-2) receptor
S1(=O)(=O)NCN(c2c1cc(cc2)C(Oc1cc(ccc1)C)=O)C	Glutamate receptor ionotropic, AMPA	Clc1ccccc1C(=O)N=S(=O)([O-])c1ccccc1-c1ccc(cc1)CN1C(=NN(c2cc([N+](=O)[O-])ccc2Cl)C1=O)CCCC	Angiotensin II type 2 (AT-2) receptor
S1(=O)(=O)NCN(c2c1cc(cc2)C(Oc1cc(ccc1)C)=O)CC	Glutamate receptor ionotropic, AMPA	FC(F)(F)c1ccccc1N1N=C(N(Cc2ccc(cc2)-c2ccccc2-c2n[n-]nn2)C1=O)CCCC	Angiotensin II type 2 (AT-2) receptor
S1(=O)(=O)NCN(c2c1cc(cc2)C(Oc1ccc(cc1)C)=O)CC	Glutamate receptor ionotropic, AMPA	Clc1ccccc1C(=O)N=S(=O)([O-])c1ccccc1-c1ccc(cc1)CN1C(=NN(c2cc(NC(=O)C)ccc2Cl)C1=O)CCCC	Angiotensin II type 2 (AT-2) receptor
S1(=O)(=O)NCN(c2c1cc(cc2)C(Oc1ccccc1CC)=O)C	Glutamate receptor ionotropic, AMPA	Clc1ccccc1C(=O)N=S(=O)([O-])c1ccccc1-c1ccc(cc1)CN1C(=NN(c2cc(NC(=O)CC)ccc2C(F)(F)F)C1=O)CCCC	Angiotensin II type 2 (AT-2) receptor
S1(=O)(=O)NCN(c2c1cc(cc2)C(Oc1ccccc1CC)=O)CC	Glutamate receptor ionotropic, AMPA	S(=O)([O-])(=NC(OC(C)(C)C)=O)c1ccccc1-c1ccc(cc1)CN1C(=NN(c2cc(NC(=O)CC)ccc2C(F)(F)F)C1=O)CCCC	Angiotensin II type 2 (AT-2) receptor
S1(=O)(=O)NCN(c2c1cc(cc2)C(Oc1ccccc1CCC)=O)CC	Glutamate receptor ionotropic, AMPA	S(=O)([O-])(=NC(=O)c1ccccc1)c1ccccc1-c1ccc(cc1)CN1C(=NN(c2ccccc2C(F)(F)F)C1=O)CCCC	Angiotensin II type 2 (AT-2) receptor
S1(=O)(=O)NCN(c2c1cc(cc2)C(Oc1ccc(cc1)CCC)=O)CC	Glutamate receptor ionotropic, AMPA	S(=O)([O-])(=NC(OC(C)(C)C)=O)c1ccccc1-c1ccc(cc1)CN1C(=NN(c2ccccc2C(F)(F)F)C1=O)CCCC	Angiotensin II type 2 (AT-2) receptor
S1(=O)(=O)NCNc2c1cc(cc2)C(Oc1ccccc1OC)=O	Glutamate receptor ionotropic, AMPA	Clc1ccccc1C(=O)N=S(=O)([O-])c1ccccc1-c1ccc(cc1)CN1C(=NN(c2cc([N+](=O)[O-])ccc2)C1=O)CCCC	Angiotensin II type 2 (AT-2) receptor
S1(=O)(=O)NCN(c2c1cc(cc2)C(Oc1ccccc1OC)=O)C	Glutamate receptor ionotropic, AMPA	Clc1ccccc1C(=O)N=S(=O)([O-])c1ccccc1-c1ccc(cc1)CN1C(=NN(c2ccccc2C(F)(F)F)C1=O)CCCC	Angiotensin II type 2 (AT-2) receptor
S1(=O)(=O)NCN(c2c1cc(cc2)C(Oc1ccccc1OC)=O)CC	Glutamate receptor ionotropic, AMPA	Clc1ccc(NC(=O)CC)cc1N1N=C(N(Cc2ccc(cc2)-c2ccccc2S(=O)([O-])=NC(OC(C)(C)C)=O)C1=O)CCCC	Angiotensin II type 2 (AT-2) receptor
S1(=O)(=O)NCN(c2c1cc(cc2)C(Oc1cc(OC)ccc1)=O)CC	Glutamate receptor ionotropic, AMPA	Clc1ccccc1C(=O)N=S(=O)([O-])c1ccccc1-c1ccc(cc1)CN1C(=NN(c2cc(NC(=O)C(C)C)ccc2Cl)C1=O)CCCC	Angiotensin II type 2 (AT-2) receptor
S1(=O)(=O)NCN(c2c1cc(cc2)C(Oc1ccc(OC)cc1)=O)CC	Glutamate receptor ionotropic, AMPA	Clc1ccccc1C(=O)N=S(=O)([O-])c1ccccc1-c1ccc(cc1)CN1C(=NN(c2ccc(cc2Cl)C(OCC)=O)C1=O)CCCC	Angiotensin II type 2 (AT-2) receptor
S1(=O)(=O)NCN(c2c1cc(cc2)C(Oc1ccccc1OCC)=O)C	Glutamate receptor ionotropic, AMPA	Clc1ccccc1C(=O)N=S(=O)([O-])c1ccccc1-c1ccc(cc1)CN1C(=NN(c2cc(ccc2Cl)C(=O)NCCCC)C1=O)CCCC	Angiotensin II type 2 (AT-2) receptor
S1(=O)(=O)NCN(c2c1cc(cc2)C(Oc1ccccc1OCC)=O)CC	Glutamate receptor ionotropic, AMPA	Clc1ccccc1C(=O)N=S(=O)([O-])c1ccccc1-c1ccc(cc1)CN1C(=NN(c2ccc([N+](=O)[O-])cc2C(F)(F)F)C1=O)CCCC	Angiotensin II type 2 (AT-2) receptor
S1(=O)(=O)NCN(c2c1cc(cc2)C(Oc1ccccc1OCc1ccccc1)=O)C	Glutamate receptor ionotropic, AMPA	Clc1ccccc1C(=O)N=S(=O)([O-])c1ccccc1-c1ccc(cc1)CN1C(=NN(c2cc(ccc2Cl)C(OC)=O)C1=O)CCCC	Angiotensin II type 2 (AT-2) receptor
S1(=O)(=O)NCN(c2c1cc(cc2)C(Oc1ccccc1OCc1ccccc1)=O)CC	Glutamate receptor ionotropic, AMPA	Clc1ccc(NC(=O)CCCC)cc1N1N=C(N(Cc2ccc(cc2)-c2ccccc2S(=O)([O-])=NC(OC(C)(C)C)=O)C1=O)CCCC	Angiotensin II type 2 (AT-2) receptor
S1(=O)(=O)NCN(c2c1cc(cc2)C(Oc1cc(OCc2ccccc2)ccc1)=O)CC	Glutamate receptor ionotropic, AMPA	Clc1ccccc1C(=O)N=S(=O)([O-])c1ccccc1-c1ccc(cc1)CN1C(=NN(c2cc(NC(=O)CCC)ccc2Cl)C1=O)CCCC	Angiotensin II type 2 (AT-2) receptor
S1(=O)(=O)NCN(c2c1cc(cc2)C(OCc1ccccc1)=O)CC	Glutamate receptor ionotropic, AMPA	Clc1ccccc1C(=O)N=S(=O)([O-])c1ccccc1-c1ccc(cc1)CN1C(=NN(c2cccc(NC(=O)CCCC)c2C)C1=O)CCCC	Angiotensin II type 2 (AT-2) receptor
S1(=O)(=O)NCN(c2c1cc(cc2)C(OCCc1ccccc1)=O)CC	Glutamate receptor ionotropic, AMPA	Clc1ccccc1C(=O)N=S(=O)([O-])c1ccccc1-c1ccc(cc1)CN1C(=NN(c2ccc(NCc3ccccc3)cc2C(F)(F)F)C1=O)CCCC	Angiotensin II type 2 (AT-2) receptor
S1(=O)(=O)NCN(c2c1cc(cc2)C(=O)Nc1ccccc1)C	Glutamate receptor ionotropic, AMPA	Clc1ccccc1C(=O)N=S(=O)([O-])c1ccccc1-c1ccc(cc1)CN1C(=NN(c2ccc(NC(=O)CC)cc2C(F)(F)F)C1=O)CCCC	Angiotensin II type 2 (AT-2) receptor
S1(=O)(=O)NCN(c2c1cc(cc2)C(=O)N(C)c1ccccc1)C	Glutamate receptor ionotropic, AMPA	Clc1ccccc1C(=O)N=S(=O)([O-])c1ccccc1-c1ccc(cc1)CN1C(=NN(c2cc(N)ccc2Cl)C1=O)CCCC	Angiotensin II type 2 (AT-2) receptor
S1(=O)(=O)NCN(c2c1cc(cc2)C(=O)N(CC)c1ccccc1)C	Glutamate receptor ionotropic, AMPA	Clc1ccccc1C(=O)N=S(=O)([O-])c1ccccc1-c1ccc(cc1)CN1C(=NN(c2cc(NC(=O)CC(C)C)ccc2Cl)C1=O)CCCC	Angiotensin II type 2 (AT-2) receptor
S1(=O)(=O)NCN(c2c1cc(cc2)C(=O)Nc1ccccc1)CC	Glutamate receptor ionotropic, AMPA	Clc1ccccc1C(=O)N=S(=O)([O-])c1ccccc1-c1ccc(cc1)CN1C(=NN(c2cc(NC(=O)C3CC3)ccc2Cl)C1=O)CCCC	Angiotensin II type 2 (AT-2) receptor
Clc1cc2c(N(C)C(=O)CN=C2c2ccccc2)cc1	GABA-A receptor; alpha-2/beta-3/gamma-2	Clc1ccccc1C(=O)N=S(=O)([O-])c1ccccc1-c1ccc(cc1)CN1C(=NN(c2cc(NCc3ccccc3)ccc2Cl)C1=O)CCCC	Angiotensin II type 2 (AT-2) receptor
Fc1ccc2c(nnc(C(=O)N3CC(C3)C)c2N)c1-c1ncccn1	GABA-A receptor; alpha-2/beta-3/gamma-2	Clc1ccccc1C(=O)N=S(=O)([O-])c1ccccc1-c1ccc(cc1)CN1C(=NN(c2cc(N)ccc2)C1=O)CCCC	Angiotensin II type 2 (AT-2) receptor
O=C(N1CCC1)c1nnc2c(cccc2-c2ncccn2)c1N	GABA-A receptor; alpha-2/beta-3/gamma-2	Clc1ccccc1C(=O)N=S(=O)([O-])c1ccccc1-c1ccc(cc1)CN1C(=NN(c2ccc(N)cc2C(F)(F)F)C1=O)CCCC	Angiotensin II type 2 (AT-2) receptor
Fc1ccc2c(nnc(C(=O)N3CCC3)c2N)c1-c1ncccn1	GABA-A receptor; alpha-2/beta-3/gamma-2	Clc1ccccc1C(=O)N=S(=O)([O-])c1ccccc1-c1ccc(cc1)CN1C(=NN(c2ccc(cc2Cl)C(=O)NCCCCC)C1=O)CCCC	Angiotensin II type 2 (AT-2) receptor
FC1(F)CN(C1)C(=O)c1nnc2c(cccc2-c2ncccn2)c1N	GABA-A receptor; alpha-2/beta-3/gamma-2	Clc1ccccc1C(=O)N=S(=O)([O-])c1ccccc1-c1ccc(cc1)CN1C(=NN(c2cc(NC(=O)CC)ccc2)C1=O)CCCC	Angiotensin II type 2 (AT-2) receptor
Fc1ccc2c(nnc(C(=O)N3CC(F)(F)C3)c2N)c1-c1ncccn1	GABA-A receptor; alpha-2/beta-3/gamma-2	Clc1ccccc1C(=O)N=S(=O)([O-])c1ccccc1-c1ccc(cc1)CN1C(=NN(c2cc(NC(=O)CCc3ccccc3)ccc2Cl)C1=O)CCCC	Angiotensin II type 2 (AT-2) receptor
O=C1N(Cc2[nH+]c3c(cccc3-c3ncccn3)c(N)c12)C1CCC1	GABA-A receptor; alpha-2/beta-3/gamma-2	Clc1ccccc1C(=O)N=S(=O)([O-])c1ccccc1-c1ccc(cc1)CN1C(=NN(c2cc(ccc2Cl)C(=O)N(CCCC)C)C1=O)CCCC	Angiotensin II type 2 (AT-2) receptor
O=C(N1CCC1)c1cc(cnc1)-c1c2nnc(C(=O)NCCC)c(N)c2ccc1	GABA-A receptor; alpha-2/beta-3/gamma-2	Clc1ccccc1C(=O)N=S(=O)([O-])c1ccccc1-c1ccc(cc1)CN1C(=NN(c2cc(NC(=O)CC(C)(C)C)ccc2Cl)C1=O)CCCC	Angiotensin II type 2 (AT-2) receptor
O=C(NCCC)c1nnc2c(cccc2-c2ncccn2)c1N	GABA-A receptor; alpha-2/beta-3/gamma-2	Clc1ccccc1C(=O)N=S(=O)([O-])c1ccccc1-c1ccc(cc1)CN1C(=NN(c2cc(NC(=O)CC)ccc2Cl)C1=O)CCCC	Angiotensin II type 2 (AT-2) receptor
O=C1N(Cc2[nH+]c3c(cccc3-c3cncnc3)c(N)c12)C1CCC1	GABA-A receptor; alpha-2/beta-3/gamma-2	Clc1ccccc1C(=O)N=S(=O)([O-])c1ccccc1-c1ccc(cc1)CN1C(=NN(c2cc(NC(=O)CCCC)ccc2Cl)C1=O)CCCC	Angiotensin II type 2 (AT-2) receptor
Fc1ccc2c(nnc(C(=O)NCCC)c2N)c1-c1ncccn1	GABA-A receptor; alpha-2/beta-3/gamma-2	OB(O)c1cc(ccc1)-c1ccccc1	Subtilisin
O=C(NC1CC1)c1nnc2c(cccc2-c2ncccn2)c1N	GABA-A receptor; alpha-2/beta-3/gamma-2	OB(O)CCc1ccccc1	Subtilisin
Fc1ccc2c(nnc(C(=O)NC3CC3)c2N)c1-c1ncccn1	GABA-A receptor; alpha-2/beta-3/gamma-2	Clc1cc(Cl)ccc1B(O)O	Subtilisin
O=C(N1CC(C1)C)c1nnc2c(cccc2-c2ncccn2)c1N	GABA-A receptor; alpha-2/beta-3/gamma-2	OB(O)c1cc(N)ccc1	Subtilisin
O(C)C1=CC2=C3C(N=C2C=C1OC)=CNC(C(OC)=O)=C3CC	GABA-A receptor; alpha-2/beta-3/gamma-2	Brc1ccc(cc1)B(O)O	Subtilisin
O(C)c1ccc(OC)cc1-c1c2[nH+]c3c(C(=O)N(C3)C(CC)(C)C)c(N)c2ccc1	GABA-A receptor; alpha-2/beta-3/gamma-2	OB(O)c1cc([N+](=O)[O-])ccc1	Subtilisin
O=C1N(Cc2[nH+]c3c(cccc3CC(C)(C)C)c(N)c12)CCC	GABA-A receptor; alpha-2/beta-3/gamma-2	OB(O)c1ccc(OC)cc1	Subtilisin
O=C(NCCC)c1nnc2c(cccc2CC(C)C)c1N	GABA-A receptor; alpha-2/beta-3/gamma-2	Clc1ccc(cc1)CCB(O)O	Subtilisin
O=C(NCCC)c1nnc2c(cccc2-c2ccccc2)c1N	GABA-A receptor; alpha-2/beta-3/gamma-2	OB(O)c1ccccc1	Subtilisin
O=C(NCCC)c1nnc2c(cccc2-c2cc(ccc2C)C)c1N	GABA-A receptor; alpha-2/beta-3/gamma-2	OB(O)CCc1cc2c(cc1)cccc2	Subtilisin
O=C(NCCC)c1nnc2c(cccc2-c2cc(ccc2)C)c1N	GABA-A receptor; alpha-2/beta-3/gamma-2	OB(O)CCc1ccc(OC)cc1	Subtilisin
O=C(NCCC)c1nnc2c(cccc2-c2ccccc2C)c1N	GABA-A receptor; alpha-2/beta-3/gamma-2	OB(O)c1ccc(cc1)C(=O)[O-]	Subtilisin
O=C(NCCC)c1nnc2c(cccc2-c2ccc(cc2C)C)c1N	GABA-A receptor; alpha-2/beta-3/gamma-2	OB(O)c1cc(ccc1)-c1ccccc1	Subtilisin
O=C(NCCC)c1nnc2c(cccc2-c2cc(cc(c2)C)C)c1N	GABA-A receptor; alpha-2/beta-3/gamma-2	OB(O)CCc1ccccc1	Subtilisin
O(C)c1ccc(OC)cc1-c1c2nnc(C(=O)NC3CC(C3)C)c(N)c2ccc1	GABA-A receptor; alpha-2/beta-3/gamma-2	Clc1cc(Cl)ccc1B(O)O	Subtilisin
O(C)c1ccc(OC)cc1-c1c2nnc(C(=O)NCCCC)c(N)c2ccc1	GABA-A receptor; alpha-2/beta-3/gamma-2	OB(O)c1cc(N)ccc1	Subtilisin
O(C)c1ccc(OC)cc1-c1c2nnc(C(=O)NCCC)c(N)c2ccc1	GABA-A receptor; alpha-2/beta-3/gamma-2	Brc1ccc(cc1)B(O)O	Subtilisin
O(C)c1ccc(OC)cc1-c1c2nnc(C(=O)NC3CCC3)c(N)c2ccc1	GABA-A receptor; alpha-2/beta-3/gamma-2	OB(O)c1cc([N+](=O)[O-])ccc1	Subtilisin
O(C)c1ccc(OC)cc1-c1c2nnc(C(=O)NCC)c(N)c2ccc1	GABA-A receptor; alpha-2/beta-3/gamma-2	OB(O)c1ccc(OC)cc1	Subtilisin
O(C)c1ccc(OC)cc1-c1c2nnc(C(=O)NC(C)C)c(N)c2ccc1	GABA-A receptor; alpha-2/beta-3/gamma-2	Clc1ccc(cc1)CCB(O)O	Subtilisin
FC(F)(F)CCNC(=O)c1nnc2c(cccc2-c2cc(OC)ccc2OC)c1N	GABA-A receptor; alpha-2/beta-3/gamma-2	OB(O)c1ccccc1	Subtilisin
O(C)c1ccc(OC)cc1-c1c2nnc(C(=O)NCCCO)c(N)c2ccc1	GABA-A receptor; alpha-2/beta-3/gamma-2	OB(O)CCc1cc2c(cc1)cccc2	Subtilisin
O(C)c1ccc(OC)cc1-c1c2nnc(C(=O)NC)c(N)c2ccc1	GABA-A receptor; alpha-2/beta-3/gamma-2	OB(O)CCc1ccc(OC)cc1	Subtilisin
O(C)c1ccc(OC)cc1-c1c2nnc(C(=O)NC3(CCC3)C)c(N)c2ccc1	GABA-A receptor; alpha-2/beta-3/gamma-2	Br\C=C\C1=CN([C@@H]2O[C@H](CO)[C@@H](n3nnc(c3)-c3ccc(Cl)cc3)C2)C(=O)NC1=O	Thymidine kinase, mitochondrial
O(C)c1ccc(OC)cc1-c1c2[nH+]c3c(C(=O)N(C3)C3CCC3)c(N)c2ccc1	GABA-A receptor; alpha-2/beta-3/gamma-2	O(c1c2c3c(C=4C(=NC(=O)C=4C#N)c3ccc2)cc1)c1ccc(cc1)C	Apoptosis regulator Bcl-2
O(C)c1ccc(OC)cc1-c1c2[nH+]c3c(C(=O)N(C3)C3CC3)c(N)c2ccc1	GABA-A receptor; alpha-2/beta-3/gamma-2	O(c1c2c3c(C=4C(=NC(=O)C=4C#N)c3ccc2)cc1)c1ccc(cc1)-c1ccccc1	Apoptosis regulator Bcl-2
Fc1ccc2c(nnc(C(=O)NC3CC3)c2N)c1-c1cc(OC)ccc1OC	GABA-A receptor; alpha-2/beta-3/gamma-2	O(c1c2c3c(C=4C(=NC(=O)C=4C#N)c3ccc2)cc1)c1ccc(OC)cc1	Apoptosis regulator Bcl-2
Fc1ccc2c(nnc(C(=O)NCCC)c2N)c1-c1cc(OC)ccc1OC	GABA-A receptor; alpha-2/beta-3/gamma-2	O(c1c2c3c(C=4C(=NC(=O)C=4C#N)c3ccc2)cc1)c1ccc(cc1)C(C)C	Apoptosis regulator Bcl-2
Fc1ccc2c(nnc(C(=O)NC3CCC3)c2N)c1-c1cc(OC)ccc1OC	GABA-A receptor; alpha-2/beta-3/gamma-2	Clc1ccc(cc1)-c1ccccc1C[NH+]1CCN(CC1)c1cc2ncnc(NS(=O)(=O)c3cc([N+](=O)[O-])c(N[C@H](CC[NH+](C)C)CSc4ccccc4)cc3)c2cc1	Apoptosis regulator Bcl-2
Fc1ccc2c(nnc(C(=O)NCC)c2N)c1-c1cc(OC)ccc1OC	GABA-A receptor; alpha-2/beta-3/gamma-2	Clc1ccc(cc1)-c1ccccc1C[NH+]1CCN(CC1)c1cc2ncnc(NS(=O)(=O)c3cc([N+](=O)[O-])c(N[C@H](CC[NH+]4CCOCC4)CSc4ccccc4)cc3)c2cc1	Apoptosis regulator Bcl-2
Fc1ccc2c(nnc(C(=O)NC(C)C)c2N)c1-c1cc(OC)ccc1OC	GABA-A receptor; alpha-2/beta-3/gamma-2	Clc1ccc(cc1)-c1ccccc1C[NH+]1CCN(CC1)c1cc2ncnc(NS(=O)(=O)c3cc(S(=O)(=O)C(F)(F)F)c(N[C@H](CC[NH+](C)C)CSc4ccccc4)cc3)c2cc1	Apoptosis regulator Bcl-2
Fc1ccc2c([nH+]c3c(C(=O)N(C3)C3CCC3)c2N)c1-c1cc(OC)ccc1OC	GABA-A receptor; alpha-2/beta-3/gamma-2	Clc1ccc(cc1)-c1ccccc1C[NH+]1CCN(CC1)c1cc2ncnc(NS(=O)(=O)c3cc(S(=O)(=O)C(F)(F)F)c(N[C@H](CC[NH+]4CCOCC4)CSc4ccccc4)cc3)c2cc1	Apoptosis regulator Bcl-2
Fc1ccc2c([nH+]c3c(C(=O)N(C3)C3CC3)c2N)c1-c1cc(OC)ccc1OC	GABA-A receptor; alpha-2/beta-3/gamma-2	Clc1ccc(cc1)C=1CCC(CC=1C[NH+]1CCN(CC1)c1cc2ncnc(NS(=O)(=O)c3cc([N+](=O)[O-])c(N[C@H](CC[NH+](C)C)CSc4ccccc4)cc3)c2cc1)(C)C	Apoptosis regulator Bcl-2
Fc1ccc2c([nH+]c3c(C(=O)N(C3)CC)c2N)c1-c1cc(OC)ccc1OC	GABA-A receptor; alpha-2/beta-3/gamma-2	Clc1ccc(cc1)C=1CCC(CC=1C[NH+]1CCN(CC1)c1cc2ncnc(NS(=O)(=O)c3cc([N+](=O)[O-])c(N[C@H](CC[NH+]4CCOCC4)CSc4ccccc4)cc3)c2cc1)(C)C	Apoptosis regulator Bcl-2
O(C)c1nc(OC)ncc1-c1c2nnc(C(=O)NCCC)c(N)c2ccc1	GABA-A receptor; alpha-2/beta-3/gamma-2	Clc1ccc(cc1)C=1CCC(CC=1C[NH+]1CCN(CC1)c1cc2ncnc(NS(=O)(=O)c3cc(S(=O)(=O)C(F)(F)F)c(N[C@H](CC[NH+](C)C)CSc4ccccc4)cc3)c2cc1)(C)C	Apoptosis regulator Bcl-2
O(C)c1ccncc1-c1c2nnc(C(=O)NCCC)c(N)c2ccc1	GABA-A receptor; alpha-2/beta-3/gamma-2	Clc1ccc(cc1)C=1CCC(CC=1C[NH+]1CCN(CC1)c1cc2ncnc(NS(=O)(=O)c3cc(S(=O)(=O)C(F)(F)F)c(N[C@H](CC[NH+]4CCOCC4)CSc4ccccc4)cc3)c2cc1)(C)C	Apoptosis regulator Bcl-2
O(C)c1ccc(cc1-c1c2nnc(C(=O)NCCC)c(N)c2ccc1)C	GABA-A receptor; alpha-2/beta-3/gamma-2	O(c1cc(ccc1)C)c1c2c3c(C=4C(=NC(=O)C=4C#N)c3ccc2)cc1	Apoptosis regulator Bcl-2
Fc1cccc(OC)c1-c1c2nnc(C(=O)NCCC)c(N)c2ccc1	GABA-A receptor; alpha-2/beta-3/gamma-2	O(c1ccccc1C)c1c2c3c(C=4C(=NC(=O)C=4C#N)c3ccc2)cc1	Apoptosis regulator Bcl-2
Fc1ccc2c(nnc(C(=O)NCCC)c2N)c1-c1ccc(OC)cc1OC	GABA-A receptor; alpha-2/beta-3/gamma-2	O(c1ccccc1OC)c1c2c3c(C=4C(=NC(=O)C=4C#N)c3ccc2)cc1	Apoptosis regulator Bcl-2
Fc1ccc2c(nnc(C(=O)NC3CC3)c2N)c1-c1ccc(OC)nc1OC	GABA-A receptor; alpha-2/beta-3/gamma-2	O(c1cc(OC)ccc1)c1c2c3c(C=4C(=NC(=O)C=4C#N)c3ccc2)cc1	Apoptosis regulator Bcl-2
Fc1ccc2c(nnc(C(=O)NC3CC3)c2N)c1-c1cc(OC)nnc1OC	GABA-A receptor; alpha-2/beta-3/gamma-2	O(c1c2c3c(C=4C(=NC(=O)C=4C#N)c3ccc2)cc1)c1ccc(cc1)C(CC)C	Apoptosis regulator Bcl-2
O(C)c1ncc(cc1-c1c2nnc(C(=O)NC3CC3)c(N)c2ccc1)C	GABA-A receptor; alpha-2/beta-3/gamma-2	S(CCNc1ccc(S(=O)([O-])=NC(=O)c2ccc(NC(=O)[C@@H](NC(=O)C)CC(C)C)cc2)cc1[N+](=O)[O-])c1ccccc1	Apoptosis regulator Bcl-2
O(C)c1ncccc1-c1c2[nH+]c3c(C(=O)N(C3)C3CCC3)c(N)c2ccc1	GABA-A receptor; alpha-2/beta-3/gamma-2	S(CCNc1ccc(S(=O)([O-])=NC(=O)c2ccc(NC(=O)[C@@H](NC(=O)C)[C@H](CC)C)cc2)cc1[N+](=O)[O-])c1ccccc1	Apoptosis regulator Bcl-2
O(C)C1=CC2=C3C(N=C2C=C1OC)=CNC(C(OC)=O)=C3CC	GABA-A receptor; alpha-1/beta-2/gamma-2	S(CCNc1ccc(S(=O)([O-])=NC(=O)c2ccc(NC(=O)[C@@H](NC(=O)C)CCSC)cc2)cc1[N+](=O)[O-])c1ccccc1	Apoptosis regulator Bcl-2
O=C1N(Cc2[nH+]c3c(cccc3CC(C)(C)C)c(N)c12)CCC	GABA-A receptor; alpha-1/beta-2/gamma-2	S(CCNc1ccc(S(=O)([O-])=NC(=O)c2ccc(NC(=O)[C@@H](NC(=O)C)Cc3ccccc3)cc2)cc1[N+](=O)[O-])c1ccccc1	Apoptosis regulator Bcl-2
O=C(NCCC)c1nnc2c(cccc2CC(C)C)c1N	GABA-A receptor; alpha-1/beta-2/gamma-2	S(CCNc1ccc(S(=O)([O-])=NC(=O)c2ccc(NC(=O)[C@@H](NC(=O)C)Cc3c4c([nH]c3)cccc4)cc2)cc1[N+](=O)[O-])c1ccccc1	Apoptosis regulator Bcl-2
O(C)c1ccc(OC)cc1-c1c2nnc(C(=O)NC3CC3)c(N)c2ccc1	GABA-A receptor; alpha-1/beta-2/gamma-2	S(CCNc1ccc(S(=O)([O-])=NC(=O)c2ccc(NC(=O)[C@@H](NC(=O)C)C(C)C)cc2)cc1[N+](=O)[O-])c1ccccc1	Apoptosis regulator Bcl-2
O(C)c1ccc(OC)cc1-c1c2nnc(C(=O)NC3CC(C3)C)c(N)c2ccc1	GABA-A receptor; alpha-1/beta-2/gamma-2	S(CCNc1ccc(S(=O)([O-])=NC(=O)c2ccc(NC(=O)c3ccccc3)cc2)cc1[N+](=O)[O-])c1ccccc1	Apoptosis regulator Bcl-2
O(C)c1ccc(OC)cc1-c1c2nnc(C(=O)NCCCC)c(N)c2ccc1	GABA-A receptor; alpha-1/beta-2/gamma-2	S(CCNc1ccc(S(=O)([O-])=NC(=O)c2ccc(NC(=O)c3ccccc3F)cc2)cc1[N+](=O)[O-])c1ccccc1	Apoptosis regulator Bcl-2
O(C)c1ccc(OC)cc1-c1c2nnc(C(=O)NCCC)c(N)c2ccc1	GABA-A receptor; alpha-1/beta-2/gamma-2	S(CCNc1ccc(S(=O)([O-])=NC(=O)c2ccc(NC(=O)c3cc(F)ccc3)cc2)cc1[N+](=O)[O-])c1ccccc1	Apoptosis regulator Bcl-2
O(C)c1ccc(OC)cc1-c1c2nnc(C(=O)NC3CCC3)c(N)c2ccc1	GABA-A receptor; alpha-1/beta-2/gamma-2	S(CCNc1ccc(S(=O)([O-])=NC(=O)c2ccc(NC(=O)c3ccc(F)cc3)cc2)cc1[N+](=O)[O-])c1ccccc1	Apoptosis regulator Bcl-2
O(C)c1ccc(OC)cc1-c1c2nnc(C(=O)NCC)c(N)c2ccc1	GABA-A receptor; alpha-1/beta-2/gamma-2	Brc1ccc(cc1)C(=O)Nc1ccc(cc1)C(=O)N=S(=O)([O-])c1cc([N+](=O)[O-])c(NCCSc2ccccc2)cc1	Apoptosis regulator Bcl-2
FC(F)(F)CCNC(=O)c1nnc2c(cccc2-c2cc(OC)ccc2OC)c1N	GABA-A receptor; alpha-1/beta-2/gamma-2	S(CCNc1ccc(S(=O)([O-])=NC(=O)c2ccc(NC(=O)c3ccc(OC)cc3)cc2)cc1[N+](=O)[O-])c1ccccc1	Apoptosis regulator Bcl-2
O(C)c1ccc(OC)cc1-c1c2nnc(C(=O)NCCCO)c(N)c2ccc1	GABA-A receptor; alpha-1/beta-2/gamma-2	S(CCNc1ccc(S(=O)([O-])=NC(=O)c2ccc(NS(=O)(=O)c3ccccc3)cc2)cc1[N+](=O)[O-])c1ccccc1	Apoptosis regulator Bcl-2
O(C)c1ccc(OC)cc1-c1c2nnc(C(=O)NC)c(N)c2ccc1	GABA-A receptor; alpha-1/beta-2/gamma-2	O(CC)c1nc2c(cc1)c(cc(c2)-c1cc2c(nc1N1CCCC1)cccc2)C(C)C	Apoptosis regulator Bcl-2
O(C)c1ccc(OC)cc1-c1c2nnc(C(=O)NC3(CCC3)C)c(N)c2ccc1	GABA-A receptor; alpha-1/beta-2/gamma-2	O1CCN(CC1)c1nc2c(cc1-c1cc(c3c(nc(OCC)cc3)c1)C(C)C)cccc2	Apoptosis regulator Bcl-2
Fc1ccc2c([nH+]c3c(C(=O)N(C3)C3CCC3)c2N)c1-c1cc(OC)ccc1OC	GABA-A receptor; alpha-1/beta-2/gamma-2	O1CCN(CC1)c1nc2c(cc1-c1cc(c3c(nc(OCCC)cc3)c1)C(C)C)cccc2	Apoptosis regulator Bcl-2
Fc1ccc2c([nH+]c3c(C(=O)N(C3)C3CC3)c2N)c1-c1cc(OC)ccc1OC	GABA-A receptor; alpha-1/beta-2/gamma-2	O1CCN(CC1)c1nc2c(cc1)c(cc(c2)-c1cc2c(nc1OCCC)cccc2)C(C)C	Apoptosis regulator Bcl-2
Fc1ccc2c([nH+]c3c(C(=O)N(C3)CC)c2N)c1-c1cc(OC)ccc1OC	GABA-A receptor; alpha-1/beta-2/gamma-2	n1c2c(cc(-c3cc(c4c(nc(N5CCCC5)cc4)c3)C(C)C)c1N1CCCC1)cccc2	Apoptosis regulator Bcl-2
O(C)c1nc(OC)ncc1-c1c2nnc(C(=O)NCCC)c(N)c2ccc1	GABA-A receptor; alpha-1/beta-2/gamma-2	S(Cc1cc([N+](=O)[O-])ccc1)c1nnc(n1N)-c1c2c([nH]c1)cccc2	Apoptosis regulator Bcl-2
O(C)c1ccncc1-c1c2nnc(C(=O)NCCC)c(N)c2ccc1	GABA-A receptor; alpha-1/beta-2/gamma-2	SC[C@H](NC(=O)[C@@H](NC(=O)[C@@H](NC(=O)[C@@H](NC(=O)[C@@H](NC(=O)[C@@H](NC(=O)[C@@H](NC(=O)[C@@H](NC(=O)[C@@H](NC(=O)[C@@H](NC(=O)[C@@H]([NH3+])CC(=O)N)CC(C)C)Cc1c2c([nH]c1)cccc2)C)C)CCCC[NH3+])CCCC[NH3+])CC(C)C)CO)CCC(=O)[O-])C(=O)N[C@@H](CC(C)C)C(=O)N[C@@H](CCCC[NH3+])C(=O)N[C@@H](CCC[NH+]=C(N)N)C(=O)N[C@@H]([C@H](CC)C)C(=O)NCC(=O)N[C@@H](CC(=O)[O-])C(=O)N[C@@H](CCC(=O)[O-])C(=O)N[C@@H](CC(C)C…	Apoptosis regulator Bcl-2
O(C)c1ccc(cc1-c1c2nnc(C(=O)NCCC)c(N)c2ccc1)C	GABA-A receptor; alpha-1/beta-2/gamma-2	S(CC[C@H](NC(=O)[C@@H](NC(=O)[C@@H](NC(=O)[C@@H](NC(=O)[C@@H](NC(=O)[C@@H](NC(=O)CNC(=O)[C@@H](NC(=O)[C@@H](NC(=O)[C@@H](NC(=O)[C@@H](NC(=O)[C@@H](NC(=O)[C@@H](NC(=O)[C@@H](NC(=O)[C@@H]([NH3+])CC(=O)N)CC(C)C)Cc1c2c([nH]c1)cccc2)C)C)CCC(=O)N)CCC[NH+]=C(N)N)Cc1ccc(O)cc1)CCC[NH+]=C(N)N)CCC(=O)[O-])CC(C)C)CCC[NH+]=C(N)N)CCC[NH+]=C(N)N)C(=O)N[C@H](C(=O)N[C@@H](CC(=O)[O-])C(=O)N[C@@H](CCC(=O)[O-])C(=O)…	Apoptosis regulator Bcl-2
Fc1ccc2c(nnc(C(=O)NCCC)c2N)c1-c1ccc(OC)cc1OC	GABA-A receptor; alpha-1/beta-2/gamma-2	Clc1ccc(cc1)-c1ccccc1C[NH+]1CCN(CC1)c1ccc(cc1)C(=O)N=S(=O)([O-])c1cc([N+](=O)[O-])c(N[C@H](CC[NH+](C)C)CSc2ccccc2)cc1	Apoptosis regulator Bcl-2
Fc1ccc2c(nnc(C(=O)NC3CC3)c2N)c1-c1ccc(OC)nc1OC	GABA-A receptor; alpha-1/beta-2/gamma-2	O(C)C/1=CC(=N\C\1=C/c1[nH]c(cc1C)C)c1[nH]c2c(c1)cccc2	Apoptosis regulator Bcl-2
O(C)c1ncc(cc1-c1c2nnc(C(=O)NC3CC3)c(N)c2ccc1)C	GABA-A receptor; alpha-1/beta-2/gamma-2	S(CC[C@H](NC(=O)[C@@H](NC(=O)[C@@H](NC(=O)[C@@H](NC(=O)[C@@H](NC(=O)[C@@H](NC(=O)CNC(=O)[C@@H](NC(=O)[C@@H](NC(=O)[C@@H](NC(=O)[C@@H](NC(=O)[C@@H](NC(=O)[C@@H](NC(=O)[C@@H](NC(=O)[C@H](CC(=O)N)C)CC(C)C)C)C)C)CCC(=O)N)CCC[NH+]=C(N)N)Cc1ccc(O)cc1)CCC[NH+]=C(N)N)CCC(=O)[O-])CC(C)C)CCC[NH+]=C(N)N)CCC[NH+]=C(N)N)C(=O)N[C@H](C(=O)N[C@@H](CC(=O)[O-])C(=O)N[C@@H](CCC(=O)[O-])C(=O)N[C@@H](Cc1ccccc1)C(=O)N…	Apoptosis regulator Bcl-2
O(C)c1ncccc1-c1c2[nH+]c3c(C(=O)N(C3)C3CCC3)c(N)c2ccc1	GABA-A receptor; alpha-1/beta-2/gamma-2	OC[C@H](NC(=O)[C@@H](NC(=O)[C@@H](NC(=O)[C@@H](NC(=O)[C@@H](NC(=O)[C@@H](NC(=O)CNC(=O)[C@@H](NC(=O)[C@@H](NC(=O)[C@@H](NC(=O)[C@@H](NC(=O)[C@@H](NC(=O)[C@@H](NC(=O)CNC(=O)[C@@H](NC(=O)[C@@H](NC(=O)CNC(=O)[C@@H](NC(=O)[C@@H](NC(=O)[C@@H](NC(=O)[C@@H](NC(=O)[C@@H]([NH3+])CC(=O)N)CC(C)C)Cc1c2c([nH]c1)cccc2)C)C)CCC(=O)N)C(C)C)CCC[NH+]=C(N)N)CCC(=O)N)CC(C)C)C)[C@H](CC)C)[C@H](CC)C)CC(=O)[O-])CC(=O)[O-…	Apoptosis regulator Bcl-2
Fc1c(OC[C@H](O)C[NH2+]C(CC2Cc3c(C2)cccc3)(C)C)cc(cc1F)CCC(=O)[O-]	Calcium sensing receptor	S(CC[C@H](NC(=O)[C@@H](NC(=O)[C@@H](NC(=O)[C@@H](NC(=O)[C@@H](NC(=O)[C@@H](NC(=O)CNC(=O)[C@@H](NC(=O)[C@@H](NC(=O)[C@@H]([NH3+])CCC(=O)N)CCC[NH+]=C(N)N)Cc1ccc(O)cc1)CCC[NH+]=C(N)N)CCC(=O)[O-])CC(C)C)CCC[NH+]=C(N)N)CCC[NH+]=C(N)N)C(=O)N[C@H](C(=O)N[C@@H](CC(=O)[O-])C(=O)N[C@@H](CCC(=O)[O-])C(=O)N[C@@H](Cc1ccccc1)C(=O)N[C@@H](CCC(=O)[O-])C(=O)NCC(=O)N[C@H](C(=O)N[C@@H](Cc1ccccc1)C(=O)N[C@@H](CCCC[N…	Apoptosis regulator Bcl-2
n1ccc(cc1-c1nccc(c1)C)C	C-C chemokine receptor type 1	S(CC[C@H](NC(=O)[C@@H](NC(=O)[C@@H](NC(=O)[C@@H](NC(=O)[C@@H](NC(=O)[C@@H](NC(=O)CNC(=O)[C@@H](NC(=O)[C@@H](NC(=O)[C@@H](NC(=O)[C@@H](NC(=O)[C@@H](NC(=O)[C@@H](NC(=O)[C@@H](NC(=O)[C@@H]([NH3+])CC(=O)N)CC(C)C)Cc1c2c([nH]c1)cccc2)C)C)CCC(=O)N)CCC[NH+]=C(N)N)Cc1ccc(O)cc1)CCC[NH+]=C(N)N)CCC(=O)[O-])CC(C)C)CCC[NH+]=C(N)N)CCC[NH+]=C(N)N)C(=O)N[C@H](C(=O)N[C@@H](CC(=O)[O-])C(=O)N[C@@H](CCC(=O)[O-])C(=O)…	Apoptosis regulator Bcl-2
Oc1c2c(ncc1)c1nccc(O)c1cc2	C-C chemokine receptor type 1	S(CC[C@H](NC(=O)[C@@H](NC(=O)[C@@H](NC(=O)[C@@H](NC(=O)[C@@H](NC(=O)[C@@H](NC(=O)CNC(=O)[C@@H](NC(=O)[C@@H](NC(=O)[C@@H](NC(=O)[C@@H](NC(=O)[C@@H](NC(=O)[C@@H](NC(=O)[C@@H](NC(=O)[C@@H]([NH3+])CC(=O)N)CC(C)C)Cc1c2c([nH]c1)cccc2)C)C)CCC(=O)N)CCC[NH+]=C(N)N)Cc1ccc(O)cc1)CCC[NH+]=C(N)N)CCC(=O)[O-])CC(C)C)CCC[NH+]=C(N)N)CCC[NH+]=C(N)N)C(=O)N[C@H](C(=O)N[C@@H](CC(=O)[O-])C(=O)N[C@@H](CCC(=O)[O-])C(=O)…	Apoptosis regulator Bcl-2
BrCc1nc2c(cc1)ccc1c2nc(cc1)CBr	C-C chemokine receptor type 1	S(CC[C@H](NC(=O)[C@@H](NC(=O)[C@@H](NC(=O)CNC(=O)[C@@H](NC(=O)[C@@H](NC(=O)[C@@H](NC(=O)[C@@H](NC(=O)[C@@H](NC(=O)[C@@H](NC(=O)[C@@H](NC(=O)[C@@H](NC(=O)[C@@H](NC(=O)[C@@H]([NH3+])CCC[NH+]=C(N)N)CC(=O)N)[C@H](CC)C)C)CCC[NH+]=C(N)N)Cc1nc[nH]c1)CC(C)C)C)CCC(=O)N)C(C)C)CC(=O)[O-])CO)C(=O)N[C@@H](CC(=O)[O-])C(=O)N[C@@H](CCC[NH+]=C(N)N)C(=O)[O-])C	Apoptosis regulator Bcl-2
O=Cc1c2c(ncc1)c1nccc(c1cc2)C=O	C-C chemokine receptor type 1	SC[C@H](NC(=O)[C@@H](NC(=O)[C@@H](NC(=O)[C@@H](NC(=O)[C@@H](NC(=O)[C@@H]([NH3+])CCCC[NH3+])CCCC[NH3+])CC(C)C)CO)CCC(=O)[O-])C(=O)N[C@@H](CC(C)C)C(=O)N[C@@H](CCCC[NH3+])C(=O)N[C@@H](CCC[NH+]=C(N)N)C(=O)N[C@@H]([C@H](CC)C)C(=O)NCC(=O)N[C@@H](CC(=O)[O-])C(=O)N[C@@H](CCC(=O)[O-])C(=O)N[C@@H](CC(C)C)C(=O)N[C@@H](CC(=O)[O-])C(=O)N[C@H](C(=O)[O-])CO	Apoptosis regulator Bcl-2
OCc1nc2c(cc1)ccc1c2nc(cc1)CO	C-C chemokine receptor type 1	S(CC[C@H](NC(=O)[C@@H](NC(=O)[C@@H](NC(=O)[C@@H](NC(=O)[C@@H](NC(=O)[C@@H](NC(=O)CNC(=O)[C@@H](NC(=O)[C@@H](NC(=O)[C@@H](NC(=O)[C@@H](NC(=O)[C@@H](NC(=O)[C@@H](NC(=O)[C@@H](NC(=O)[C@@H]([NH3+])CC(=O)N)CC(C)C)Cc1c2c([nH]c1)cccc2)C)C)CCC(=O)N)CCC[NH+]=C(N)N)Cc1ccc(O)cc1)CCC[NH+]=C(N)N)CCC(=O)[O-])CC(C)C)CCC[NH+]=C(N)N)CCC[NH+]=C(N)N)C(=O)N[C@H](C(=O)N[C@@H](CC(=O)[O-])C(=O)N[C@@H](CCC(=O)[O-])C(=O)…	Apoptosis regulator Bcl-2
O=Cc1nc2c(cc1)ccc1c2nc(cc1)C=O	C-C chemokine receptor type 1	S(CC[C@H](NC(=O)[C@@H](NC(=O)[C@@H](NC(=O)[C@@H](NC(=O)[C@@H](NC(=O)[C@@H](NC(=O)CNC(=O)[C@@H](NC(=O)[C@@H](NC(=O)[C@@H](NC(=O)[C@@H](NC(=O)[C@@H](NC(=O)[C@@H](NC(=O)[C@@H](NC(=O)[C@@H]([NH3+])CC(=O)N)CCC[NH+]=C(N)N)Cc1c2c([nH]c1)cccc2)C)C)CCC(=O)N)CCC[NH+]=C(N)N)Cc1ccc(O)cc1)CCC[NH+]=C(N)N)CCC(=O)[O-])CC(C)C)CCC[NH+]=C(N)N)CCC[NH+]=C(N)N)C(=O)N[C@H](C(=O)N[C@@H](CC(=O)[O-])C(=O)N[C@@H](CCC(=O)[O…	Apoptosis regulator Bcl-2
Oc1cc(nc(c1)-c1ncccc1)-c1ncccc1	C-C chemokine receptor type 1	S(CC[C@H](NC(=O)[C@@H](NC(=O)[C@@H](NC(=O)CNC(=O)[C@@H](NC(=O)[C@@H](NC(=O)[C@@H](NC(=O)[C@@H](NC(=O)[C@@H](NC(=O)[C@@H](NC(=O)[C@@H](NC(=O)[C@@H](NC(=O)[C@@H](NC(=O)[C@@H](NC(=O)[C@@H](NC(=O)[C@@H](NC(=O)[C@@H](NC(=O)[C@@H](NC(=O)[C@@H]([NH3+])CCC(=O)N)CCC(=O)[O-])CC(=O)[O-])[C@H](CC)C)[C@H](CC)C)CCC[NH+]=C(N)N)CC(=O)N)[C@H](CC)C)C)CCC[NH+]=C(N)N)Cc1nc[nH]c1)CC(C)C)C)CCC(=O)N)C(C)C)CC(=O)[O-])CO…	Apoptosis regulator Bcl-2
Clc1cc(nc(c1)-c1ncccc1)-c1ncccc1	C-C chemokine receptor type 1	S(CC[C@H](NC(=O)[C@@H](NC(=O)[C@@H](NC(=O)[C@@H](NC(=O)[C@H]1[NH2+]CCC1)CO)CO)[C@H](O)C)C(=O)NCC(=O)N[C@@H](CCC(=O)N)C(=O)N[C@@H](C(C)C)C(=O)NCC(=O)N[C@@H](CCC[NH+]=C(N)N)C(=O)N[C@@H](CCC(=O)N)C(=O)N[C@@H](CC(C)C)C(=O)N[C@H](C(=O)N[C@@H]([C@H](CC)C)C(=O)N[C@@H]([C@H](CC)C)C(=O)NCC(=O)N[C@@H](CC(=O)[O-])C(=O)N[C@@H](CC(=O)[O-])C(=O)N[C@@H]([C@H](CC)C)C(=O)N[C@@H](CC(=O)N)C(=O)N[C@@H](CCC[NH+]=C(N)…	Apoptosis regulator Bcl-2
n1c(cccc1C)-c1nc(ccc1)C	C-C chemokine receptor type 1	O=C(N)CC[C@H](NC(=O)C[NH3+])C(=O)N[C@@H](C(C)C)C(=O)NCC(=O)N[C@@H](CCC[NH+]=C(N)N)C(=O)N[C@@H](CCC(=O)N)C(=O)N[C@@H](CC(C)C)C(=O)N[C@H](C(=O)N[C@@H]([C@H](CC)C)C(=O)N[C@@H]([C@H](CC)C)C(=O)NCC(=O)N[C@@H](CC(=O)[O-])C(=O)N[C@@H](CC(=O)[O-])C(=O)N[C@@H]([C@H](CC)C)C(=O)N[C@@H](CC(=O)N)C(=O)N[C@@H](CCC[NH+]=C(N)N)C(=O)[O-])C	Apoptosis regulator Bcl-2
n1cc(ccc1-c1ncc(cc1)C)C	C-C chemokine receptor type 1	S(CC[C@H](NC(=O)[C@@H](NC(=O)[C@@H](NC(=O)[C@@H](NC(=O)[C@@H](NC(=O)[C@@H](NC(=O)[C@@H](NC(=O)CNC(=O)[C@@H](NC(=O)[C@@H](NC(=O)[C@@H](NC(=O)[C@@H](NC(=O)[C@@H](NC(=O)[C@@H](NC(=O)[C@@H](NC(=O)[C@@H](NC(=O)[C@@H](NC(=O)[C@@H](NC(=O)[C@@H](NC(=O)[C@@H](NC(=O)[C@@H](NC(=O)[C@@H](NC(=O)[C@@H]([NH3+])CCC(=O)N)CC(=O)[O-])C)CO)[C@H](O)C)CCCC[NH3+])CCCC[NH3+])CC(C)C)CO)CCC(=O)[O-])CS)CC(C)C)CCCC[NH3+])CC…	Apoptosis regulator Bcl-2
O(C)c1cc(ncc1)-c1nccc(OC)c1	C-C chemokine receptor type 1	S(CC[C@H](NC(=O)[C@@H](NC(=O)[C@@H](NC(=O)CNC(=O)[C@@H](NC(=O)[C@@H](NC(=O)[C@@H](NC(=O)[C@@H](NC(=O)[C@@H](NC(=O)[C@@H](NC(=O)[C@@H](NC(=O)[C@@H](NC(=O)[C@@H](NC(=O)[C@@H](NC(=O)[C@@H](NC(=O)[C@@H](NC(=O)[C@@H](NC(=O)[C@@H](NC(=O)[C@@H]([NH3+])CC(=O)N)CC(C)C)Cc1c2c([nH]c1)cccc2)C)C)CCC[NH+]=C(N)N)CC(=O)N)[C@H](CC)C)C)CCC[NH+]=C(N)N)Cc1nc[nH]c1)CC(C)C)C)CCC(=O)N)C(C)C)CC(=O)[O-])CO)C(=O)N[C@@H](C…	Apoptosis regulator Bcl-2
n1cc(cc2c1c1ncc(cc1cc2)C)C	C-C chemokine receptor type 1	S1CCN(CC1)c1c2c3c(C=4C(=NC(=O)C=4C#N)c3ccc2)cc1	Apoptosis regulator Bcl-2
n1cc(cc2c1c1ncccc1cc2)C	C-C chemokine receptor type 1	OC(C(=O)[O-])(c1ccccc1)c1ccccc1	Mandelate racemase
n1c2c(ccc3c2nccc3)c(cc1)C	C-C chemokine receptor type 1	S1C[C@@H](NC(=O)[C@@H](NC(=O)C(NC(=O)CNC(=O)[C@H]2N(CC(O)C2)C(=O)[C@H]2N(CCC2)C(=O)[C@H](NC(=O)C([NH3+])CCC[NH+]=C(N)N)CCC[NH+]=C(N)N)C2Cc3c(C2)cccc3)CO)C(=O)N(c2c1cccc2)CC(=O)[O-]	Bradykinin B2 receptor
Clc1c2c(nccc2)c2ncccc2c1	C-C chemokine receptor type 1	OC[C@H](NC(=O)[C@@H](NC(=O)CNC(=O)[C@H]1N(CCC1)C(=O)[C@H]1N(CCC1)C(=O)[C@H](NC(=O)[C@@H]([NH3+])CCCC[NH3+])CCC[NH+]=C(N)N)Cc1ccccc1)C(=O)N1CCC[C@H]1C(=O)N[C@@H](CC(C)C)C(=O)[O-]	Bradykinin B2 receptor
n1c2c(ccc1C)ccc1c2nc(cc1)C	C-C chemokine receptor type 1	S1C[C@@H](NC(=O)[C@@H](NC(=O)[C@@H](NC(=O)CNC(=O)[C@H]2N(C[C@H](O)C2)C(=O)[C@H]2N(CCC2)C(=O)[C@@H](NC(=O)[C@@H]([NH3+])CCCC[NH3+])CCC[NH+]=C(N)N)C2Cc3c(C2)cccc3)CO)C(=O)N(c2c1cccc2)CC(=O)[O-]	Bradykinin B2 receptor
n1ccccc1-c1ncccc1	C-C chemokine receptor type 1	S1C[C@@H](NC(=O)[C@@H](NC(=O)[C@@H](NC(=O)CNC(=O)[C@H]2N(CC(O)C2)C(=O)[C@H]2N(CCC2)C(=O)[C@H](NC(=O)[C@@H](NC(=O)[C@@H]([NH3+])CCCC[NH3+])CCCC[NH3+])CCC[NH+]=C(N)N)C2Cc3c(C2)cccc3)CO)C(=O)N(c2c1cccc2)CC(=O)[O-]	Bradykinin B2 receptor
n1c2c(ccc3c2nccc3)ccc1	C-C chemokine receptor type 1	s1cccc1C[C@H](NC(=O)CNC(=O)[C@H]1N(CC(O)C1)C(=O)[C@H]1N(CCC1)C(=O)[C@H](NC(=O)[C@@H]([NH3+])CCC[NH+]=C(N)N)CCC[NH+]=C(N)N)C(=O)N[C@H](C(=O)N1Cc2c(C[C@H]1C(=O)N1c3c(C[C@H]1C(=O)N[C@@H](CCC[NH+]=C(N)N)C(=O)[O-])cccc3)cccc2)CO	Bradykinin B2 receptor
n1c2c(ccc3c2nccc3C)c(cc1)C	C-C chemokine receptor type 1	OC[C@H](NC(=O)[C@@H](NC(=O)CNC(=O)[C@H]1N(CCC1)C(=O)[C@H]1N(CCC1)C(=O)[C@@H]([NH3+])CCCNC(=[NH2+])N)Cc1ccccc1)C(=O)N1CCC[C@H]1C(=O)N[C@@H](Cc1ccccc1)C(=O)N[C@@H](CCCNC(=[NH2+])N)C(=O)[O-]	Bradykinin B2 receptor
n1c(cccc1-c1ncccc1)-c1ncccc1	C-C chemokine receptor type 1	s1cccc1CC(NC(=O)CNC(=O)[C@H]1N(CC(O)C1)C(=O)[C@H]1N(CCC1)C(=O)[C@H](NC(=O)C([NH3+])CCC[NH+]=C(N)N)CCC[NH+]=C(N)N)C(=O)N[C@H](C(=O)N[C@@H]1CSc2c(N(CC(=O)[O-])C1=O)cccc2)CO	Bradykinin B2 receptor
n1c2c(ccc1)c(cc1c2nccc1)C	C-C chemokine receptor type 1	s1cccc1CC(NC(=O)CNC(=O)[C@H]1N(CC(O)C1)C(=O)[C@H]1N(CCC1)C(=O)[C@H](NC(=O)C([NH3+])CCCC[NH3+])CCC[NH+]=C(N)N)C(=O)N[C@H](C(=O)N[C@@H]1CSc2c(N(CC(=O)[O-])C1=O)cccc2)CO	Bradykinin B2 receptor
n1cc(C)c(c2c1c1ncc(C)c(c1cc2)C)C	C-C chemokine receptor type 1	OC[C@H](NC(=O)[C@@H](NC(=O)CNC(=O)[C@H]1N(CCC1)C(=O)[C@H]1N(CCC1)C(=O)[C@@H]([NH3+])CCC[NH+]=C(N)N)Cc1ccccc1)C(=O)N1CCC[C@H]1C(=O)N[C@@H](CC(C)C)C(=O)[O-]	Bradykinin B2 receptor
n1ccc(cc1-c1nccc(c1)C)C	C-C chemokine receptor type 5	O=C1c2c(nc(nc2)Nc2ccc(cc2)CC[NH+]2CC[NH+](CC2)C)N(C=C1C(=O)N)c1cc2CCCc2cc1	Tyrosine-protein kinase receptor UFO
Oc1c2c(ncc1)c1nccc(O)c1cc2	C-C chemokine receptor type 5	O=C1c2c(nc(nc2)Nc2ccc(cc2)C2CC[NH+](CC2)CC(=O)[O-])N(C=C1C(=O)NOC)c1cc2CCCc2cc1	Tyrosine-protein kinase receptor UFO
BrCc1nc2c(cc1)ccc1c2nc(cc1)CBr	C-C chemokine receptor type 5	O=C1c2c(nc(nc2)Nc2ccc(cc2)C2CC[NH+](CC2)C)N(C=C1C(=O)NOC)c1cc2CCCc2cc1	Tyrosine-protein kinase receptor UFO
O=Cc1c2c(ncc1)c1nccc(c1cc2)C=O	C-C chemokine receptor type 5	O=C1c2c(nc(nc2)Nc2ccc(cc2)CC[NH+]2CC[NH+](CC2)C)N(C=C1C(=O)NOC)c1cc2CCCc2cc1	Tyrosine-protein kinase receptor UFO
OCc1nc2c(cc1)ccc1c2nc(cc1)CO	C-C chemokine receptor type 5	S1SC[C@H](NC(=O)CNC(=O)[C@@H](NC(=O)[C@@H](NC(=O)[C@@H](NC(=O)[C@@H](NC(=O)[C@@H](NC(=O)[C@@H](NC(=O)CCNC(=O)CCNC(=O)CCNC(=O)CCNC(=O)CCNC(=O)CCNC(=O)CCNC(=O)CCC(=O)N(C)[C@@H]2C[C@H]3O[C@@](n4c5c(c6c(c7c8c(n3c57)cccc8)C(=O)NC6)c3c4cccc3)(C)[C@@H]2OC)C1)C(C)C)Cc1ccccc1)CCCNC(=[NH2+])N)C(C)C)Cc1ccccc1)C(=O)NCC(=O)N	Tyrosine-protein kinase receptor UFO
O=Cc1nc2c(cc1)ccc1c2nc(cc1)C=O	C-C chemokine receptor type 5	O1[C@H]2n3c4c(c5c(CNC5=O)c5c6c(n(c45)[C@]1(C)[C@H](OC)[C@H](N(C(=O)CCC(=O)NCCC(=O)NCCC(=O)NCCC(=O)N)C)C2)cccc6)c1c3cccc1	Tyrosine-protein kinase receptor UFO
Oc1cc(nc(c1)-c1ncccc1)-c1ncccc1	C-C chemokine receptor type 5	O1[C@H]2n3c4c(c5c(CNC5=O)c5c6c(n(c45)[C@]1(C)[C@H](OC)[C@H](N(C(=O)CCC(=O)NCCC(=O)NCCC(=O)NCCC(=O)NCCC(=O)NCCC(=O)NCCC(=O)NCCC(=O)N[C@H]1CNC(=O)C[C@H](NC(=O)CNC(=O)[C@@H](NC(=O)[C@@H](NC(=O)[C@@H](NC(=O)[C@@H](NC(=O)[C@@H](NC1=O)C(C)C)Cc1ccccc1)CCCNC(=[NH2+])N)C(C)C)Cc1ccccc1)C(=O)N)C)C2)cccc6)c1c3cccc1	Tyrosine-protein kinase receptor UFO
Clc1cc(nc(c1)-c1ncccc1)-c1ncccc1	C-C chemokine receptor type 5	S1SC[C@H](NC(=O)CNC(=O)[C@@H](NC(=O)[C@@H](NC(=O)[C@@H](NC(=O)[C@@H](NC(=O)[C@@H](NC(=O)[C@@H](NC(=O)CCNC(=O)CCNC(=O)CCNC(=O)CCNC(=O)CCNC(=O)CCNC(=O)CCNC(=O)CCC(=O)N(C)[C@@H]2C[C@H]3O[C@@](n4c5c(c6c(c7c8c(n3c57)cccc8)C(=O)NC6)c3c4cccc3)(C)[C@@H]2OC)C1)C(C)C)Cc1ccccc1)CCCNC(=[NH2+])N)C(C)C)Cc1ccccc1)C(=O)NCC(=O)N	Serine/threonine-protein kinase PLK3
n1c(cccc1C)-c1nc(ccc1)C	C-C chemokine receptor type 5	O1[C@H]2n3c4c(c5c(CNC5=O)c5c6c(n(c45)[C@]1(C)[C@H](OC)[C@H](N(C(=O)CCC(=O)NCCC(=O)NCCC(=O)NCCC(=O)N)C)C2)cccc6)c1c3cccc1	Serine/threonine-protein kinase PLK3
n1cc(ccc1-c1ncc(cc1)C)C	C-C chemokine receptor type 5	O1[C@H]2n3c4c(c5c(CNC5=O)c5c6c(n(c45)[C@]1(C)[C@H](OC)[C@H](N(C(=O)CCC(=O)NCCC(=O)NCCC(=O)NCCC(=O)NCCC(=O)NCCC(=O)NCCC(=O)NCCC(=O)N[C@H]1CNC(=O)C[C@H](NC(=O)CNC(=O)[C@@H](NC(=O)[C@@H](NC(=O)[C@@H](NC(=O)[C@@H](NC(=O)[C@@H](NC1=O)C(C)C)Cc1ccccc1)CCCNC(=[NH2+])N)C(C)C)Cc1ccccc1)C(=O)N)C)C2)cccc6)c1c3cccc1	Serine/threonine-protein kinase PLK3
O(C)c1cc(ncc1)-c1nccc(OC)c1	C-C chemokine receptor type 5	FC(F)(F)c1cc(cc(NC(=O)c2cc(C#CC=3C=Nc4n(ncc4)C=3)c(cc2)CC)c1)C[NH+]1CC[NH+](CC1)C	Neurotrophic tyrosine kinase receptor type 2
n1cc(cc2c1c1ncc(cc1cc2)C)C	C-C chemokine receptor type 5	s1c(ccc1C(=O)N1N=C(CC1c1ccccc1O)c1cccnc1)-c1ncccc1	Ephrin type-B receptor 3
n1cc(cc2c1c1ncccc1cc2)C	C-C chemokine receptor type 5	o1c2c(c3c1cc(OCC)cc3)C(=O)c1c(cc(OCC[NH+](CC)CC)cc1)C2(C)C	ALK tyrosine kinase receptor
n1c2c(ccc3c2nccc3)c(cc1)C	C-C chemokine receptor type 5	FC(F)(F)C(C)(C)c1onc(NC(=O)Nc2cc(Oc3ncnc4c3cc(OC)c(OC)c4)ccc2)c1	ALK tyrosine kinase receptor
Clc1c2c(nccc2)c2ncccc2c1	C-C chemokine receptor type 5	S1SC[C@H](NC(=O)CNC(=O)[C@@H](NC(=O)[C@@H](NC(=O)[C@@H](NC(=O)[C@@H](NC(=O)[C@@H](NC(=O)[C@@H](NC(=O)CCNC(=O)CCNC(=O)CCNC(=O)CCNC(=O)CCNC(=O)CCNC(=O)CCNC(=O)CCC(=O)N(C)[C@@H]2C[C@H]3O[C@@](n4c5c(c6c(c7c8c(n3c57)cccc8)C(=O)NC6)c3c4cccc3)(C)[C@@H]2OC)C1)C(C)C)Cc1ccccc1)CCCNC(=[NH2+])N)C(C)C)Cc1ccccc1)C(=O)NCC(=O)N	ALK tyrosine kinase receptor
n1c2c(ccc1C)ccc1c2nc(cc1)C	C-C chemokine receptor type 5	O1[C@H]2n3c4c(c5c(CNC5=O)c5c6c(n(c45)[C@]1(C)[C@H](OC)[C@H](N(C(=O)CCC(=O)NCCC(=O)NCCC(=O)NCCC(=O)N)C)C2)cccc6)c1c3cccc1	ALK tyrosine kinase receptor
n1ccccc1-c1ncccc1	C-C chemokine receptor type 5	Clc1c([C@H](Oc2cc(cnc2N)-c2cn(nc2)C2CC[NH2+]CC2)C)c(Cl)ccc1F	ALK tyrosine kinase receptor
n1c2c(ccc3c2nccc3)ccc1	C-C chemokine receptor type 5	O1[C@H]2n3c4c(c5c(CNC5=O)c5c6c(n(c45)[C@]1(C)[C@H](OC)[C@H](N(C(=O)CCC(=O)NCCC(=O)NCCC(=O)NCCC(=O)NCCC(=O)NCCC(=O)NCCC(=O)NCCC(=O)N[C@H]1CNC(=O)C[C@H](NC(=O)CNC(=O)[C@@H](NC(=O)[C@@H](NC(=O)[C@@H](NC(=O)[C@@H](NC(=O)[C@@H](NC1=O)C(C)C)Cc1ccccc1)CCCNC(=[NH2+])N)C(C)C)Cc1ccccc1)C(=O)N)C)C2)cccc6)c1c3cccc1	ALK tyrosine kinase receptor
n1c2c(ccc3c2nccc3C)c(cc1)C	C-C chemokine receptor type 5	O1[C@H](CNC(=O)NC)[C@@H](O)[C@@H](O)[C@@H]1n1c2ncnc(NC(=O)Nc3ccccc3)c2nc1	Tyrosine-protein kinase TEC
n1c(cccc1-c1ncccc1)-c1ncccc1	C-C chemokine receptor type 5	Oc1ccc(cc1)CC([NH3+])C	Trace amine-associated receptor 1
n1c2c(ccc1)c(cc1c2nccc1)C	C-C chemokine receptor type 5	[NH3+][C@@H](Cc1ccccc1)C	Trace amine-associated receptor 1
n1cc(C)c(c2c1c1ncc(C)c(c1cc2)C)C	C-C chemokine receptor type 5	O1c2cc(ccc2OC1)CC([NH2+]C)C	Trace amine-associated receptor 1
s1c(N2CCOCC2)c(cc1C(=O)Nc1ccc(cc1)C)-c1ccccc1	Neuronal acetylcholine receptor protein alpha-7 subunit	[NH3+][C@H](Cc1ccccc1)C	Trace amine-associated receptor 1
o1cccc1CC1=CC(=NN(CC(=O)NC2Cc3c(C2)cccc3)C1=O)C1CCCCC1	Neuronal acetylcholine receptor protein alpha-7 subunit	O=C([O-])Cc1ccn(c1)-c1nc(-n2ncc3c2cc(NC2CCCC2)cc3)cnc1	Casein kinase II alpha
Fc1cc(ccc1)CCNC(=O)CN1N=C(C=C(Cc2occc2)C1=O)C1CCCCC1	Neuronal acetylcholine receptor protein alpha-7 subunit	s1c(nnc1NC(=O)C)-c1ccc([N+](=O)[O-])cc1	Casein kinase II alpha
o1cc(cc1)CC1=CC(=NN(CC(=O)NC2Cc3c(C2)cccc3)C1=O)C1CCCCC1	Neuronal acetylcholine receptor protein alpha-7 subunit	s1c(nnc1NC(=O)C)-c1ccc(cc1)C(=O)[O-]	Casein kinase II alpha
O(C)c1ncc(cc1)CC1=CC(=NN(CC(=O)NC2Cc3c(C2)cccc3)C1=O)C1CCCCC1	Neuronal acetylcholine receptor protein alpha-7 subunit	s1c(nnc1NC(=O)c1ccccc1)-c1ccc(cc1)C(=O)[O-]	Casein kinase II alpha
O=C(NC1Cc2c(C1)cccc2)Cc1nc(c2c(n1)cccc2)C1CCCCC1	Neuronal acetylcholine receptor protein alpha-7 subunit	s1c(nnc1NC(=O)c1ccc(F)cc1)-c1ccc(cc1)C(=O)[O-]	Casein kinase II alpha
O=C1N(N=C(c2c1cccc2)C1CCCCC1)CC(=O)NC1Cc2c(C1)cccc2	Neuronal acetylcholine receptor protein alpha-7 subunit	s1c(nnc1NC(=O)c1ccc(OC)cc1)-c1ccc(cc1)C(=O)[O-]	Casein kinase II alpha
FC1(F)CCC(CC1)C1=NN(CC(=O)NC2Cc3c(C2)cccc3)C(=O)c2c1cncc2	Neuronal acetylcholine receptor protein alpha-7 subunit	s1c(nnc1NC(=O)c1sccc1)-c1ccc(cc1)C(=O)[O-]	Casein kinase II alpha
O=C1N(N=C(c2c1cccc2)C1CCCCC1)CC(=O)NCCc1ccccc1	Neuronal acetylcholine receptor protein alpha-7 subunit	s1c(nnc1NC(=O)c1occc1)-c1ccc(cc1)C(=O)[O-]	Casein kinase II alpha
FC1(F)CCC(CC1)C1=NN(CC(=O)NCCOc2ccccc2)C(=O)c2c1cccc2	Neuronal acetylcholine receptor protein alpha-7 subunit	s1c(nnc1NC(=O)CO)-c1ccc(cc1)C(=O)[O-]	Casein kinase II alpha
Clc1ccc(cc1)C1=NN(CC(=O)NC2Cc3c(C2)cccc3)C(=O)c2c1cc(F)cc2	Neuronal acetylcholine receptor protein alpha-7 subunit	s1c(nnc1NC(=O)COC)-c1ccc(cc1)C(=O)[O-]	Casein kinase II alpha
s1c2nc(nc(c2cc1)C1CCCCC1)CC(=O)NC1Cc2c(C1)cccc2	Neuronal acetylcholine receptor protein alpha-7 subunit	s1c(nnc1NC(=O)C1CC1)-c1ccc(cc1)C(=O)[O-]	Casein kinase II alpha
O1c2cc(ccc2OC1)-c1nc(nc2c1cccc2)CC(=O)NC1Cc2c(C1)cccc2	Neuronal acetylcholine receptor protein alpha-7 subunit	s1c(nnc1NC(=O)\C(=C\C)\C)-c1ccc(cc1)C(=O)[O-]	Casein kinase II alpha
s1c(N2CCOCC2)c(cc1C(=O)Nc1ccc(F)cc1)-c1ccccc1	Neuronal acetylcholine receptor protein alpha-7 subunit	s1c(nnc1NC(OCCOC)=O)-c1ccc(cc1)C(=O)[O-]	Casein kinase II alpha
s1c(N2CCOCC2)c(cc1C(=O)Nc1ccc(cc1C)C)-c1ccccc1	Neuronal acetylcholine receptor protein alpha-7 subunit	s1c(nnc1NC(OCC=C)=O)-c1ccc(cc1)C(=O)[O-]	Casein kinase II alpha
Brc1ccc(OC(=O)N2CCC[NH+]3[C@@H](CCC3)C2)cc1	Neuronal acetylcholine receptor protein alpha-7 subunit	s1c(nnc1NC(OCCC)=O)-c1ccc(cc1)C(=O)[O-]	Casein kinase II alpha
S(=O)(=O)(C)c1ncc(cc1)[C@@H](NC(=O)[C@H]1C[C@@H]1c1ccccc1)C	Neuronal acetylcholine receptor protein alpha-7 subunit	s1c(nnc1NC(OC(C)C)=O)-c1ccc(cc1)C(=O)[O-]	Casein kinase II alpha
O(C(C)C)c1ncc(cc1)[C@@H](NC(=O)[C@H]1C[C@@H]1c1ccccc1)CO	Neuronal acetylcholine receptor protein alpha-7 subunit	s1c(nnc1NC(OCCCC)=O)-c1ccc(cc1)C(=O)[O-]	Casein kinase II alpha
O(CC)c1ncc(cc1)[C@@H](NC(=O)[C@H]1C[C@@H]1c1ccccc1)CO	Neuronal acetylcholine receptor protein alpha-7 subunit	s1c(nnc1NC(OCC(C)C)=O)-c1ccc(cc1)C(=O)[O-]	Casein kinase II alpha
Fc1ccc(cc1)[C@H]1C[C@@H]1C(=O)N[C@@H](CO)c1ccc(OC2CCC2)nc1	Neuronal acetylcholine receptor protein alpha-7 subunit	s1c(nnc1NC(OCCCCC)=O)-c1ccc(cc1)C(=O)[O-]	Casein kinase II alpha
O(C)c1ncc(cc1)[C@@H](NC(=O)[C@H]1C[C@@H]1c1ccccc1)C	Neuronal acetylcholine receptor protein alpha-7 subunit	s1c(nnc1NC(OCCCCCC)=O)-c1ccc(cc1)C(=O)[O-]	Casein kinase II alpha
O(C(C)C)c1ncc(cc1)[C@@H](NC(=O)[C@H]1C[C@@H]1c1ccccc1)C	Neuronal acetylcholine receptor protein alpha-7 subunit	s1c(cnc1NC(=O)c1ccc(OC)cc1)-c1ccc(cc1)C(=O)[O-]	Casein kinase II alpha
Fc1ccc(cc1)C(=O)c1cc(cnc1NC)-c1ccc(OCC)cc1	Neuronal acetylcholine receptor protein alpha-7 subunit	o1c(nnc1NC(=O)c1ccc(OC)cc1)-c1ccc(cc1)C(=O)[O-]	Casein kinase II alpha
Clc1ccc(cc1)C(=O)c1cc(cnc1NC)-c1ccc(OCC)cc1	Neuronal acetylcholine receptor protein alpha-7 subunit	O(C)c1ccc(cc1)C(=O)Nc1n[nH]c(c1)-c1ccc(cc1)C(=O)[O-]	Casein kinase II alpha
Clc1ccc(cc1)C(=O)c1cc(cnc1N)-c1ccc(OCC)cc1	Neuronal acetylcholine receptor protein alpha-7 subunit	s1c(ncc1NC(=O)c1ccc(OC)cc1)-c1ccc(cc1)C(=O)[O-]	Casein kinase II alpha
Clc1ccc(cc1)C(=O)c1cc(cnc1NCC)-c1ccc(OCC)cc1	Neuronal acetylcholine receptor protein alpha-7 subunit	o1c2c(cc1C(=O)[O-])c1c(cc3c4cc(oc4ccc3c1)C(=O)[O-])cc2	Casein kinase II alpha
Clc1ccc(cc1)C(=O)c1cc(cnc1NCCC)-c1ccc(OCC)cc1	Neuronal acetylcholine receptor protein alpha-7 subunit	S(CC[C@H](NC(=O)[C@@H](NC(=O)[C@@H](NC(=O)[C@@H](NC(=O)[C@@H](NC(=O)C)Cc1[nH]cnc1)CCCC[NH3+])CCCCCC(=O)N)CC(C)C)C(=O)N)C	NAD-dependent deacetylase sirtuin 1
Clc1ccc(cc1)C(=O)c1cc(cnc1NC(CC)CC)-c1ccc(OCC)cc1	Neuronal acetylcholine receptor protein alpha-7 subunit	S=C1NC(=O)C(F)=CN1C1O[C@H](COP(=O)([O-])[O-])[C@H](OP(=O)([O-])[O-])C1	Thymidylate synthase
Fc1ccc(cc1)C(=O)c1cc(cnc1N(CCC)C)-c1ccc(OCC)cc1	Neuronal acetylcholine receptor protein alpha-7 subunit	Oc1nc(nc2NCC(Cc12)CCc1ccc(cc1)C(=O)NC(CCC(=O)[O-])C(=O)[O-])N	Thymidylate synthase
Clc1ccccc1C(=O)c1cc(cnc1NCCC)-c1ccc(OCC)cc1	Neuronal acetylcholine receptor protein alpha-7 subunit	P(OC[C@H]1O[C@@H](N2C=CC(=O)NC2=O)C[C@@H]1O)(=O)([O-])[O-]	Thymidylate synthase
Clc1cc(Cl)ccc1C(=O)c1cc(cnc1NCCC)-c1ccc(OCC)cc1	Neuronal acetylcholine receptor protein alpha-7 subunit	O=C1N=C(Nc2[nH]cc(c12)CCc1ccc(cc1)C(=O)N[C@@H](CCC(=O)[O-])C(=O)[O-])N	Thymidylate synthase
Fc1ccc(cc1)C(=O)c1cc(cnc1NCCC)-c1ccc(OCC)cc1	Neuronal acetylcholine receptor protein alpha-7 subunit	Oc1nnnc2c1cc(cc2)CNc1ccc(cc1)C(=O)NC(CCC(=O)[O-])C(=O)[O-]	Thymidylate synthase
Fc1cc(ccc1)C(=O)c1cc(cnc1NCCC)-c1ccc(OCC)cc1	Neuronal acetylcholine receptor protein alpha-7 subunit	P(OC[C@H]1O[C@@H](N2C=C(C[NH2+]CC[NH+](C)C)C(=O)NC2=O)C[C@@H]1O)(=O)([O-])[O-]	Thymidylate synthase
Fc1ccccc1C(=O)c1cc(cnc1NCCC)-c1ccc(OCC)cc1	Neuronal acetylcholine receptor protein alpha-7 subunit	P(OC[C@H]1O[C@@H](N2C=C(C[NH+](C)C)C(=O)NC2=O)C[C@@H]1O)(=O)([O-])[O-]	Thymidylate synthase
Fc1cc(ccc1F)C(=O)c1cc(cnc1NCCC)-c1ccc(OCC)cc1	Neuronal acetylcholine receptor protein alpha-7 subunit	P(OC[C@H]1O[C@@H](N2C=C(C[NH+]3CCCC3)C(=O)NC2=O)C[C@@H]1O)(=O)([O-])[O-]	Thymidylate synthase
Fc1ccc(F)cc1C(=O)c1cc(cnc1NCCC)-c1ccc(OCC)cc1	Neuronal acetylcholine receptor protein alpha-7 subunit	P(OC[C@H]1O[C@@H](N2C=C(F)C(=O)NC2=O)C[C@@H]1O)(=O)([O-])[O-]	Thymidylate synthase
Fc1cc(cc(F)c1)C(=O)c1cc(cnc1NCCC)-c1ccc(OCC)cc1	Neuronal acetylcholine receptor protein alpha-7 subunit	O=C([O-])C#CCCCCCCCCCCCCCC	Fatty acid synthase
O(CC)c1ccc(cc1)-c1cc(C(=O)c2ccccc2)c(nc1)NCCC	Neuronal acetylcholine receptor protein alpha-7 subunit	O=C([O-])C#CCCCCCCCCCCCCCC	3-oxoacyl-acyl-carrier protein reductase
Clc1ccc(cc1)-c1cc(C(=O)c2ccc(Cl)cc2)c(nc1)NCCC	Neuronal acetylcholine receptor protein alpha-7 subunit	P(=O)([O-])([O-])C(P(=O)([O-])[O-])Nc1cc2c3c(n(c2cc1)CC)cccc3	Hexokinase
Fc1ccc(cc1)C(=O)c1cc(cnc1NCCC)-c1ccc(OC(F)(F)F)cc1	Neuronal acetylcholine receptor protein alpha-7 subunit	Brc1cc(NC(P(=O)([O-])[O-])P(=O)([O-])[O-])ccc1	Hexokinase
Fc1ccc(cc1)C(=O)c1cc(cnc1NCCC)-c1ccc(cc1)CCC	Neuronal acetylcholine receptor protein alpha-7 subunit	P(=O)([O-])([O-])C(P(=O)([O-])[O-])(O)Cc1ccncc1	Hexokinase
Fc1ccc(cc1)C(=O)c1cc(cnc1NCCC)-c1ccc(Oc2ccccc2)cc1	Neuronal acetylcholine receptor protein alpha-7 subunit	O(C)c1cc2c(cc1)C(CCC2)CCC[NH+]1CCCCC1(C)C	Sigma-1 receptor
S(CC)c1ccc(cc1)-c1cc(C(=O)c2ccc(F)cc2)c(nc1)NCCC	Neuronal acetylcholine receptor protein alpha-7 subunit	O(C)c1cc2c(cc1)C(CCC2)CCCC[NH+]1CCCCC1(C)C	Sigma-1 receptor
Fc1ccc(cc1)-c1cc(C(=O)c2ccc(F)cc2)c(nc1)NCCC	Neuronal acetylcholine receptor protein alpha-7 subunit	O(C)c1cc2c(cc1)c(ccc2)CCC[NH+]1CCCCC1(C)C	Sigma-1 receptor
Fc1cc(ccc1F)C(=O)c1cc(cnc1NC)-c1ccc(OCC)cc1	Neuronal acetylcholine receptor protein alpha-7 subunit	O(C)c1cc2c(cc1)c(ccc2)CCCC[NH+]1CCCCC1(C)C	Sigma-1 receptor
Fc1cc(ccc1F)C(=O)c1cc(cnc1NCC)-c1ccc(OCC)cc1	Neuronal acetylcholine receptor protein alpha-7 subunit	O(C)c1cc2c(cc1)c(ccc2)CCCC[NH+]1C(CCCC1(C)C)(C)C	Sigma-1 receptor
Clc1cc(NC(=O)Nc2noc(c2)C)c(OC)cc1OC	Neuronal acetylcholine receptor protein alpha-7 subunit	O(C)c1cc2c(cc1)c(ccc2)CCC[NH+]1C(CCCC1(C)C)(C)C	Sigma-1 receptor
Brc1ccc(cc1)[C@H]1Nc2c([C@@H]3[C@H]1CC=C3)cc(S(=O)(=O)N)cc2	Neuronal acetylcholine receptor protein alpha-7 subunit	O(C)c1cc2c(cc1)c(ccc2)CCCC[NH+]1[C@@H](CCC[C@@H]1C)C	Sigma-1 receptor
Clc1ccc(cc1)-c1n(c(C)c(c1)C(=O)C1CC1)-c1ccc(S(=O)(=O)N)cc1	Neuronal acetylcholine receptor protein alpha-7 subunit	O(C)c1cc2c(cc1)c(ccc2)CCC[NH+]1[C@@H](CCC[C@@H]1C)C	Sigma-1 receptor
Clc1ccc(cc1)-c1n(c(C)c(c1)C(=O)N(CC)C)-c1ccc(S(=O)(=O)N)cc1	Neuronal acetylcholine receptor protein alpha-7 subunit	O(C)c1cc2c(cc1)C(CCC2)CCCC[NH+]1C(CCCC1(C)C)(C)C	Sigma-1 receptor
Clc1ccc(cc1)-c1n(c(C)c(c1)C(=O)N1CCCC1)-c1ccc(S(=O)(=O)N)cc1	Neuronal acetylcholine receptor protein alpha-7 subunit	O(C)c1cc2c(cc1)C(CCC2)CCC[NH+]1C(CCCC1(C)C)(C)C	Sigma-1 receptor
Clc1ccc(cc1)-c1n(c(C)c(c1)C(=O)N(C)C)-c1ccc(S(=O)(=O)N)cc1	Neuronal acetylcholine receptor protein alpha-7 subunit	O(C)c1cc2c(cc1)C(CCC2)CCCC[NH+]1[C@@H](CCC[C@@H]1C)C	Sigma-1 receptor
Brc1ccc(cc1)-c1n(c(C)c(c1)C(OCC)=O)-c1ccc(S(=O)(=O)N)cc1	Neuronal acetylcholine receptor protein alpha-7 subunit	O(C)c1cc2c(cc1)C(CCC2)CCC[NH+]1[C@@H](CCC[C@@H]1C)C	Sigma-1 receptor
Clc1ccc(cc1)-c1n(c(C)c(c1)C(=O)c1ccc(Cl)cc1)-c1ccc(S(=O)(=O)N)cc1	Neuronal acetylcholine receptor protein alpha-7 subunit	Oc1cc2c(C[C@@H]3[NH+](CC[C@@]2(C)[C@@H]3C)CC=C(C)C)cc1	Sigma-1 receptor
Clc1ccc(cc1)-c1n(c(C)c(c1)C(=O)CC)-c1ccc(S(=O)(=O)N)cc1	Neuronal acetylcholine receptor protein alpha-7 subunit	O(c1c2c3c(C=4C(=NC(=O)C=4C#N)c3ccc2)cc1)c1ccc(cc1)C	Induced myeloid leukemia cell differentiation protein Mcl-1
Clc1ccc(cc1)-c1n(c(C)c(c1)C(=O)[O-])-c1ccc(S(=O)(=O)N)cc1	Neuronal acetylcholine receptor protein alpha-7 subunit	O(c1c2c3c(C=4C(=NC(=O)C=4C#N)c3ccc2)cc1)c1ccc(cc1)-c1ccccc1	Induced myeloid leukemia cell differentiation protein Mcl-1
Clc1ccc(cc1C)C(=O)c1cc(n(c1C)-c1ccc(S(=O)(=O)N)cc1)-c1ccc(Cl)cc1	Neuronal acetylcholine receptor protein alpha-7 subunit	O(c1c2c3c(C=4C(=NC(=O)C=4C#N)c3ccc2)cc1)c1ccc(OC)cc1	Induced myeloid leukemia cell differentiation protein Mcl-1
Clc1ccc(cc1)-c1n(c(C)c(c1)C(=O)N(CCC)CCO)-c1ccc(S(=O)(=O)N)cc1	Neuronal acetylcholine receptor protein alpha-7 subunit	O(c1c2c3c(C=4C(=NC(=O)C=4C#N)c3ccc2)cc1)c1ccc(cc1)C(C)C	Induced myeloid leukemia cell differentiation protein Mcl-1
Clc1ccc(cc1)-c1n(c(C)c(c1)C(=O)N1CCOCC1)-c1ccc(S(=O)(=O)N)cc1	Neuronal acetylcholine receptor protein alpha-7 subunit	Clc1ccc(cc1)-c1ccccc1C[NH+]1CCN(CC1)c1cc2ncnc(NS(=O)(=O)c3cc([N+](=O)[O-])c(N[C@H](CC[NH+](C)C)CSc4ccccc4)cc3)c2cc1	Induced myeloid leukemia cell differentiation protein Mcl-1
Clc1ccc(cc1)-c1n(c(C)c(c1)C(=O)N1CCCCC1)-c1ccc(S(=O)(=O)N)cc1	Neuronal acetylcholine receptor protein alpha-7 subunit	Clc1ccc(cc1)-c1ccccc1C[NH+]1CCN(CC1)c1cc2ncnc(NS(=O)(=O)c3cc([N+](=O)[O-])c(N[C@H](CC[NH+]4CCOCC4)CSc4ccccc4)cc3)c2cc1	Induced myeloid leukemia cell differentiation protein Mcl-1
Clc1ccc(cc1)-c1n(c(C)c(c1)C(=O)c1cc(F)ccc1OC)-c1ccc(S(=O)(=O)N)cc1	Neuronal acetylcholine receptor protein alpha-7 subunit	Clc1ccc(cc1)-c1ccccc1C[NH+]1CCN(CC1)c1cc2ncnc(NS(=O)(=O)c3cc(S(=O)(=O)C(F)(F)F)c(N[C@H](CC[NH+](C)C)CSc4ccccc4)cc3)c2cc1	Induced myeloid leukemia cell differentiation protein Mcl-1
Clc1ccc(cc1)-c1n(c(C)c(c1)C(=O)N(C(C)C)C)-c1ccc(S(=O)(=O)N)cc1	Neuronal acetylcholine receptor protein alpha-7 subunit	Clc1ccc(cc1)-c1ccccc1C[NH+]1CCN(CC1)c1cc2ncnc(NS(=O)(=O)c3cc(S(=O)(=O)C(F)(F)F)c(N[C@H](CC[NH+]4CCOCC4)CSc4ccccc4)cc3)c2cc1	Induced myeloid leukemia cell differentiation protein Mcl-1
Clc1ccc(cc1)-c1n(c(C)c(c1)C(=O)CC(C)C)-c1ccc(S(=O)(=O)N)cc1	Neuronal acetylcholine receptor protein alpha-7 subunit	Clc1ccc(cc1)C=1CCC(CC=1C[NH+]1CCN(CC1)c1cc2ncnc(NS(=O)(=O)c3cc([N+](=O)[O-])c(N[C@H](CC[NH+](C)C)CSc4ccccc4)cc3)c2cc1)(C)C	Induced myeloid leukemia cell differentiation protein Mcl-1
Clc1ccc(cc1)-c1n(c(C)c(c1)C(OCC)=O)-c1ccc(S(=O)(=O)N)cc1	Neuronal acetylcholine receptor protein alpha-7 subunit	Clc1ccc(cc1)C=1CCC(CC=1C[NH+]1CCN(CC1)c1cc2ncnc(NS(=O)(=O)c3cc([N+](=O)[O-])c(N[C@H](CC[NH+]4CCOCC4)CSc4ccccc4)cc3)c2cc1)(C)C	Induced myeloid leukemia cell differentiation protein Mcl-1
Clc1ccc(cc1)-c1n(c(C)c(c1)C(=O)C)-c1ccc(S(=O)(=O)N)cc1	Neuronal acetylcholine receptor protein alpha-7 subunit	Clc1ccc(cc1)C=1CCC(CC=1C[NH+]1CCN(CC1)c1cc2ncnc(NS(=O)(=O)c3cc(S(=O)(=O)C(F)(F)F)c(N[C@H](CC[NH+](C)C)CSc4ccccc4)cc3)c2cc1)(C)C	Induced myeloid leukemia cell differentiation protein Mcl-1
Clc1ccc(cc1)-c1n(c(C)c(c1)C(=O)c1ccc(cc1)C)-c1ccc(S(=O)(=O)N)cc1	Neuronal acetylcholine receptor protein alpha-7 subunit	Clc1ccc(cc1)C=1CCC(CC=1C[NH+]1CCN(CC1)c1cc2ncnc(NS(=O)(=O)c3cc(S(=O)(=O)C(F)(F)F)c(N[C@H](CC[NH+]4CCOCC4)CSc4ccccc4)cc3)c2cc1)(C)C	Induced myeloid leukemia cell differentiation protein Mcl-1
Fc1cc(ccc1CN1c2c(cccc2)C(=O)C1=O)-c1cn(nc1)C	Muscarinic acetylcholine receptor M1	O(c1cc(ccc1)C)c1c2c3c(C=4C(=NC(=O)C=4C#N)c3ccc2)cc1	Induced myeloid leukemia cell differentiation protein Mcl-1
Fc1cc(cc(F)c1CN1c2c(cccc2)C(=O)C1=O)-c1cn(nc1)C	Muscarinic acetylcholine receptor M1	O(c1ccccc1C)c1c2c3c(C=4C(=NC(=O)C=4C#N)c3ccc2)cc1	Induced myeloid leukemia cell differentiation protein Mcl-1
Fc1cc(ccc1CN1c2c(cccc2F)C(=O)C1=O)-c1cn(nc1)C	Muscarinic acetylcholine receptor M1	O(c1ccccc1OC)c1c2c3c(C=4C(=NC(=O)C=4C#N)c3ccc2)cc1	Induced myeloid leukemia cell differentiation protein Mcl-1
Fc1cc(ccc1CN1c2c(C(=O)C1=O)c(F)ccc2F)-c1cn(nc1)C	Muscarinic acetylcholine receptor M1	O(c1cc(OC)ccc1)c1c2c3c(C=4C(=NC(=O)C=4C#N)c3ccc2)cc1	Induced myeloid leukemia cell differentiation protein Mcl-1
O=C1c2c(N(Cc3ccc(cc3)-c3cn(nc3)C)C1=O)cccc2	Muscarinic acetylcholine receptor M1	O(c1c2c3c(C=4C(=NC(=O)C=4C#N)c3ccc2)cc1)c1ccc(cc1)C(CC)C	Induced myeloid leukemia cell differentiation protein Mcl-1
Fc1cc(cc(F)c1CN1c2c(cccc2F)C(=O)C1=O)-c1cn(nc1)C	Muscarinic acetylcholine receptor M1	S(CCNc1ccc(S(=O)([O-])=NC(=O)c2ccc(NC(=O)[C@@H](NC(=O)C)CC(C)C)cc2)cc1[N+](=O)[O-])c1ccccc1	Induced myeloid leukemia cell differentiation protein Mcl-1
S(=O)(=O)(CC(=O)Nc1noc(c1)C)c1c2c(n(c1)Cc1cc(F)ccc1)cccc2	Muscarinic acetylcholine receptor M1	S(CCNc1ccc(S(=O)([O-])=NC(=O)c2ccc(NC(=O)[C@@H](NC(=O)C)[C@H](CC)C)cc2)cc1[N+](=O)[O-])c1ccccc1	Induced myeloid leukemia cell differentiation protein Mcl-1
Brc1cc(Cn2cc(S(=O)(=O)CC(=O)Nc3noc(c3)C)c3c2cccc3)c(F)cc1	Muscarinic acetylcholine receptor M1	S(CCNc1ccc(S(=O)([O-])=NC(=O)c2ccc(NC(=O)[C@@H](NC(=O)C)CCSC)cc2)cc1[N+](=O)[O-])c1ccccc1	Induced myeloid leukemia cell differentiation protein Mcl-1
s1cccc1C(=O)NCC[NH2+]C1CCN(CC1)C(OCC)=O	Muscarinic acetylcholine receptor M1	S(CCNc1ccc(S(=O)([O-])=NC(=O)c2ccc(NC(=O)[C@@H](NC(=O)C)Cc3ccccc3)cc2)cc1[N+](=O)[O-])c1ccccc1	Induced myeloid leukemia cell differentiation protein Mcl-1
Clc1cc(ccc1)Cn1cc(S(=O)(=O)CC(=O)Nc2noc(c2)C)c2c1cccc2	Muscarinic acetylcholine receptor M1	S(CCNc1ccc(S(=O)([O-])=NC(=O)c2ccc(NC(=O)[C@@H](NC(=O)C)Cc3c4c([nH]c3)cccc4)cc2)cc1[N+](=O)[O-])c1ccccc1	Induced myeloid leukemia cell differentiation protein Mcl-1
Clc1ccccc1C(=O)NCC[NH2+]C1CCN(CC1)C(OCC)=O	Muscarinic acetylcholine receptor M1	S(CCNc1ccc(S(=O)([O-])=NC(=O)c2ccc(NC(=O)[C@@H](NC(=O)C)C(C)C)cc2)cc1[N+](=O)[O-])c1ccccc1	Induced myeloid leukemia cell differentiation protein Mcl-1
O(CC)C(=O)N1CCC([NH2+]CCNC(=O)c2ccccc2)CC1	Muscarinic acetylcholine receptor M1	S(CCNc1ccc(S(=O)([O-])=NC(=O)c2ccc(NC(=O)c3ccccc3)cc2)cc1[N+](=O)[O-])c1ccccc1	Induced myeloid leukemia cell differentiation protein Mcl-1
O(CC)C(=O)N1CCC([NH2+]CCNC(=O)c2ccccc2C)CC1	Muscarinic acetylcholine receptor M1	S(CCNc1ccc(S(=O)([O-])=NC(=O)c2ccc(NC(=O)c3ccccc3F)cc2)cc1[N+](=O)[O-])c1ccccc1	Induced myeloid leukemia cell differentiation protein Mcl-1
Clc1ccccc1Cn1cc(S(=O)(=O)CC(=O)Nc2noc(c2)C)c2c1cccc2	Muscarinic acetylcholine receptor M1	S(CCNc1ccc(S(=O)([O-])=NC(=O)c2ccc(NC(=O)c3cc(F)ccc3)cc2)cc1[N+](=O)[O-])c1ccccc1	Induced myeloid leukemia cell differentiation protein Mcl-1
S(=O)(=O)(CC(=O)Nc1noc(c1)C)c1c2c(n(c1)Cc1cc(ccc1)-c1nn(cc1)C)cccc2	Muscarinic acetylcholine receptor M1	S(CCNc1ccc(S(=O)([O-])=NC(=O)c2ccc(NC(=O)c3ccc(F)cc3)cc2)cc1[N+](=O)[O-])c1ccccc1	Induced myeloid leukemia cell differentiation protein Mcl-1
O=C1N2C(C=CC=C2)=C(C=C1C(=O)[O-])C[NH+]1CCC(CC1)c1ccc(cc1)C	Muscarinic acetylcholine receptor M1	Brc1ccc(cc1)C(=O)Nc1ccc(cc1)C(=O)N=S(=O)([O-])c1cc([N+](=O)[O-])c(NCCSc2ccccc2)cc1	Induced myeloid leukemia cell differentiation protein Mcl-1
S(=O)(=O)(CC(=O)Nc1noc(c1)C)c1c2c(n(c1)Cc1ccc(cc1)C(F)(F)F)cccc2	Muscarinic acetylcholine receptor M1	S(CCNc1ccc(S(=O)([O-])=NC(=O)c2ccc(NC(=O)c3ccc(OC)cc3)cc2)cc1[N+](=O)[O-])c1ccccc1	Induced myeloid leukemia cell differentiation protein Mcl-1
S(=O)(=O)(CC(=O)Nc1noc(c1)C)c1c2c(n(c1)Cc1ccc(OC(F)(F)F)cc1)cccc2	Muscarinic acetylcholine receptor M1	S(CCNc1ccc(S(=O)([O-])=NC(=O)c2ccc(NS(=O)(=O)c3ccccc3)cc2)cc1[N+](=O)[O-])c1ccccc1	Induced myeloid leukemia cell differentiation protein Mcl-1
S(=O)(=O)(CC(=O)Nc1noc(c1)C)c1c2c(n(c1)Cc1ccccc1F)cccc2	Muscarinic acetylcholine receptor M1	O(CC)c1nc2c(cc1)c(cc(c2)-c1cc2c(nc1N1CCCC1)cccc2)C(C)C	Induced myeloid leukemia cell differentiation protein Mcl-1
S(=O)(=O)(CC(=O)Nc1noc(c1)C)c1c2c(n(c1)Cc1ccc(F)cc1F)cccc2	Muscarinic acetylcholine receptor M1	O1CCN(CC1)c1nc2c(cc1-c1cc(c3c(nc(OCC)cc3)c1)C(C)C)cccc2	Induced myeloid leukemia cell differentiation protein Mcl-1
Brc1cc(F)ccc1Cn1cc(S(=O)(=O)CC(=O)Nc2noc(c2)C)c2c1cccc2	Muscarinic acetylcholine receptor M1	O1CCN(CC1)c1nc2c(cc1-c1cc(c3c(nc(OCCC)cc3)c1)C(C)C)cccc2	Induced myeloid leukemia cell differentiation protein Mcl-1
S(=O)(=O)(CC(=O)Nc1noc(c1)C)c1c2c(n(c1)Cc1cc(ccc1)-c1cn(nc1)C)cccc2	Muscarinic acetylcholine receptor M1	O1CCN(CC1)c1nc2c(cc1)c(cc(c2)-c1cc2c(nc1OCCC)cccc2)C(C)C	Induced myeloid leukemia cell differentiation protein Mcl-1
S(=O)(=O)(CC(=O)Nc1noc(c1)C)c1c2c(n(c1)Cc1cc(ccc1)-c1cn[nH]c1)cccc2	Muscarinic acetylcholine receptor M1	n1c2c(cc(-c3cc(c4c(nc(N5CCCC5)cc4)c3)C(C)C)c1N1CCCC1)cccc2	Induced myeloid leukemia cell differentiation protein Mcl-1
S(=O)(=O)(CC(=O)Nc1noc(c1)C)c1c2c(n(c1)Cc1cc(ccc1)-c1cn(nc1)C(CC)C)cccc2	Muscarinic acetylcholine receptor M1	Clc1ccc(cc1)-c1ccccc1C[NH+]1CCN(CC1)c1ccc(cc1)C(=O)N=S(=O)([O-])c1cc([N+](=O)[O-])c(N[C@H](CC[NH+](C)C)CSc2ccccc2)cc1	Induced myeloid leukemia cell differentiation protein Mcl-1
S(=O)(=O)(CC(=O)Nc1noc(c1)C)c1c2c(n(c1)Cc1cc(ccc1)-c1ccccc1)cccc2	Muscarinic acetylcholine receptor M1	O(C)C/1=CC(=N\C\1=C/c1[nH]c(cc1C)C)c1[nH]c2c(c1)cccc2	Induced myeloid leukemia cell differentiation protein Mcl-1
Clc1ncc(cc1)-c1cc(ccc1)Cn1cc(S(=O)(=O)CC(=O)Nc2noc(c2)C)c2c1cccc2	Muscarinic acetylcholine receptor M1	S1CCN(CC1)c1c2c3c(C=4C(=NC(=O)C=4C#N)c3ccc2)cc1	Induced myeloid leukemia cell differentiation protein Mcl-1
S(=O)(=O)(CC(=O)Nc1noc(c1)C)c1c2c(n(c1)Cc1cc(ccc1)-c1ccc(nc1)N1CCOCC1)cccc2	Muscarinic acetylcholine receptor M1	Clc1ccc(cc1)-c1ccccc1C[NH+]1CCN(CC1)c1cc2ncnc(NS(=O)(=O)c3cc([N+](=O)[O-])c(N[C@H](CC[NH+](C)C)CSc4ccccc4)cc3)c2cc1	Apoptosis regulator Bcl-W
S(=O)(=O)(CC(=O)Nc1noc(c1)C)c1c2c(n(c1)Cc1cc(ccc1)-c1ccc(nc1)N1CC[NH2+]CC1)cccc2	Muscarinic acetylcholine receptor M1	Clc1ccc(cc1)-c1ccccc1C[NH+]1CCN(CC1)c1cc2ncnc(NS(=O)(=O)c3cc([N+](=O)[O-])c(N[C@H](CC[NH+]4CCOCC4)CSc4ccccc4)cc3)c2cc1	Apoptosis regulator Bcl-W
S(=O)(=O)(CC(=O)Nc1noc(c1)C)c1c2c(n(c1)Cc1cc(ccc1)-c1ccc(nc1)N1CCCC1)cccc2	Muscarinic acetylcholine receptor M1	Clc1ccc(cc1)-c1ccccc1C[NH+]1CCN(CC1)c1cc2ncnc(NS(=O)(=O)c3cc(S(=O)(=O)C(F)(F)F)c(N[C@H](CC[NH+](C)C)CSc4ccccc4)cc3)c2cc1	Apoptosis regulator Bcl-W
S(=O)(=O)(CC(=O)Nc1noc(c1)C)c1c2c(n(c1)Cc1cc(-c3cn[nH]c3)c(F)cc1)cccc2	Muscarinic acetylcholine receptor M1	Clc1ccc(cc1)-c1ccccc1C[NH+]1CCN(CC1)c1cc2ncnc(NS(=O)(=O)c3cc(S(=O)(=O)C(F)(F)F)c(N[C@H](CC[NH+]4CCOCC4)CSc4ccccc4)cc3)c2cc1	Apoptosis regulator Bcl-W
Brc1cc(ccc1F)Cn1cc(S(=O)(=O)CC(=O)Nc2noc(c2)C)c2c1cccc2	Muscarinic acetylcholine receptor M1	Clc1ccc(cc1)C=1CCC(CC=1C[NH+]1CCN(CC1)c1cc2ncnc(NS(=O)(=O)c3cc([N+](=O)[O-])c(N[C@H](CC[NH+](C)C)CSc4ccccc4)cc3)c2cc1)(C)C	Apoptosis regulator Bcl-W
Clc1cc(ccc1F)Cn1cc(S(=O)(=O)CC(=O)Nc2noc(c2)C)c2c1cccc2	Muscarinic acetylcholine receptor M1	Clc1ccc(cc1)C=1CCC(CC=1C[NH+]1CCN(CC1)c1cc2ncnc(NS(=O)(=O)c3cc([N+](=O)[O-])c(N[C@H](CC[NH+]4CCOCC4)CSc4ccccc4)cc3)c2cc1)(C)C	Apoptosis regulator Bcl-W
Brc1cc(ccc1)Cn1cc(S(=O)(=O)CC(=O)Nc2noc(c2)C)c2c1cc(F)cc2F	Muscarinic acetylcholine receptor M1	Clc1ccc(cc1)C=1CCC(CC=1C[NH+]1CCN(CC1)c1cc2ncnc(NS(=O)(=O)c3cc(S(=O)(=O)C(F)(F)F)c(N[C@H](CC[NH+](C)C)CSc4ccccc4)cc3)c2cc1)(C)C	Apoptosis regulator Bcl-W
S(=O)(=O)(CC(=O)Nc1noc(c1)C)c1c2c(n(c1)Cc1cc(ccc1)-c1cn[nH]c1)cc(F)cc2F	Muscarinic acetylcholine receptor M1	Clc1ccc(cc1)C=1CCC(CC=1C[NH+]1CCN(CC1)c1cc2ncnc(NS(=O)(=O)c3cc(S(=O)(=O)C(F)(F)F)c(N[C@H](CC[NH+]4CCOCC4)CSc4ccccc4)cc3)c2cc1)(C)C	Apoptosis regulator Bcl-W
Clc1cccc(Cn2cc(S(=O)(=O)CC(=O)Nc3noc(c3)C)c3c2cccc3)c1F	Muscarinic acetylcholine receptor M1	S(C[C@H](Nc1ccc(S(=O)([O-])=NC(=O)c2ccc(N3C[C@@H]([NH+](CC3)Cc3ccccc3C(F)(F)F)C)cc2)cc1[N+](=O)[O-])CC[NH+](C)C)c1ccccc1	Apoptosis regulator Bcl-W
Brc1cccc(Cn2cc(S(=O)(=O)CC(=O)Nc3noc(c3)C)c3c2cccc3)c1F	Muscarinic acetylcholine receptor M1	S(C[C@H](Nc1ccc(S(=O)([O-])=NC(=O)c2ccc(N3C[C@H]([NH+](CC3)Cc3ccccc3C(F)(F)F)C)cc2)cc1[N+](=O)[O-])CC[NH+](C)C)c1ccccc1	Apoptosis regulator Bcl-W
S(=O)(=O)(CC(=O)Nc1noc(c1)C)c1c2c(n(c1)Cc1cccc(-c3cn[nH]c3)c1F)cccc2	Muscarinic acetylcholine receptor M1	S(C[C@H](Nc1ccc(S(=O)([O-])=NC(=O)c2ccc(N3CC([NH+](Cc4ccccc4C(F)(F)F)C(C3)C)C)cc2)cc1[N+](=O)[O-])CC[NH+](C)C)c1ccccc1	Apoptosis regulator Bcl-W
S(=O)(=O)(CC(=O)Nc1noc(c1)C)c1c2c(n(c1)Cc1cc(ccc1F)-c1cn[nH]c1)cccc2	Muscarinic acetylcholine receptor M1	S(C[C@H](Nc1ccc(S(=O)([O-])=NC(=O)c2ccc(N3CC[NH+](C[C@@H]3C(C)C)Cc3ccccc3C(F)(F)F)cc2)cc1[N+](=O)[O-])CC[NH+](C)C)c1ccccc1	Apoptosis regulator Bcl-W
Clc1ccc(cc1)Cn1cc(S(=O)(=O)CC(=O)Nc2noc(c2)C)c2c1cccc2	Muscarinic acetylcholine receptor M1	S(C[C@H](Nc1ccc(S(=O)([O-])=NC(=O)c2ccc(N3CC[NH+](C[C@H]3C(C)C)Cc3ccccc3C(F)(F)F)cc2)cc1[N+](=O)[O-])CC[NH+](C)C)c1ccccc1	Apoptosis regulator Bcl-W
S(=O)(=O)(CC(=O)Nc1noc(c1)C)c1c2c(n(c1)Cc1ccccc1OC)cccc2	Muscarinic acetylcholine receptor M1	S(C[C@H](Nc1ccc(S(=O)([O-])=NC(=O)c2ccc(N3CC[NH+](CC3)Cc3ccccc3C(F)(F)F)cc2)cc1[N+](=O)[O-])CC[NH+](C)C)c1ccccc1	Apoptosis regulator Bcl-W
S(=O)(=O)(CC(=O)Nc1noc(c1)C)c1c2c(n(c1)Cc1cc(OC)ccc1)cccc2	Muscarinic acetylcholine receptor M1	Clc1ccc(cc1)-c1ccccc1C[NH+]1CCN(CC1)c1ccc(cc1)C(=O)N=S(=O)([O-])c1cc([N+](=O)[O-])c(N[C@H](CC[NH+](C)C)CSc2ccccc2)cc1	Apoptosis regulator Bcl-W
S(=O)(=O)(CC(=O)Nc1noc(c1)C)c1c2c(n(c1)Cc1ccc(OC)cc1)cccc2	Muscarinic acetylcholine receptor M1	O[C@H]1[C@H](O)C[C@@](O)(C=C1c1nnn(c1)-c1ccccc1)C(=O)[O-]	3-dehydroquinate dehydratase
Brc1cc(ccc1)Cn1cc(S(=O)(=O)CC(=O)Nc2noc(c2)C)c2c1cccc2	Muscarinic acetylcholine receptor M1	Clc1cc2sc(cc2cc1)COC1=C[C@](O)(C[C@@H](O)[C@@H]1O)C(=O)[O-]	3-dehydroquinate dehydratase
S(=O)(=O)(CC(=O)Nc1noc(c1)C)c1c2c(n(c1)Cc1cc(ccc1)C(F)(F)F)cccc2	Muscarinic acetylcholine receptor M1	O(Cc1cc2c(cc1)cccc2)C1=C[C@](O)(C[C@@H](O)[C@@H]1O)C(=O)[O-]	3-dehydroquinate dehydratase
S(=O)(=O)(CC(=O)Nc1noc(c1)C)c1c2c(n(c1)Cc1cc(ccc1)C#N)cccc2	Muscarinic acetylcholine receptor M1	s1c2c(cc1CC=1[C@](O)(C[C@@H](O)[C@H](O)C=1OCc1sc3c(c1)cccc3)C(=O)[O-])cccc2	3-dehydroquinate dehydratase
Brc1cc(cc(Br)c1)Cn1cc(S(=O)(=O)CC(=O)Nc2noc(c2)C)c2c1cccc2	Muscarinic acetylcholine receptor M1	s1c2c(cc(cc2)C)cc1CC=1[C@](O)(C[C@@H](O)[C@H](O)C=1OCc1sc2c(cc(cc2)C)c1)C(=O)[O-]	3-dehydroquinate dehydratase
Clc1cc(ccc1Cl)Cn1cc(S(=O)(=O)CC(=O)Nc2noc(c2)C)c2c1cccc2	Muscarinic acetylcholine receptor M1	Clc1cc2sc(cc2cc1)CC=1[C@](O)(C[C@@H](O)[C@H](O)C=1OCc1sc2cc(Cl)ccc2c1)C(=O)[O-]	3-dehydroquinate dehydratase
Clc1c(c2c(sc(C(=O)NCc3ccncc3)c2N)nc1C)C	Muscarinic acetylcholine receptor M1	s1c2c(cc(cc2)CC=2[C@](O)(C[C@@H](O)[C@H](O)C=2OCc2cc3c(scc3)cc2)C(=O)[O-])cc1	3-dehydroquinate dehydratase
Clc1c(c2c(sc(C(=O)NC3CC3)c2N)nc1C)C	Muscarinic acetylcholine receptor M1	O(Cc1cc2c(cc1)cccc2)C=1[C@@H](O)[C@H](O)C[C@](O)(C(=O)[O-])C=1Cc1cc2c(cc1)cccc2	3-dehydroquinate dehydratase
FC(F)(F)Oc1cc2c(N(CCOc3ccccc3)C(=O)C2=O)cc1	Muscarinic acetylcholine receptor M1	s1cccc1CC=1[C@](O)(C[C@@H](O)[C@H](O)C=1OCc1sccc1)C(=O)[O-]	3-dehydroquinate dehydratase
Fc1cc(ccc1F)C(=O)N1CCN2C1(c1c(cccc1)C2=O)c1ccccc1	Muscarinic acetylcholine receptor M1	s1c2c(cc1COC=1[C@@H](O)[C@H](O)C[C@](O)(C(=O)[O-])C=1CC=C)cccc2	3-dehydroquinate dehydratase
Clc1ccc(cc1)[C@@]12N(CCN1C(=O)c1cc(F)c(F)cc1)C(=O)c1c2cccc1	Muscarinic acetylcholine receptor M1	s1c2c(cc1COC=1[C@@H](O)[C@H](O)C[C@](O)(C(=O)[O-])C=1Cc1sccc1)cccc2	3-dehydroquinate dehydratase
Fc1ccc(cc1)C(=O)N1CCN2C1(c1c(cccc1)C2=O)c1ccccc1	Muscarinic acetylcholine receptor M5	s1c2c(cc(cc2)C)cc1CC=1[C@](O)(C[C@@H](O)[C@H](O)C=1OCc1sccc1)C(=O)[O-]	3-dehydroquinate dehydratase
Clc1c(c2c(sc(C(=O)NCc3ccncc3)c2N)nc1C)C	Muscarinic acetylcholine receptor M5	s1cccc1COC=1[C@@H](O)[C@H](O)C[C@](O)(C(=O)[O-])C=1Cc1cc2c(scc2)cc1	3-dehydroquinate dehydratase
Clc1c(c2c(sc(C(=O)NC3CC3)c2N)nc1C)C	Muscarinic acetylcholine receptor M5	Fc1ccc(-n2nnc(c2)C2=C[C@](O)(C[C@@H](O)[C@@H]2O)C(=O)[O-])cc1	3-dehydroquinate dehydratase
FC(F)(F)Oc1cc2c(N(CCOc3ccccc3)C(=O)C2=O)cc1	Muscarinic acetylcholine receptor M5	O[C@H]1[C@H](O)C[C@@](O)(C=C1c1nnn(c1)-c1cc([N+](=O)[O-])ccc1)C(=O)[O-]	3-dehydroquinate dehydratase
Fc1cc(ccc1F)C(=O)N1CCN2C1(c1c(cccc1)C2=O)c1ccccc1	Muscarinic acetylcholine receptor M5	O[C@H]1[C@H](O)C[C@@](O)(C=C1c1nnn(c1)-c1cc(ccc1)C(=O)[O-])C(=O)[O-]	3-dehydroquinate dehydratase
Clc1ccc(cc1)C12N(CCN1C(=O)c1cc(F)c(F)cc1)C(=O)c1c2cccc1	Muscarinic acetylcholine receptor M5	Oc1ccccc1-n1nnc(c1)C1=C[C@](O)(C[C@@H](O)[C@@H]1O)C(=O)[O-]	3-dehydroquinate dehydratase
Clc1ccc(cc1)[C@@]12N(CCN1C(=O)c1cc(F)c(F)cc1)C(=O)c1c2cccc1	Muscarinic acetylcholine receptor M5	O[C@H]1[C@H](O)C[C@@](O)(C=C1c1nnn(c1)-c1cccnc1)C(=O)[O-]	3-dehydroquinate dehydratase
FC(F)(F)Oc1cc2c(N(Cc3ccc(OC)cc3)C(=O)C2=O)cc1	Muscarinic acetylcholine receptor M5	o1cccc1Cn1nnc(c1)C1=C[C@](O)(C[C@@H](O)[C@@H]1O)C(=O)[O-]	3-dehydroquinate dehydratase
n1n(nnc1-c1cccnc1)-c1ccc(cc1)C#N	Nicotinic acetylcholine receptor alpha4/beta2/alpha5	s1cccc1Cn1nnc(c1)C1=C[C@](O)(C[C@@H](O)[C@@H]1O)C(=O)[O-]	3-dehydroquinate dehydratase
n1n(nnc1-c1cccnc1)-c1cccnc1	Nicotinic acetylcholine receptor alpha4/beta2/alpha5	Fc1ccc(N2CCN(CC2)C(=O)N2CCOCC2)cc1	Aldo-keto-reductase family 1 member C3
o1nc(nc1-c1cc(ccc1)C#N)-c1cccnc1	Nicotinic acetylcholine receptor alpha4/beta2/alpha5	O1CCN(CC1)C(=O)N1CCN(CC1)c1ccccc1	Aldo-keto-reductase family 1 member C3
Fc1cc(ccc1F)-c1onc(n1)-c1cccnc1	Nicotinic acetylcholine receptor alpha4/beta2/alpha5	Clc1ccc(N2CCN(CC2)C(=O)NC2CCCCC2)cc1	Aldo-keto-reductase family 1 member C3
o1nc(nc1-c1cc([N+](=O)[O-])ccc1)-c1cccnc1	Nicotinic acetylcholine receptor alpha4/beta2/alpha5	Clc1ccc(N2CCN(CC2)C(=O)N2CCCCC2)cc1	Aldo-keto-reductase family 1 member C3
o1nc(nc1-c1cccnc1)-c1cccnc1	Nicotinic acetylcholine receptor alpha4/beta2/alpha5	Clc1ccc(N2CCN(CC2)C(=O)c2ccccc2)cc1	Aldo-keto-reductase family 1 member C3
n1n(nnc1-c1cccnc1)-c1cc(ccc1)C#N	Nicotinic acetylcholine receptor alpha4/beta2/alpha5	S(=O)(=O)(N1CCCCC1)c1ccc(N2CCCC2=O)cc1	Aldo-keto-reductase family 1 member C3
o1nc(nc1-c1ccc([N+](=O)[O-])cc1)-c1cccnc1	Nicotinic acetylcholine receptor alpha4/beta2/alpha5	O1CCN(CC1)C(=O)N1CCN(CC1)c1ccccc1OC	Aldo-keto-reductase family 1 member C3
O1C(C(OC)=O)C(OC12c1c(-c3c2cccc3)cccc1)C(OC)=O	Integrin alpha-4	S(=O)(=O)(N1CCc2c(C1)cccc2)c1ccc(N2CCCC2=O)cc1	Aldo-keto-reductase family 1 member C3
O(CC(OCC)=O)c1ccccc1\C=C/[N+](=O)[O-]	Integrin alpha-4	S1C(CC(=O)Nc2ccccc2O)C(=O)[N-]C1=O	Aldo-keto-reductase family 1 member C3
Clc1ccc(cc1[N+](=O)[O-])\C=C(\C(=O)NC(C)c1ccccc1)/C#N	Integrin alpha-4	S(=O)(=O)(N1CCCC1)c1ccc(N2CCCC2=O)cc1	Aldo-keto-reductase family 1 member C3
Clc1ccc(cc1)-c1n2N=C(CSc2nn1)/C(=C/c1ccc(OC(F)F)cc1)/C(OCC)=O	Integrin alpha-4	S(=O)(=O)(N1CCCCC1C)c1ccc(N2CCCC2=O)cc1	Aldo-keto-reductase family 1 member C3
O1CCN(CC1)c1ccc(N2C(=O)CCC2=O)cc1C(=O)Nc1ccc(cc1)C	Integrin alpha-4	S(=O)(=O)(N1CCCC[C@@H]1C)c1ccc(N2CCCC2=O)cc1	Aldo-keto-reductase family 1 member C3
Clc1ccc(cc1[N+](=O)[O-])\C=C(\C(=O)NCCCOCC)/C#N	Integrin alpha-4	S(=O)(=O)(N1CCCC[C@H]1C)c1ccc(N2CCCC2=O)cc1	Aldo-keto-reductase family 1 member C3
Clc1ccc(N2N(CC(C(OC)=O)C23c2c(-c4c3cccc4)cccc2)C#N)cc1	Integrin alpha-4	S(=O)(=O)(N1CC(CCC1)C)c1ccc(N2CCCC2=O)cc1	Aldo-keto-reductase family 1 member C3
Clc1ccc(N2N(C#N)[C@H](C(OC)=O)[C@@H](C(OC)=O)C23c2c(-c4c3cccc4)cccc2)cc1	Integrin alpha-4	S(=O)(=O)(N1CCC(CC1)C)c1ccc(N2CCCC2=O)cc1	Aldo-keto-reductase family 1 member C3
O=C1NC(=O)NC12c1c(-c3c2cccc3)cccc1	Integrin alpha-4	S(=O)(=O)(N1[C@H](CCC[C@@H]1C)C)c1ccc(N2CCCC2=O)cc1	Aldo-keto-reductase family 1 member C3
s1c2c(cccc2)c(c1-c1ccccc1)-c1ccc(OCC[NH+](C)C)cc1	Integrin alpha-4	S(=O)(=O)(N1C[C@@H](O)CCC1)c1ccc(N2CCCC2=O)cc1	Aldo-keto-reductase family 1 member C3
s1c2c(cccc2)c(c1-c1ccccc1)-c1ccc(OCC[NH+]2CCCC2)cc1	Integrin alpha-4	S(=O)(=O)(N1C[C@H](O)CCC1)c1ccc(N2CCCC2=O)cc1	Aldo-keto-reductase family 1 member C3
Clc1cc(ccc1OCC(=O)Nc1ccccc1)\C=N\NC(=O)c1oc2c(c1)cccc2	Integrin alpha-4	S(=O)(=O)(N1CCOCC1)c1ccc(N2CCCC2=O)cc1	Aldo-keto-reductase family 1 member C3
s1c2c(cccc2)c(c1-c1ccsc1)-c1ccc(OCC[NH+]2CCCC2)cc1	Integrin alpha-4	S(=O)(=O)(N1C[C@H]([NH2+][C@H](C1)C)C)c1ccc(N2CCCC2=O)cc1	Aldo-keto-reductase family 1 member C3
s1c2c(cccc2)c(c1-c1cc(OC)ccc1)-c1ccc(OCC[NH+](C)C)cc1	Integrin alpha-4	O=C1N(CCC1)c1ccc(cc1)C(=O)N1CCCCC1C	Aldo-keto-reductase family 1 member C3
s1c2c(cccc2)c(c1-c1cc(OC)ccc1)-c1ccc(OCC[NH+]2CCCC2)cc1	Integrin alpha-4	O=C1N(CCC1)c1ccc(cc1)C[NH+]1CCCCC1C	Aldo-keto-reductase family 1 member C3
s1c2c(cccc2)c(c1-c1ccc(OC)cc1)-c1ccc(OCC[NH+](C)C)cc1	Integrin alpha-4	S(=O)(=O)(N1CCCCC1C)c1ccc(N2CCC2=O)cc1	Aldo-keto-reductase family 1 member C3
Clc1cc(NC(=O)c2cc(N3C(=O)CCC3=O)ccc2N2CCOCC2)ccc1C	Integrin alpha-4	S(=O)(=O)(N1CCCCC1C)c1ccc(N2CCCCC2=O)cc1	Aldo-keto-reductase family 1 member C3
s1c2c(cccc2)c(c1-c1ccsc1)-c1ccc(OCC[NH+]2CCCCC2)cc1	Integrin alpha-4	S(=O)(=O)(N1CCCCC1C)c1cc(N2CCCC2=O)ccc1	Aldo-keto-reductase family 1 member C3
Clc1cncc(Cl)c1C(=O)Nc1ccc(cc1)C[C@H](NC(=O)[C@H]1N(S(=O)(=O)c2cc(Cl)cc(Cl)c2)CCC1)C(=O)[O-]	Integrin alpha-4	S(=O)(=O)(N1CCCCC1C)c1ccccc1N1CCCC1=O	Aldo-keto-reductase family 1 member C3
Clc1cncc(Cl)c1C(=O)Nc1ccc(cc1)C[C@H](NC(=O)[C@H]1N(S(=O)(=O)c2cc(Cl)cc(Cl)c2)C[C@@H]([NH+]2CCC2)C1)C(=O)[O-]	Integrin alpha-4	S(=O)(=O)(N1CCCCC1C)c1cc(C)c(N2CCCC2=O)cc1	Aldo-keto-reductase family 1 member C3
Clc1cncc(Cl)c1C(=O)Nc1ccc(cc1)C[C@H](NC(=O)[C@H]1N(S(=O)(=O)c2cc(Cl)cc(Cl)c2)C[C@H]([NH2+]C2CCC2)C1)C(=O)[O-]	Integrin alpha-4	S(=O)(=O)(N1CCCCC1C)c1cc(C)c(N2CCCC2=O)cc1C	Aldo-keto-reductase family 1 member C3
Clc1cncc(Cl)c1C(=O)Nc1ccc(cc1)C[C@H](NC(=O)[C@H]1N(S(=O)(=O)c2cc(Cl)cc(Cl)c2)C[C@H]([NH+]2CCCCC2)C1)C(=O)[O-]	Integrin alpha-4	S(=O)(=O)(N1CCCCC1C)c1ncc(N2CCCC2=O)cc1	Aldo-keto-reductase family 1 member C3
Clc1cncc(Cl)c1C(=O)Nc1ccc(cc1)C[C@H](NC(=O)[C@H]1N(S(=O)(=O)c2cc(Cl)cc(Cl)c2)C[C@H]([NH+]2CCC2)C1)C(=O)[O-]	Integrin alpha-4	S(=O)(=O)(N1CCCCC1C)c1ccc(N2C(=O)CCC2=O)cc1	Aldo-keto-reductase family 1 member C3
Clc1cncc(Cl)c1C(=O)Nc1ccc(cc1)C[C@H](NC(=O)[C@H]1N(S(=O)(=O)c2cc(Cl)cc(Cl)c2)C[C@H]([NH+]2CCCC2)C1)C(=O)[O-]	Integrin alpha-4	S(=O)(=O)(N1CCCCC1C)c1ccc(N2C(=O)c3c(cccc3)C2=O)cc1	Aldo-keto-reductase family 1 member C3
Clc1cncc(Cl)c1C(=O)Nc1ccc(cc1)C[C@H](NC(=O)[C@]1(N(S(=O)(=O)c2cc(Cl)cc(Cl)c2)CCC1)C)C(=O)[O-]	Integrin alpha-4	S(=O)(=O)(N1CCCCC1C)c1ccc(NC(=O)C(C)(C)C)cc1	Aldo-keto-reductase family 1 member C3
Clc1cncc(Cl)c1C(=O)Nc1ccc(cc1)C[C@H](NC(=O)[C@H]1N(S(=O)(=O)c2cc(Cl)cc(Cl)c2)C[C@H]([NH3+])C1)C(=O)[O-]	Integrin alpha-4	S(=O)(=O)(N1CCCCC1C)c1ccc(NC(=O)C(C)C)cc1	Aldo-keto-reductase family 1 member C3
Clc1ccccc1-c1n2N=C(CSc2nn1)c1cc(OCC2CC2)c(OC(F)F)cc1	Integrin alpha-4	S(=O)(=O)(N1CCCCC1C)c1ccc(N2S(=O)(=O)CCC2)cc1	Aldo-keto-reductase family 1 member C3
S(CC[C@H](NC(=O)[C@@H](NC(=O)CNC(=O)[C@@H](NC(=O)[C@@H](NC(=O)[C@@H](NC(=O)[C@@H](NC(=O)[C@@H](NC(=O)[C@@H](NC(=O)[C@@H]([NH3+])Cc1nc[nH]c1)CCCC[NH3+])[C@H](O)C)CC(=O)[O-])CO)Cc1ccccc1)C(C)C)CC(C)C)C(=O)N)C	Neurokinin 2 receptor	S(=O)(=O)(Nc1ccc(N2CCN(CC2)C(=O)N2CCOCC2)cc1)C	Aldo-keto-reductase family 1 member C3
O=C(N1CC[NH+](CC1)C)C[NH+](Cc1cc2c(cc1)cccc2)Cc1ccccc1	Neurokinin 2 receptor	Clc1ccc(N2CCN(CC2)C(=O)N2CC[NH+](CC2)C)cc1	Aldo-keto-reductase family 1 member C3
[NH+](Cc1ccccc1)(Cc1cc2c(nc1)cccc2)CC#N	Neurokinin 2 receptor	Clc1ccc(N2CCN(CC2)C(=O)N2CC[NH+](CC2)CCO)cc1	Aldo-keto-reductase family 1 member C3
[NH+](Cc1ccccc1)(CC#N)C\C=C\c1ccccc1	Neurokinin 2 receptor	Clc1ccc(N2CCN(CC2)C(=O)N2CCC(CC2)C(=O)[O-])cc1	Aldo-keto-reductase family 1 member C3
O(C)c1ccc(cc1)C[NH+](Cc1ccccc1)CC#N	Neurokinin 2 receptor	Clc1ccc(N2CCN(CC2)C(=O)N2CCN(CC2)C(=O)CO)cc1	Aldo-keto-reductase family 1 member C3
Clc1cc(ccc1)C[NH+](Cc1ccccc1)CC#N	Neurokinin 2 receptor	Clc1ccc(N2CCN(CC2)C(=O)N2CCc3c(C2)cccc3)cc1	Aldo-keto-reductase family 1 member C3
O=C(N1CCN(CC1)c1ccccc1)C[NH+](Cc1cc2c(cc1)cccc2)Cc1ccccc1	Neurokinin 2 receptor	Clc1ccc(N2CCN(S(=O)(=O)N3CCOCC3)CC2)cc1	Aldo-keto-reductase family 1 member C3
n1cc(N(Cc2cc3c(cc2)cccc3)Cc2ccccc2)ccc1	Neurokinin 2 receptor	Clc1ccc(N2CCN(CC2)C(=S)N2CCOCC2)cc1	Aldo-keto-reductase family 1 member C3
FC(F)(F)c1ccc(cc1)C[NH+](Cc1ccccc1)CC#N	Neurokinin 2 receptor	O1CCN(CC1)C(=O)N1CCCN(CC1)c1ccccc1	Aldo-keto-reductase family 1 member C3
[NH+](Cc1cc2c(cc1)cccc2)(Cc1ccccc1)CC#C	Neurokinin 2 receptor	Clc1ccc(N2C3CC(N(C3)C(=O)N3CCOCC3)C2)cc1	Aldo-keto-reductase family 1 member C3
[NH+](Cc1cc2c(cc1)cccc2)(Cc1ccccc1)CCCC#N	Neurokinin 2 receptor	O1CCN(CC1)C(=O)N1CCN(CC1)c1ccc(NC(=O)C)cc1	Aldo-keto-reductase family 1 member C3
O(C(=O)C[NH+](Cc1cc2c(cc1)cccc2)Cc1ccccc1)CC	Neurokinin 2 receptor	Clc1cc(Cl)ccc1N1CCN(CC1)C(=O)N1CCOCC1	Aldo-keto-reductase family 1 member C3
O=C(N1CCCCC1)C[NH+](Cc1cc2c(cc1)cccc2)Cc1ccccc1	Neurokinin 2 receptor	Clc1cc(C)c(N2CCN(CC2)C(=O)N2CCOCC2)cc1	Aldo-keto-reductase family 1 member C3
Brc1ccccc1C[NH+](Cc1cc2c(cc1)cccc2)CC#N	Neurokinin 2 receptor	Clc1cc(CO)c(N2CCN(CC2)C(=O)N2CCOCC2)cc1	Aldo-keto-reductase family 1 member C3
[NH+](Cc1ccc(cc1)CCc1ccccc1)(Cc1cc2c(cc1)cccc2)CC#N	Neurokinin 2 receptor	Clc1ncc(N2CCN(CC2)C(=O)N2CCOCC2)cc1	Aldo-keto-reductase family 1 member C3
[NH+](Cc1ccccc1)(Cc1nc2c(cc1)cccc2)CC#N	Neurokinin 2 receptor	Brc1ccc(nc1)N1CCN(CC1)C(=O)N1CCOCC1	Aldo-keto-reductase family 1 member C3
[NH+](Cc1cc2c(cc1)cccc2)(Cc1ccccc1)CC#N	Neurokinin 2 receptor	Clc1ccc(cc1)C[NH+]1CCN(CC1)C(=O)N1CCOCC1	Aldo-keto-reductase family 1 member C3
Brc1ccc(cc1)C[NH+](Cc1cc2c(cc1)cccc2)CC#N	Neurokinin 2 receptor	Clc1ccc(cc1)C(=O)N1CCN(CC1)C(=O)N1CCOCC1	Aldo-keto-reductase family 1 member C3
O(C(=O)C[NH+](Cc1cc2c(cc1)cccc2)Cc1ccccc1)CCO	Neurokinin 2 receptor	Clc1ccc(N2CCN(CC2)C(=O)C2CCOCC2)cc1	Aldo-keto-reductase family 1 member C3
Clc1ccc(cc1)C[NH+](Cc1ccccc1)CC#N	Neurokinin 2 receptor	Clc1ccc(N2CCN(CC2)C(=O)C2CCCCC2)cc1	Aldo-keto-reductase family 1 member C3
n1ccccc1N(Cc1cc2c(cc1)cccc2)Cc1ccccc1	Neurokinin 2 receptor	Clc1ccc(N2CCN(CC2)C(=O)Nc2ccccc2)cc1	Aldo-keto-reductase family 1 member C3
O=C(NCCCC)C[NH+](Cc1cc2c(cc1)cccc2)Cc1ccccc1	Neurokinin 2 receptor	Clc1ccc(N2CCN(CC2)C(=O)c2ccncc2)cc1	Aldo-keto-reductase family 1 member C3
O=C([O-])C[NH+](Cc1cc2c(cc1)cccc2)Cc1ccccc1	Neurokinin 2 receptor	Clc1ccc(N2CCN(CC2)C(=O)N2CCSCC2)cc1	Aldo-keto-reductase family 1 member C3
Ic1ccc(cc1)C[NH+](Cc1cc2c(cc1)cccc2)CC#N	Neurokinin 2 receptor	Clc1ccc(N2CCN(CC2)C(=O)N2CCS(=O)CC2)cc1	Aldo-keto-reductase family 1 member C3
O(C)c1ccc(cc1)C[NH+](Cc1cc2c(cc1)cccc2)CC#N	Neurokinin 2 receptor	Clc1ccc(N2CCN(CC2)C(=O)N2CCS(=O)(=O)CC2)cc1	Aldo-keto-reductase family 1 member C3
n1cnccc1N(Cc1cc2c(cc1)cccc2)Cc1ccccc1	Neurokinin 2 receptor	O1CCN(CC1)C(=O)N1CCN(CC1)c1cc2c(nc1)cccc2	Aldo-keto-reductase family 1 member C3
O(C(=O)CCCC[NH+](Cc1cc2c(cc1)cccc2)Cc1ccccc1)CC	Neurokinin 2 receptor	O1CCN(CC1)C(=O)N1CCN(CC1)c1ccc(cc1)C#C	Aldo-keto-reductase family 1 member C3
O1CC[NH+](CC1)CCOC(=O)C[NH+](Cc1cc2c(cc1)cccc2)Cc1ccccc1	Neurokinin 2 receptor	FC(F)(F)c1ccc(N2CCN(CC2)C(=O)N2CCOCC2)cc1	Aldo-keto-reductase family 1 member C3
O(C(=O)C[NH+](Cc1cc2c(cc1)cccc2)Cc1ccccc1)CCCCCCCCCCCCCCCC	Neurokinin 2 receptor	Clc1ccc(N2CCN(CC2)C(=O)N2CCOCC2)cc1	Aldo-keto-reductase family 1 member C3
O=C([O-])CCCC[NH+](Cc1cc2c(cc1)cccc2)Cc1ccccc1	Neurokinin 2 receptor	Brc1ccc(N2CCN(CC2)C(=O)N2CCOCC2)cc1	Aldo-keto-reductase family 1 member C3
O(C(=O)C[NH+](Cc1cc2c(cc1)cccc2)Cc1ccccc1)CCc1ccccc1	Neurokinin 2 receptor	Ic1ccc(N2CCN(CC2)C(=O)N2CCOCC2)cc1	Aldo-keto-reductase family 1 member C3
O1c2c(cccc2)/C(=N/O)/C2CC12C(=O)Nc1ccc(cc1)C	Metabotropic glutamate receptor 2	O1CCN(CC1)C(=O)N1CCN(CC1)c1ccc(cc1)C(OC)=O	Aldo-keto-reductase family 1 member C3
Clc1ccc(cc1C(=O)[O-])-c1cc(ccc1)COc1cc2c(cc1)C(=O)N(C2)C1CCCC1	Metabotropic glutamate receptor 2	O1CCN(CC1)C(=O)N1CCN(CC1)c1ccc(cc1)C(=O)[O-]	Aldo-keto-reductase family 1 member C3
Clc1ccc(cc1C(=O)[O-])-c1cc(ccc1)COc1cc2c(cc1)C(=O)N(C2)C(C)C	Metabotropic glutamate receptor 2	O1CCN(CC1)C(=O)N1CCN(CC1)c1ccc(cc1)C(=O)N	Aldo-keto-reductase family 1 member C3
Clc1ccc(cc1C(=O)[O-])-c1cc(ccc1)COc1cc2c(cc1)C(=O)N(C2)CC1CC1	Metabotropic glutamate receptor 2	O1CCN(CC1)C(=O)N1CCN(CC1)c1ccc(cc1)C(=O)NC	Aldo-keto-reductase family 1 member C3
Clc1ccc(cc1C(=O)[O-])-c1cc(ccc1)COc1cc2c(cc1)C(=O)N(C2)C1CCC1	Metabotropic glutamate receptor 2	O1CCN(CC1)C(=O)N1CCN(CC1)c1ccc(cc1)C(=O)N(C)C	Aldo-keto-reductase family 1 member C3
Clc1ccc(cc1C(=O)[O-])-c1cc(ccc1)COc1cc2c(cc1)C(=O)N(C2)CC(C)C	Metabotropic glutamate receptor 2	S(=O)(=O)(C)c1ccc(N2CCN(CC2)C(=O)N2CCOCC2)cc1	Aldo-keto-reductase family 1 member C3
Clc1ccc(cc1C(=O)[O-])-c1cc(ccc1)COc1cc2c(cc1)C(=O)N(C2)C1CC1	Metabotropic glutamate receptor 2	O1CCN(CC1)C(=O)N1CCN(CC1)c1ccc([N+](=O)[O-])cc1	Aldo-keto-reductase family 1 member C3
Clc1ccc(cc1C(=O)[O-])-c1cc(ccc1)COc1cc2c(cc1)C(=O)N(C2)c1ccccc1	Metabotropic glutamate receptor 2	O1CCN(CC1)C(=O)N1CCN(CC1)c1ccccc1C	Aldo-keto-reductase family 1 member C3
Clc1ccc(cc1C(=O)[O-])-c1cc(ccc1)COc1cc2c(cc1)C(=O)N(C2)Cc1ccc(cc1)C(F)(F)F	Metabotropic glutamate receptor 2	Clc1ccccc1N1CCN(CC1)C(=O)N1CCOCC1	Aldo-keto-reductase family 1 member C3
Clc1ccc(cc1C(=O)[O-])-c1cc(ccc1)COc1cc2c(cc1)C(=O)N(C2)CCC(C)C	Metabotropic glutamate receptor 2	FC(F)(F)c1ccccc1N1CCN(CC1)C(=O)N1CCOCC1	Aldo-keto-reductase family 1 member C3
Clc1ccc(cc1C(=O)[O-])-c1cc(ccc1)COc1cc2c(cc1)C(=O)N(C2)CCC	Metabotropic glutamate receptor 2	Clc1cc(N2CCN(CC2)C(=O)N2CCOCC2)ccc1	Aldo-keto-reductase family 1 member C3
Clc1ccc(cc1C(=O)[O-])-c1cc(ccc1)COc1cc2SN(C3CCCC3)C(=O)c2cc1	Metabotropic glutamate receptor 2	O1CCN(CC1)C(=O)N1CCN(CC1)c1cc(ccc1)C(=O)N	Aldo-keto-reductase family 1 member C3
Clc1ccc(cc1C(=O)[O-])-c1cc(ccc1)COc1cc2ON(C3CCCC3)C(=O)c2cc1	Metabotropic glutamate receptor 2	O1CCN(CC1)C(=O)N1CCN(CC1)c1ccc(cc1)C	Aldo-keto-reductase family 1 member C3
Clc1ccc(cc1C(=O)[O-])-c1cc(ccc1)COc1cc2c(cc1)C(=O)N(CC2)C1CCCC1	Metabotropic glutamate receptor 2	O1CCN(CC1)C(=O)N1CCN(CC1)c1ccc(OC)cc1	Aldo-keto-reductase family 1 member C3
BrC=1C(=O)N(N(C)C=1C[NH+]1CCN(CC1)c1ccccc1OC)c1ccccc1	Metabotropic glutamate receptor 2	O1CCN(CC1)C(=O)N1CCN(CC1)c1ccc(cc1)-c1ccccc1	Aldo-keto-reductase family 1 member C3
[NH+]1(CCC(CC1)c1nc(nc(c1)C)N1CCCC1)Cc1nc2c(n1C)cccc2	Metabotropic glutamate receptor 2	O1CCN(CC1)C(=O)N1CCN(CC1)c1cc2c(cc1)cccc2	Aldo-keto-reductase family 1 member C3
O(C)c1ccccc1C1CC[NH+](CC1)Cc1nc2c(n1C)cccc2	Metabotropic glutamate receptor 2	O=C1N2c3c(NC2(CC1)c1ccccc1)cccc3	Aldo-keto-reductase family 1 member C3
Fc1cc(ccc1)C1CC[NH+](CC1)Cc1nc2c(n1C)cccc2	Metabotropic glutamate receptor 2	Oc1c(cc(cc1CC=C(C)C)\C=C\C(=O)[O-])CC=C(C)C	Aldo-keto-reductase family 1 member C3
Fc1ccc(cc1)C1CC[NH+](CC1)Cc1nc2c(n1C)cccc2	Metabotropic glutamate receptor 2	O(C(=O)CCc1ccccc1)c1ccc(cc1CC=C(C)C)\C=C\C(=O)[O-]	Aldo-keto-reductase family 1 member C3
Clc1ccccc1C1CC[NH+](CC1)Cc1nc2c(n1C)cccc2	Metabotropic glutamate receptor 2	S=C(N)N	Urease
[NH+]1(CCC(CC1)c1cc(ccc1)C#N)Cc1nc2c(n1C)cccc2	Metabotropic glutamate receptor 2	S=C(Nc1ccccc1)Nc1cccnc1	Urease
O=C(NC)c1cc(ccc1)C1CC[NH+](CC1)Cc1nc2c(n1C)cccc2	Metabotropic glutamate receptor 2	Clc1cc(NC(=S)Nc2cc(Cl)ccc2)ccc1Cl	Urease
FC(F)(F)c1ccc(cc1)C1CC[NH+](CC1)Cc1nc2ncccc2n1C	Metabotropic glutamate receptor 2	O=C(N[C@@H](CC(=O)[O-])C(=O)N1CCC[C@H]1C(=O)N[C@@H]([C@H](O)C)C(=O)NCCC)[C@H]1N(CCCC1)C(=O)[C@@H](NC(=O)C[C@H](C)C1CCCCC1)CCCC[NH3+]	HLA class II histocompatibility antigen DRB3-1
FC(F)(F)c1ccc(cc1)C1CC[NH+](CC1)Cc1nc2c(n1C)ccnc2	Metabotropic glutamate receptor 2	O=C(N[C@@H]([C@H](O)C)C(=O)NCCC)[C@H]1N(CCC1)C(=O)[C@@H](NC(=O)[C@@H](N(C(=O)[C@@H](NC(=O)C[C@H](C)C1CCCCC1)CCCC[NH3+])C)C)CC(=O)[O-]	HLA class II histocompatibility antigen DRB3-1
FC(F)(F)c1ccc(cc1)C1CC[NH+](CC1)Cc1nc2c(n1C)cncc2	Metabotropic glutamate receptor 2	O=C(N[C@@H](CC(=O)[O-])C(=O)N1CCCC[C@H]1C(=O)N[C@@H]([C@H](O)C)C(=O)NCCC)[C@H]1N(CCC1)C(=O)[C@@H](NC(=O)C[C@H](C)C1CCCCC1)CCCC[NH3+]	HLA class II histocompatibility antigen DRB3-1
FC(F)(F)c1ccc(cc1)C1CC[NH+](CC1)Cc1nc2cccnc2n1C	Metabotropic glutamate receptor 2	O=C(N[C@@H](CC(=O)[O-])C(=O)N1CCC[C@H]1C(=O)N[C@@H]([C@H](O)C)C(=O)NCCC)[C@H]1N(CCCC1)C(=O)[C@@H](NC(=O)C[C@H](C)C1CCCCC1)C(C)C	HLA class II histocompatibility antigen DRB3-1
FC(F)(F)c1cc(OC)c(cc1)C1CC[NH+](CC1)Cc1nc2ncccc2n1C	Metabotropic glutamate receptor 2	O=C(N[C@@H](CC(=O)[O-])C(=O)N1CCC[C@H]1C(=O)N[C@@H]([C@H](O)C)C(=O)NCCC)[C@H]1N(CCC1)C(=O)[C@@H](NC(=O)C[C@H](C)C1CCCCC1)CCCC[NH3+]	HLA class II histocompatibility antigen DRB3-1
Fc1cc(ccc1C1CC[NH+](CC1)Cc1nc2ncccc2n1C)C(F)(F)F	Metabotropic glutamate receptor 2	O=C(N[C@@H](CC(=O)[O-])C(=O)N1CCC[C@H]1C(=O)N[C@@H]([C@H](O)C)C(=O)NCCC)C1N(Cc2c(C1)cccc2)C(=O)[C@@H](NC(=O)C[C@H](C)C1CCCCC1)CCCC[NH3+]	HLA class II histocompatibility antigen DRB3-1
Fc1cc(OC(F)(F)F)ccc1C1CC[NH+](CC1)Cc1nc2ncccc2n1C	Metabotropic glutamate receptor 2	OC[C@@H](NC(=O)[C@H]1N(CCC1)C(=O)[C@@H](NC(=O)[C@H]1N(CCCC1)C(=O)[C@@H](NC(=O)C[C@H](C)C1CCCCC1)C(C)C)CC(=O)[O-])[C@H](O)C	HLA class II histocompatibility antigen DRB3-1
FC(F)(F)c1ccc(cc1)C1CC[NH+](CC1O)Cc1nc2ncccc2n1C	Metabotropic glutamate receptor 2	O=C(N[C@@H](CC(=O)[O-])C(=O)N1CCC[C@H]1C(=O)N[C@H](C(=O)NCCC)C[NH3+])[C@H]1N(CCCC1)C(=O)[C@@H](NC(=O)C[C@H](C)C1CCCCC1)C(C)C	HLA class II histocompatibility antigen DRB3-1
FC(F)(F)c1ccc(cc1)[C@H]1C[C@H]([NH+](CC1)Cc1nc2ncccc2n1C)C	Metabotropic glutamate receptor 2	O=C(N[C@@H](CC(=O)[O-])C(=O)N1CCC[C@H]1C(=O)N)[C@H]1N(CCCC1)C(=O)[C@@H](NC(=O)C[C@H](C)C1CCCCC1)C(C)C	HLA class II histocompatibility antigen DRB3-1
FC(F)(F)c1ccc(cc1)C1C[C@@H]2[NH+]([C@H](C1)CC2)Cc1nc2ncccc2n1C	Metabotropic glutamate receptor 2	S(CC[C@H](NC(=O)[C@H]1N(CCCC1)C(=O)[C@@H](NC(=O)C[C@H](C)C1CCCCC1)C(C)C)C(=O)N1CCC[C@H]1C(=O)N[C@@H]([C@H](O)C)C(=O)NCCC)C	HLA class II histocompatibility antigen DRB3-1
FC(F)(F)c1ccc(cc1)[C@@H]1CC[NH+](CC1(C)C)Cc1nc2ncccc2n1C	Metabotropic glutamate receptor 2	O=C(N[C@@H](CC#C)C(=O)N1CCC[C@H]1C(=O)N[C@@H]([C@H](O)C)C(=O)NCCC)[C@H]1N(CCCC1)C(=O)[C@@H](NC(=O)C[C@H](C)C1CCCCC1)C(C)C	HLA class II histocompatibility antigen DRB3-1
FC(F)(F)c1ccc(cc1)[C@@H]1CC[NH+](C[C@@H]1C)Cc1nc2ncccc2n1C	Metabotropic glutamate receptor 2	O=C(N[C@@H](CC(=O)[O-])C(=O)N1CCC[C@H]1C(=O)N[C@@H]([C@H](O)C)C(=O)NCCC(C)C)[C@H]1N(CCCC1)C(=O)[C@@H](NC(=O)CCC1CCCCC1)Cc1nc[nH]c1	HLA class II histocompatibility antigen DRB3-1
FC(F)(F)c1ccc(cc1)[C@H]1CC[NH+](C[C@H]1C)Cc1nc2ncccc2n1C	Metabotropic glutamate receptor 2	O=C(N[C@@H](CCCC)C(=O)N1CCC[C@H]1C(=O)N[C@@H]([C@H](O)C)C(=O)NCCC(C)C)[C@H]1N(CCCC1)C(=O)[C@@H](NC(=O)CCC1CCCCC1)Cc1nc[nH]c1	HLA class II histocompatibility antigen DRB3-1
Clc1cc(F)c(cc1)[C@@H]1CC[NH+](C[C@@H]1C)Cc1nc2ncccc2n1C	Metabotropic glutamate receptor 2	O=C(N[C@@H](CC(=O)[O-])C(=O)N1CCC[C@H]1C(=O)N[C@@H]([C@H](O)C)C(=O)NCCC)[C@H]1N(CCCC1)C(=O)[C@@H](NC(=O)C[C@H](C)C1CCCCC1)c1ccccc1	HLA class II histocompatibility antigen DRB3-1
Clc1cc(F)c(cc1)[C@H]1CC[NH+](C[C@H]1C)Cc1nc2ncccc2n1C	Metabotropic glutamate receptor 2	O=C(N[C@@H](CC(=O)[O-])C(=O)N1CCC[C@H]1C(=O)N[C@@H]([C@H](O)C)C(=O)NCCC)[C@H]1N(CCCC1)C(=O)[C@@H](NC(=O)C[C@H](C)C1CCCCC1)[C@H](O)C	HLA class II histocompatibility antigen DRB3-1
FC(F)(F)c1cc(OC)c(cc1)[C@@H]1CC[NH+](C[C@@H]1C)Cc1nc2ncccc2n1C	Metabotropic glutamate receptor 2	O=C(N[C@@H](CC(=O)[O-])C(=O)N1CCC[C@H]1C(=O)N[C@@H]([C@H](O)C)C(=O)NCCC)[C@H]1N(CCCC1)C(=O)[C@@H](NC(=O)C[C@H](C)C1CCCCC1)C1CCCCC1	HLA class II histocompatibility antigen DRB3-1
FC(F)(F)c1cc(OC)c(cc1)[C@H]1CC[NH+](C[C@H]1C)Cc1nc2ncccc2n1C	Metabotropic glutamate receptor 2	O=C(N[C@@H](CC(=O)[O-])C(=O)N1CCC[C@H]1C(=O)N[C@@H]([C@H](O)C)C(=O)NCCC)[C@H]1N(CCCC1)C(=O)[C@@H](NC(=O)CCC(CCC)C1CCCCC1)CCCC[NH3+]	HLA class II histocompatibility antigen DRB3-1
Fc1cc(ccc1[C@@H]1CC[NH+](C[C@@H]1C)Cc1nc2ncccc2n1C)C(F)(F)F	Metabotropic glutamate receptor 2	O=C(N[C@@H](CC(=O)[O-])C(=O)N1CCC[C@H]1C(=O)N[C@@H]([C@H](O)C)C(=O)NCCC)[C@H]1N(CCCC1)C(=O)[C@@H](NC(=O)CCC1CCCCCC1)CCCC[NH3+]	HLA class II histocompatibility antigen DRB3-1
Fc1cc(ccc1[C@H]1CC[NH+](C[C@H]1C)Cc1nc2ncccc2n1C)C(F)(F)F	Metabotropic glutamate receptor 2	O=C(N[C@@H](CC(=O)[O-])C(=O)N1CCC[C@H]1C(=O)N[C@@H]([C@H](O)C)C(=O)NCCC)[C@H]1N(CCCC1)C(=O)[C@@H](NC(=O)C[C@@H](C)C1CCCCC1)CCCC[NH3+]	HLA class II histocompatibility antigen DRB3-1
Fc1cc(OC(F)(F)F)ccc1[C@@H]1CC[NH+](C[C@@H]1C)Cc1nc2ncccc2n1C	Metabotropic glutamate receptor 2	O=C(N[C@@H](CC(=O)[O-])C(=O)N1CCC[C@H]1C(=O)N[C@@H]([C@H](O)C)C(=O)NCCC)[C@H]1N(CCCC1)C(=O)[C@@H](NC(=O)CCC1CCCCC1)C(C)C	HLA class II histocompatibility antigen DRB3-1
Fc1cc(OC(F)(F)F)ccc1[C@H]1CC[NH+](C[C@H]1C)Cc1nc2ncccc2n1C	Metabotropic glutamate receptor 2	S(CC[C@H](NC(=O)[C@H]1N(CCCC1)C(=O)[C@@H](NC(=O)C[NH2+]C1CCCCC1)C(C)C)C(=O)N1CCC[C@H]1C(=O)N[C@@H]([C@H](O)C)C(=O)NCCC)C	HLA class II histocompatibility antigen DRB3-1
O(Cc1cc(ccc1)-c1cc(C(=O)[O-])c(O)cc1)c1cc2c(cc1)C(=O)N(C2)C1CCCC1	Metabotropic glutamate receptor 2	O=C(N[C@@H](CC(=O)[O-])C(=O)N1CCC[C@H]1C(=O)N[C@@H]([C@H](O)C)C(=O)NCCC)[C@H]1N(CCCC1)C(=O)[C@@H](NC(=O)CCC1C2CC(C1)CC2)CCCC[NH3+]	HLA class II histocompatibility antigen DRB3-1
O(C)c1ccc(cc1-c1cc(ccc1)COc1cc2c(cc1)C(=O)N(C2)C1CCCC1)C(=O)[O-]	Metabotropic glutamate receptor 2	S(CC[C@H](NC(=O)[C@@H](NC(=O)[C@@H](NC(=O)[C@@H](NC(=O)C)Cc1ccc(O)cc1)CCC[NH+]=C(N)N)C)C(=O)N[C@H](C(=O)N[C@@H]([C@H](O)C)C(=O)N[C@@H](CC(C)C)C(=O)N)C)C	HLA class II histocompatibility antigen DRB3-1
Clc1ccc(cc1C(=O)[O-])-c1cc(ccc1)COc1cc2SN(C3CC3)C(=O)c2cc1	Metabotropic glutamate receptor 2	O=C(N[C@@H](Cc1c2c(ccc1)cccc2)C(=O)N[C@@H](CCC[NH+]=C(N)N)C(=O)N[C@H](C(=O)N[C@@H](CC(=O)[O-])C(=O)N[C@H](C(=O)N[C@@H]([C@H](O)C)C(=O)N[C@@H](CC(C)C)C(=O)N)C)C)C	HLA class II histocompatibility antigen DRB3-1
Clc1ccc(cc1C(=O)[O-])-c1cc(ccc1)COc1cc2c(cc1)C(=O)N(C2)C1CCCC1	Metabotropic glutamate receptor 2	O=C(NCCC(=O)[O-])C1N(CCCC1)C(=O)[C@@H](NC(=O)C[C@@H](C)C1CCCCC1)C(C)C	HLA class II histocompatibility antigen DRB3-1
Clc1ccc(cc1C(=O)[O-])-c1cc(ccc1)COc1cc2SN(C)C(=O)c2cc1	Metabotropic glutamate receptor 2	O=C(N[C@@H](CC(=O)[O-])C(=O)N1CCC[C@H]1C(=O)N[C@@H]([C@H](O)C)C(=O)NCCC)C1N(CCCC1)C(=O)[C@@H](NC(=O)C[C@@H](C)C1CCCCC1)CCCCNC(=O)CCCCCCCCC	HLA class II histocompatibility antigen DRB3-1
Clc1ccc(cc1C(=O)[O-])-c1cc(ccc1)COc1cc2SN(CC3CC3)C(=O)c2cc1	Metabotropic glutamate receptor 2	O=C(Nc1ccccc1)c1nc(cnc1N)-c1ccccc1	DNA-dependent protein kinase
Clc1ccc(cc1C(=O)[O-])-c1cc(ccc1)COc1cc2SN(C3CCC3)C(=O)c2cc1	Metabotropic glutamate receptor 2	S(=O)(=O)(Nc1ccccc1)c1cc\2c(NC(=O)/C/2=C\c2[nH]c(CC)c(CCC(=O)[O-])c2CC)cc1	DNA-dependent protein kinase
Clc1ccc(cc1C(=O)[O-])-c1cc(ccc1)COc1cc2SN(CC(C)C)C(=O)c2cc1	Metabotropic glutamate receptor 2	Oc1nc(\C=N\N)c(cc1C#N)-c1ccncc1	DNA-dependent protein kinase
Clc1ccc(cc1C(=O)[O-])-c1cc(ccc1)COc1cc2SN(C3CC3)C(=O)c2cc1	Metabotropic glutamate receptor 2	O1c2c(cccc2-c2ccccc2)C(=O)C=C1N1CCOCC1	DNA-dependent protein kinase
Clc1ccc(cc1C(=O)[O-])-c1cc(ccc1)COc1cc2SN(CCC(C)C)C(=O)c2cc1	Metabotropic glutamate receptor 2	n12ncnc1N=C(C=C2Nc1cc2c(cc1)cccc2)C	Dihydroorotate dehydrogenase
O(C)c1ccc(cc1-c1cc(ccc1)COc1cc2c(cc1)C(=O)N(C2)C1CCCC1)C(=O)[O-]	Metabotropic glutamate receptor 2	S(=O)(=O)([O-])c1cc2c(c(O)c1N=Nc1ccc(cc1OC)-c1cc(OC)c(N=Nc3c(O)c4c(cc3S(=O)(=O)[O-])cc(S(=O)(=O)[O-])cc4N)cc1)c(N)cc(S(=O)(=O)[O-])c2	Autotaxin
O(Cc1cc(ccc1)-c1cc(C(=O)[O-])c(O)cc1)c1cc2c(cc1)C(=O)N(C2)C1CCCC1	Metabotropic glutamate receptor 2	S(=O)(=O)([O-])c1c2c(cc(O)c1N=Nc1ccc(cc1)-c1ccc(N=Nc3c(O)c4c(cc3S(=O)(=O)[O-])cc(S(=O)(=O)[O-])cc4N)cc1)cc(N)cc2	Autotaxin
O(C)c1cc(cc(OC)c1-c1cc(ccc1)COc1cc2c(cc1)C(=O)N(C2)C1CCCC1)C(=O)[O-]	Metabotropic glutamate receptor 2	S(=O)(=O)([O-])c1cc(S(=O)(=O)[O-])cc2c1cc(NC(=O)c1ccc(NC=3C(=O)C([O-])=C(Nc4ccc(cc4)C(=O)Nc4cc5c(cc(S(=O)(=O)[O-])cc5S(=O)(=O)[O-])cc4)C(=O)C=3[O-])cc1)cc2	Autotaxin
Clc1ccc(cc1-c1cc(ccc1)COc1cc2c(cc1)C(=O)N(C2)C1CCCC1)C(=O)[O-]	Metabotropic glutamate receptor 2	S(=O)(=O)([O-])c1cc(S(=O)(=O)[O-])c2c(c1N)c(O)c(N=Nc1ccc(cc1C)-c1cc(C)c(N=Nc3ccc4c(c(N)c(S(=O)(=O)[O-])cc4S(=O)(=O)[O-])c3O)cc1)cc2	Autotaxin
Clc1cc(ccc1-c1cc(ccc1)COc1cc2c(cc1)C(=O)N(C2)C1CCCC1)C(=O)[O-]	Metabotropic glutamate receptor 2	Brc1ccc(NC(=O)CSC=2NC(=O)CC(C=2C#N)c2cc(OC)c(O)cc2)cc1	Autotaxin
O(Cc1cc(ccc1)-c1cc(ccc1C)C(=O)[O-])c1cc2c(cc1)C(=O)N(C2)C1CCCC1	Metabotropic glutamate receptor 2	O(CC(=O)N1CCC(CC1)CCCC1CCN(CC1)c1ccc(cc1)C(=O)N1CCCC1C(=O)N)C1CC(CCC1C(C)C)C	Autotaxin
Fc1cc(cc(c1)C(=O)[O-])-c1cc(ccc1)COc1cc2c(cc1)C(=O)N(C2)C1CCCC1	Metabotropic glutamate receptor 2	O(CC(=O)N1CCN(CC1C)c1ncc(cc1)C(=O)N1CCCC1C(=O)N)c1ccc(cc1)C(C)C	Autotaxin
O(C)c1ccc(cc1C(=O)[O-])-c1cc(ccc1)COc1cc2c(cc1)C(=O)N(C2)C1CCCC1	Metabotropic glutamate receptor 2	OC(C(NC(=O)c1ccc(nc1)N1CCC(CC1)CCCC1CCN(CC1)C(=O)CCC(=O)c1ccccc1)C(=O)N)C	Autotaxin
S1N(C2CCCC2)C(=O)c2c1cc(OCc1cc(ccc1)-c1cc(ccc1C)C(=O)[O-])cc2	Metabotropic glutamate receptor 2	OC(C(NC(=O)c1ccc(nc1)N1CCC(CC1)CCCC1CCN(CC1)C(=O)C(C)c1ccc(cc1)CC(C)C)C(=O)N)C	Autotaxin
S1N(C2CCCC2)C(=O)c2c1cc(OCc1cc(ccc1)-c1cc(cc([N+](=O)[O-])c1)C(=O)[O-])cc2	Metabotropic glutamate receptor 2	OC(C(NC(=O)c1ccc(nc1)N1CCC(CC1)CCCC1CCN(CC1)C(=O)Cc1ccc(cc1)-c1ccccc1)C(=O)N)C	Autotaxin
S1N(C2CCCC2)C(=O)c2c1cc(OCc1cc(ccc1)-c1cc(C(=O)[O-])c(F)cc1)cc2	Metabotropic glutamate receptor 2	OC(C(NC(=O)c1ccc(nc1)N1CCC(CC1)CCCC1CCN(CC1)C(=O)Cc1cc(cc(c1)C)C)C(=O)N)C	Autotaxin
Clc1ccc(cc1C(=O)N(C)C)-c1cc(ccc1)COc1cc2SN(C3CCCC3)C(=O)c2cc1	Metabotropic glutamate receptor 2	O(CC(=O)C1CCN(CC1C)c1ncc(cc1)C(=O)N1CCCC1C(=O)N)c1c2c(ccc1)cccc2	Autotaxin
O(C)c1ccc(cc1)C#Cc1ccc(cc1)C(=O)N1CC(O)CCC1	Metabotropic glutamate receptor 2	Clc1cc(NC(=S)N2CCN(CC2)c2nc3N(C=C(C(=O)[O-])C(=O)c3cn2)CC)cc(Cl)c1	Autotaxin
O(C)C1CCCN(C1)C(=O)c1ccc(cc1)C#Cc1ccc(OC)cc1	Metabotropic glutamate receptor 2	S=C(NC(=O)C1c2c(Oc3c1cccc3)cccc2)N1CCN(CC1)c1nc2N(C=C(C(=O)[O-])C(=O)c2cn1)CC	Autotaxin
O(C)c1ccc(cc1)C#Cc1ccc(cc1)C(=O)N1C[C@@H](O)CCC1	Metabotropic glutamate receptor 2	O=C1N(Cc2ccc(cc2)C(=O)[O-])C(=O)c2c1cc(cc2)C(=O)c1cc2c(cc1)C(=O)N(Cc1ccc(cc1)C(=O)[O-])C2=O	Autotaxin
O(C)c1ccc(cc1)C#Cc1ccc(cc1)C(=O)N1C[C@H](O)CCC1	Metabotropic glutamate receptor 2	S=C(Nc1cc(cc(c1)C)C)N1CCN(CC1)c1nc2N(C=C(C(=O)[O-])C(=O)c2cn1)CC	Autotaxin
O(C)c1ccc(cc1)C#Cc1ccc(cc1)C(=O)NC(CO)C	Metabotropic glutamate receptor 2	S=C(Nc1cc(ccc1)C)N1CCN(CC1)c1nc2N(C=C(C(=O)[O-])C(=O)c2cn1)CC	Autotaxin
O(C)c1ccc(cc1)C#Cc1ccc(cc1)C(=O)N1C[C@@H](O)CC1	Metabotropic glutamate receptor 2	S=C(Nc1cc(cc(c1)C(F)(F)F)C(F)(F)F)N1CCN(CC1)c1nc2N(C=C(C(=O)[O-])C(=O)c2cn1)CC	Autotaxin
O(C)c1ccc(cc1)C#Cc1ccc(cc1)C(=O)N1C[C@H](O)CC1	Metabotropic glutamate receptor 2	Clc1ccc(NC(=S)N2CCN(CC2)c2nc3N(C=C(C(=O)[O-])C(=O)c3cn2)CC)cc1	Autotaxin
O(C)c1ccc(cc1)C#Cc1ccc(cc1)C(=O)N1CC(CC1)CO	Metabotropic glutamate receptor 2	s1nc2cc(NC(=S)N3CCN(CC3)c3nc4N(C=C(C(=O)[O-])C(=O)c4cn3)CC)ccc2n1	Autotaxin
O(C)c1ccc(cc1)C#Cc1ccc(cc1)C(=O)N1CC(O)(CCC1)C	Metabotropic glutamate receptor 2	S=C(Nc1cc(ccc1)C(F)(F)F)N1CCN(CC1)c1nc2N(C=C(C(=O)[O-])C(=O)c2cn1)CC	Autotaxin
O(C)c1ccc(cc1)C#Cc1ccc(cc1)C(=O)N1CC2C(CCC2=O)C1	Metabotropic glutamate receptor 2	Fc1ccc(cc1C(F)(F)F)-c1cc(c(cc1)-c1onc(c1)C(=O)[O-])C1CCCCC1	Phosphotyrosine-protein phosphatase PTPB
O(C)c1ccc(cc1)C#Cc1ccc(cc1)C(=O)N1CC2C(CCC2O)C1	Metabotropic glutamate receptor 2	s1cccc1C([NH+]1CCN(CC1)c1ccc(OC)cc1)C(NC(=O)C(=O)NCc1occc1)C	Phosphotyrosine-protein phosphatase PTPB
Fc1cc(ccc1C(=O)N1C[C@H](O)CCC1)C#Cc1ccc(OC)cc1	Metabotropic glutamate receptor 2	s1cccc1C([NH+]1CCN(CC1)c1ccc(F)cc1)C(NC(=O)C(=O)NCc1cccnc1)C	Phosphotyrosine-protein phosphatase PTPB
Fc1cc(ccc1C#Cc1ccc(OC)cc1)C(=O)N1C[C@H](O)CCC1	Metabotropic glutamate receptor 2	O=C(\C=C\c1ccc(cc1)C(=O)[O-])c1cc2c(cc1)cccc2	Phosphotyrosine-protein phosphatase PTPB
Fc1ccc(OCCCCOc2ccc(C(=O)CC(C)C)c(C)c2C)cc1C(=O)[O-]	Metabotropic glutamate receptor 2	O1c2cc(ccc2OC1)\C=C\C(=O)c1ccc([N+](=O)[O-])cc1	Phosphotyrosine-protein phosphatase PTPB
Fc1ccc(OCCCCOc2ccc(C(=O)C)c(O)c2C)cc1C(=O)[O-]	Metabotropic glutamate receptor 2	Brc1ccc(cc1)C(=O)\C=C\c1cc2c(cc1)cccc2	Phosphotyrosine-protein phosphatase PTPB
Fc1ccc(OCCCCOc2ccc(C(=O)CCC)c(O)c2C)cc1C(=O)[O-]	Metabotropic glutamate receptor 2	O(Cc1ccccc1)c1ccc(cc1OC)\C=C\C(=O)c1ccc(OC)cc1OC	Probable low molecular weight protein-tyrosine-phosphatase
O(CCCCOc1ccc(cc1OC)C(=O)[O-])c1ccc(C(=O)CC(C)(C)C)c(O)c1C	Metabotropic glutamate receptor 2	Clc1sc(cc1)C(=O)\C=C\c1cc2c(cc1)cccc2	Probable low molecular weight protein-tyrosine-phosphatase
Fc1cc(ccc1)COc1nc2c(cc1)C(=O)NCC2	Metabotropic glutamate receptor 2	O1c2cc(ccc2OC1)\C=C\C(=O)c1cc([N+](=O)[O-])ccc1	Probable low molecular weight protein-tyrosine-phosphatase
[NH+]1(CCC(CC1)c1ccccc1)Cc1nc2c(n1C)cccc2	Metabotropic glutamate receptor 2	S(=O)(=O)(\C=C\[C@@H](NC(=O)[C@@H](NC(=O)[C@@H](NC(=O)[C@@H](N=[N+]=[N-])Cc1ccccc1)Cc1ccc(N)cc1)CC(C)C)Cc1ccc(cc1)C[NH3+])C	Proteasome Macropain subunit
FC(F)(F)c1ccc(cc1)C1CC[NH+](CC1)Cc1nc2c(n1C)cccc2	Metabotropic glutamate receptor 2	S(=O)(=O)(\C=C\[C@@H](NC(=O)[C@@H](NC(=O)[C@@H](NC(=O)[C@@H](N=[N+]=[N-])Cc1ccccc1)Cc1ccc(cc1)C[NH3+])CC(C)C)Cc1ccc(cc1)C[NH3+])C	Proteasome Macropain subunit
FC(F)(F)c1ccccc1C1CC[NH+](CC1)Cc1nc2c(n1C)cccc2	Metabotropic glutamate receptor 2	S(=O)(=O)(\C=C\[C@@H](NC(=O)[C@@H](NC(=O)[C@@H](NC(=O)[C@@H](N=[N+]=[N-])Cc1ccccc1)CC(C)C)CC(C)C)Cc1ccc(cc1)C[NH3+])C	Proteasome Macropain subunit
Fc1ccccc1C1CC[NH+](CC1)Cc1nc2c(n1C)cccc2	Metabotropic glutamate receptor 2	S(=O)(=O)(\C=C\[C@@H](NC(=O)[C@@H](NC(=O)[C@@H](NC(=O)[C@@H](N=[N+]=[N-])Cc1ccccc1)Cc1ccncc1)CC(C)C)Cc1ccc(cc1)C[NH3+])C	Proteasome Macropain subunit
Fc1ccccc1\C=C\c1nc(ncc1)N	Metabotropic glutamate receptor 4	[o+]1c2c(ccc1-c1cc(O)c(O)cc1)c(O)cc(O)c2	Lymphocyte differentiation antigen CD38
n1c(ccnc1N)\C=C\c1ccccc1	Metabotropic glutamate receptor 4	S(=O)(=O)(\C=C\[C@@H](NC(=O)[C@@H](NC(=O)[C@@H](NC(=O)[C@@H](N=[N+]=[N-])Cc1ccccc1)Cc1ccc(N)cc1)CC(C)C)Cc1ccc(cc1)C[NH3+])C	Proteasome Macropain subunit MB1
n1c(ccnc1NC)\C=C\c1ccccc1	Metabotropic glutamate receptor 4	S(=O)(=O)(\C=C\[C@@H](NC(=O)[C@@H](NC(=O)[C@@H](NC(=O)[C@@H](N=[N+]=[N-])Cc1ccccc1)Cc1ccc(cc1)C[NH3+])CC(C)C)Cc1ccc(cc1)C[NH3+])C	Proteasome Macropain subunit MB1
n1c(ccnc1N(C)C)\C=C\c1ccccc1	Metabotropic glutamate receptor 4	S(=O)(=O)(\C=C\[C@@H](NC(=O)[C@@H](NC(=O)[C@@H](NC(=O)[C@@H](N=[N+]=[N-])Cc1ccccc1)CC(C)C)CC(C)C)Cc1ccc(cc1)C[NH3+])C	Proteasome Macropain subunit MB1
S(=O)(=O)(Nc1nc(ccn1)\C=C\c1ccccc1)C	Metabotropic glutamate receptor 4	S(=O)(=O)(\C=C\[C@@H](NC(=O)[C@@H](NC(=O)[C@@H](NC(=O)[C@@H](N=[N+]=[N-])Cc1ccccc1)Cc1ccncc1)CC(C)C)Cc1ccc(cc1)C[NH3+])C	Proteasome Macropain subunit MB1
n1c(nccc1\C=C\c1ccccc1)C	Metabotropic glutamate receptor 4	O(Cc1ccccc1)c1ccc(cc1)C[C@H](NC(=O)CCCCC(=O)NCCCCCC(=O)NCCCCCC(=O)NCCCCCC(=O)N[C@@H](Cc1ccc(OCc2ccccc2)cc1)C(=O)N[C@H](C(=O)N[C@@H](C[C@@]1(O)c2c(NC1=O)cccc2)C(=O)NCc1ccccc1)C)C(=O)N[C@H](C(=O)N[C@@H](C[C@@]1(O)c2c(NC1=O)cccc2)C(=O)NCc1ccccc1)C	Proteasome Macropain subunit MB1
n1c(nccc1\C=C\c1ccccc1)-c1ccccc1	Metabotropic glutamate receptor 4	O(Cc1ccccc1)c1ccc(cc1)C[C@H](NC(=O)CCCCC(=O)NCCCCCC(=O)NCCCCCC(=O)NCCCCCC(=O)NCCCCCC(=O)N[C@@H](Cc1ccc(OCc2ccccc2)cc1)C(=O)N[C@H](C(=O)N[C@@H](C[C@@]1(O)c2c(NC1=O)cccc2)C(=O)NCc1ccccc1)C)C(=O)N[C@H](C(=O)N[C@@H](C[C@@]1(O)c2c(NC1=O)cccc2)C(=O)NCc1ccccc1)C	Proteasome Macropain subunit MB1
Sc1nc(ccn1)\C=C\c1ccccc1	Metabotropic glutamate receptor 4	O(Cc1ccccc1)c1ccc(cc1)C[C@H](NC(=O)CCCCC(=O)NCCCCCC(=O)NCCCCCC(=O)NCCCCCC(=O)NCCCCCC(=O)NCCCCCC(=O)N[C@@H](Cc1ccc(OCc2ccccc2)cc1)C(=O)N[C@H](C(=O)N[C@@H](C[C@@]1(O)c2c(NC1=O)cccc2)C(=O)NCc1ccccc1)C)C(=O)N[C@H](C(=O)N[C@@H](C[C@@]1(O)c2c(NC1=O)cccc2)C(=O)NCc1ccccc1)C	Proteasome Macropain subunit MB1
n1c(cc(nc1N)\C=C\c1ccccc1)C	Metabotropic glutamate receptor 4	O(Cc1ccccc1)c1ccc(cc1)C[C@H](NC(=O)CCCCCNC(=O)CCCCCNC(=O)CCCCCNC(=O)CCCCC(=O)NCCCCCC(=O)NCCCCCC(=O)NCCCCCC(=O)N[C@@H](Cc1ccc(OCc2ccccc2)cc1)C(=O)N[C@H](C(=O)N[C@@H](C[C@@]1(O)c2c(NC1=O)cccc2)C(=O)NCc1ccccc1)C)C(=O)N[C@H](C(=O)N[C@@H](C[C@@]1(O)c2c(NC1=O)cccc2)C(=O)NCc1ccccc1)C	Proteasome Macropain subunit MB1
n1c(\C=C\c2ccccc2)c(cnc1N)C	Metabotropic glutamate receptor 4	O(Cc1ccccc1)c1ccc(cc1)C[C@H](NC(=O)CCCCCNC(=O)CCCCCNC(=O)CCCCCNC(=O)CCCCCNC(=O)CCCCC(=O)NCCCCCC(=O)NCCCCCC(=O)NCCCCCC(=O)NCCCCCC(=O)N[C@@H](Cc1ccc(OCc2ccccc2)cc1)C(=O)N[C@H](C(=O)N[C@@H](C[C@@]1(O)c2c(NC1=O)cccc2)C(=O)NCc1ccccc1)C)C(=O)N[C@H](C(=O)N[C@@H](C[C@@]1(O)c2c(NC1=O)cccc2)C(=O)NCc1ccccc1)C	Proteasome Macropain subunit MB1
n1c(C)c(C)c(nc1N)\C=C\c1ccccc1	Metabotropic glutamate receptor 4	Oc1c2-c3c4NC(=O)[C@](O)(c4ccc3)[C@H](O)[C@H](NC(=O)[C@@H](CC(=O)[C@@H](NC(=O)C(=O)[C@H](CC)C)Cc(c2)cc1)CC(=O)N)C(=O)N\C=C/C	Proteasome Macropain subunit MB1
n1c(cc(nc1N)N)\C=C\c1ccccc1	Metabotropic glutamate receptor 4	S\1\C(=C/c2cc(Oc3ccccc3)ccc2)\C(=O)N(Cc2ccc(cc2)C(=O)[O-])/C/1=N/c1ccc(cc1)C(F)(F)F	Low molecular weight phosphotyrosine protein phosphatase
Oc1nc(nc(c1)\C=C\c1ccccc1)N	Metabotropic glutamate receptor 4	S\1\C(=C/c2ccc(Oc3ccccc3)cc2)\C(=O)N(Cc2ccc(cc2)C(=O)[O-])/C/1=N/c1ccc(cc1)C(F)(F)F	Low molecular weight phosphotyrosine protein phosphatase
O(C)c1nc(nc(c1)\C=C\c1ccccc1)N	Metabotropic glutamate receptor 4	S\1\C(=C/c2cc(OCc3ccccc3)ccc2)\C(=O)N(Cc2ccc(cc2)C(=O)[O-])/C/1=N/c1ccc(cc1)C(F)(F)F	Low molecular weight phosphotyrosine protein phosphatase
FC(F)(F)c1nc(nc(c1)\C=C\c1ccccc1)N	Metabotropic glutamate receptor 4	S\1\C(=C/c2ccc(OCc3ccccc3)cc2)\C(=O)N(Cc2ccc(cc2)C(=O)[O-])/C/1=N/c1ccc(cc1)C(F)(F)F	Low molecular weight phosphotyrosine protein phosphatase
Clc1cnc(nc1\C=C\c1ccccc1)N	Metabotropic glutamate receptor 4	S\1\C(=C/c2cc3c(cc2)cccc3)\C(=O)N(Cc2ccc(cc2)C(=O)[O-])/C/1=N/c1ccc(cc1)C(F)(F)F	Low molecular weight phosphotyrosine protein phosphatase
Brc1cnc(nc1\C=C\c1ccccc1)N	Metabotropic glutamate receptor 4	S\1\C(=C/c2cc(Oc3ccccc3)ccc2)\C(=O)N(Cc2ccc(cc2)C(=O)[O-])/C/1=N/c1ccc(OC)cc1	Low molecular weight phosphotyrosine protein phosphatase
n1c(cccc1N)\C=C\c1ccccc1	Metabotropic glutamate receptor 4	S\1\C(=C/c2ccc(Oc3ccccc3)cc2)\C(=O)N(Cc2ccc(cc2)C(=O)[O-])/C/1=N/c1ccc(OC)cc1	Low molecular weight phosphotyrosine protein phosphatase
n1c(cncc1N)\C=C\c1ccccc1	Metabotropic glutamate receptor 4	S\1\C(=C/c2cc(OCc3ccccc3)ccc2)\C(=O)N(Cc2ccc(cc2)C(=O)[O-])/C/1=N/c1ccc(OC)cc1	Low molecular weight phosphotyrosine protein phosphatase
n1c(ccnc1N)CCc1ccccc1	Metabotropic glutamate receptor 4	S\1\C(=C/c2ccc(OCc3ccccc3)cc2)\C(=O)N(Cc2ccc(cc2)C(=O)[O-])/C/1=N/c1ccc(OC)cc1	Low molecular weight phosphotyrosine protein phosphatase
n1c(ccnc1N)C#Cc1ccccc1	Metabotropic glutamate receptor 4	S\1\C(=C/c2cc3c(cc2)cccc3)\C(=O)N(Cc2ccc(cc2)C(=O)[O-])/C/1=N/c1ccc(OC)cc1	Low molecular weight phosphotyrosine protein phosphatase
n1cc(cnc1N)[C@@H]1C[C@H]1c1ccccc1	Metabotropic glutamate receptor 4	O1c2c(cc(O)c(O)c2)C(=O)C(Cc2ccc(cc2)-c2ccccc2)=C1c1ccc(O)cc1	Low molecular weight phosphotyrosine protein phosphatase
o1c2c(cc1-c1nc(ncc1)N)cccc2	Metabotropic glutamate receptor 4	S(=O)(=O)(\C=C\[C@@H](NC(=O)[C@@H](NC(=O)[C@@H](NC(=O)[C@@H](N=[N+]=[N-])Cc1ccccc1)Cc1ccc(N)cc1)CC(C)C)Cc1ccc(cc1)C[NH3+])C	Proteasome component C5
s1c2c(cc1-c1nc(ncc1)N)cccc2	Metabotropic glutamate receptor 4	S(=O)(=O)(\C=C\[C@@H](NC(=O)[C@@H](NC(=O)[C@@H](NC(=O)[C@@H](N=[N+]=[N-])Cc1ccccc1)Cc1ccc(cc1)C[NH3+])CC(C)C)Cc1ccc(cc1)C[NH3+])C	Proteasome component C5
n1c(ccnc1N)-c1cc2c(cc1)cccc2	Metabotropic glutamate receptor 4	S(=O)(=O)(\C=C\[C@@H](NC(=O)[C@@H](NC(=O)[C@@H](NC(=O)[C@@H](N=[N+]=[N-])Cc1ccccc1)CC(C)C)CC(C)C)Cc1ccc(cc1)C[NH3+])C	Proteasome component C5
Fc1cc(ccc1)\C=C\c1nc(ncc1)N	Metabotropic glutamate receptor 4	S(=O)(=O)(\C=C\[C@@H](NC(=O)[C@@H](NC(=O)[C@@H](NC(=O)[C@@H](N=[N+]=[N-])Cc1ccccc1)Cc1ccncc1)CC(C)C)Cc1ccc(cc1)C[NH3+])C	Proteasome component C5
Fc1ccc(cc1)\C=C\c1nc(ncc1)N	Metabotropic glutamate receptor 4	O(CC[NH+]1CCCCCC1)c1ccc(cc1)C(=C(CC)c1ccccc1)c1ccc(OCC[NH+]2CCCCCC2)cc1	Proteasome component C5
n1c(ccnc1N)\C=C\c1ccccc1C#N	Metabotropic glutamate receptor 4	O(CC[NH+]1CCCCCC1)c1ccc(cc1)C(=C(c1ccccc1)c1ccccc1)c1ccc(OCC[NH+]2CCCCCC2)cc1	Proteasome component C5
n1c(ccnc1N)\C=C\c1cc(ccc1)C#N	Metabotropic glutamate receptor 4	O(CC[NH+]1CCCCCC1)c1ccc(cc1)C(=Cc1ccccc1)c1ccc(OCC[NH+]2CCCCCC2)cc1	Proteasome component C5
n1c(ccnc1N)\C=C\c1ccc(cc1)C#N	Metabotropic glutamate receptor 4	OC1CCc2c1cc(cc2)C	UDP-glucuronosyltransferase 2B7
n1c(ccnc1N)\C=C\c1ccccc1C	Metabotropic glutamate receptor 4	O1CCC(O)c2cc(ccc12)C	UDP-glucuronosyltransferase 2B7
n1c(ccnc1N)\C=C\c1cc(ccc1)C	Metabotropic glutamate receptor 4	OC1CCCc2c1cc(cc2C)C	UDP-glucuronosyltransferase 2B7
n1c(ccnc1N)\C=C\c1ccc(cc1)C	Metabotropic glutamate receptor 4	S(=O)(=O)(N[C@@H](C(=O)N[O-])C1CCOCC1)c1cc(C)c(F)cc1	Anthrax lethal factor
s1cccc1\C=C\c1nc(ncc1)N	Metabotropic glutamate receptor 4	O=C(Nc1cc2c([nH+]c(cc2N)C)cc1)Nc1cc2c([nH+]c(cc2N)C)cc1	Anthrax lethal factor
o1cccc1\C=C\c1nc(ncc1)N	Metabotropic glutamate receptor 4	O=C1N=C(NC=N1)N	CpG DNA methylase
n1c(ccnc1N)\C=C\c1ncccc1	Metabotropic glutamate receptor 4	O=C1N([C@@H](Cc2c3c([nH]c2)cccc3)C(=O)[O-])C(=O)c2c1cccc2	CpG DNA methylase
n1c(ccnc1N)\C=C\c1cccnc1	Metabotropic glutamate receptor 4	o1cccc1CNc1nc(O)ncc1	CpG DNA methylase
n1c(ccnc1N)\C=C\c1ccncc1	Metabotropic glutamate receptor 4	o1cccc1CNC1=NC(=O)N(C=C1)[C@@H]1O[C@H](CO)[C@@H](O)C1	CpG DNA methylase
O(C(=O)C(=O)Nc1nc(ccn1)\C=C\c1ccccc1)CC	Metabotropic glutamate receptor 4	o1c(ccc1CO)CNC1=NC(=O)NC=C1	CpG DNA methylase
S(=O)(=O)(Nc1c(cc(cc1C)C)C)c1ccc(NC(=O)c2occc2)cc1	Metabotropic glutamate receptor 4	o1cccc1CNC1=NC(=O)NC=C1CO	CpG DNA methylase
S(=O)(=O)(Nc1c(cc(cc1C)C)C)c1ccc(NC(=O)c2ncccc2)cc1	Metabotropic glutamate receptor 4	o1cccc1CNC1=NC(=O)NC=C1COC(=O)C	CpG DNA methylase
S(=O)(=O)(Nc1ccccc1)c1ccc(NC(=O)c2ncccc2)cc1	Metabotropic glutamate receptor 4	S(=O)(=O)([O-])CC1=CNC(=O)N=C1NCc1occc1	CpG DNA methylase
Clc1ccccc1NS(=O)(=O)c1ccc(NC(=O)c2ncccc2)cc1	Metabotropic glutamate receptor 4	o1cccc1CNC1=NC(=O)NC=C1C=O	CpG DNA methylase
S(=O)(=O)(Nc1ccccc1F)c1ccc(NC(=O)c2ncccc2)cc1	Metabotropic glutamate receptor 4	o1cccc1CNC1=NC(=O)NC=C1C[NH2+]CCCC	CpG DNA methylase
S(=O)(=O)(Nc1cc(F)ccc1F)c1ccc(NC(=O)c2ncccc2)cc1	Metabotropic glutamate receptor 4	o1cccc1CNC1=NC(=O)NCN1	CpG DNA methylase
Clc1ccc(NS(=O)(=O)c2ccc(NC(=O)c3ncccc3)cc2)cc1C(F)(F)F	Metabotropic glutamate receptor 4	o1cccc1CNC1=NC(=O)N(C=C1C)[C@@H]1O[C@H](CO)[C@@H](O)C1	CpG DNA methylase
Clc1cc(NS(=O)(=O)c2ccc(NC(=O)c3ncccc3)cc2)ccc1F	Metabotropic glutamate receptor 4	o1cccc1CNC1=NC(=O)NC=C1C	CpG DNA methylase
S(=O)(=O)(NC1CCCCC1)c1ccc(NC(=O)c2ncccc2)cc1	Metabotropic glutamate receptor 4	O=C1N=C(NCc2ccccc2)C=CN1	CpG DNA methylase
S(=O)(=O)(NC1CC1)c1ccc(NC(=O)c2ncccc2)cc1	Metabotropic glutamate receptor 4	O=C1N=C(NCc2ccc(cc2)C)C=CN1	CpG DNA methylase
S(=O)(=O)(NC1CCC1)c1ccc(NC(=O)c2ncccc2)cc1	Metabotropic glutamate receptor 4	O=C1N=C(NCc2cccnc2)C=CN1	CpG DNA methylase
S(=O)(=O)(NCC1CC1)c1ccc(NC(=O)c2ncccc2)cc1	Metabotropic glutamate receptor 4	O=C1N=C(NCc2ccccc2)C(=CN1)CO	CpG DNA methylase
S(=O)(=O)(NCCOC)c1ccc(NC(=O)c2ncccc2)cc1	Metabotropic glutamate receptor 4	O=C1N=C(NCc2ccccc2)C(=CN1)COC(=O)C	CpG DNA methylase
S(=O)(=O)(N1CCC(CC1)C)c1ccc(NC(=O)c2ncccc2)cc1	Metabotropic glutamate receptor 4	S(=O)(=O)([O-])CC1=CNC(=O)N=C1NCc1ccccc1	CpG DNA methylase
S(=O)(=O)(N1CCCC1)c1ccc(NC(=O)c2ncccc2)cc1	Metabotropic glutamate receptor 4	O=C1N=C(NCc2ccccc2)C(=CN1)C=O	CpG DNA methylase
S(=O)(=O)(N1CCc2c1cccc2)c1ccc(NC(=O)c2ncccc2)cc1	Metabotropic glutamate receptor 4	O=C1N=C(NCN1)NCc1ccccc1	CpG DNA methylase
Clc1ccccc1NS(=O)(=O)c1ccc(NC(=O)c2nc(F)ccc2)cc1	Metabotropic glutamate receptor 4	O=C1N=C(NCc2ccccc2)C(=CN1)C	CpG DNA methylase
Clc1ccccc1NS(=O)(=O)c1ccc(NC(=O)c2nc(OC)ccc2)cc1	Metabotropic glutamate receptor 4	O1c2c(C[C@@H](OC(=O)c3cc(O)c(O)c(O)c3)[C@H]1c1cc(O)c(O)c(O)c1)c(O)cc(O)c2	CpG DNA methylase
Clc1ccccc1NS(=O)(=O)c1ccc(NC(=O)c2ncncc2)cc1	Metabotropic glutamate receptor 4	S(=O)(=O)(NC1=NC(=O)NC=C1)c1ccc(cc1)C	CpG DNA methylase
Clc1ccccc1NS(=O)(=O)c1ccc(NC(=O)c2sccn2)cc1	Metabotropic glutamate receptor 4	O=C(\C=C\c1cc2c(cc1)cccc2)c1cc2c(cc1)cccc2	Tyrosine-protein phosphatase yopH
Clc1ccccc1NS(=O)(=O)c1ccc(NC(=O)c2ccsc2)cc1	Metabotropic glutamate receptor 4	Clc1ccc(cc1-c1oc(cc1)\C=C\C(=O)c1cc2OCOc2cc1)C(F)(F)F	Tyrosine-protein phosphatase yopH
Clc1ccccc1N(S(=O)(=O)c1ccc(NC(=O)c2ncncc2)cc1)C	Metabotropic glutamate receptor 4	S(=O)(=O)(N1CCCC1)c1ccc(N2C(=O)[C@H]3[C@H](C4OC3C=C4)C2=O)cc1	Tyrosine-protein phosphatase yopH
Clc1ccccc1N(S(=O)(=O)c1ccc(NC(=O)c2sccn2)cc1)C	Metabotropic glutamate receptor 4	O1c2cc(ccc2OC1)\C=C\C(=O)c1ccc([N+](=O)[O-])cc1	Tyrosine-protein phosphatase yopH
S(=O)(=O)(Nc1ccccc1OC)c1ccc(NC(=O)c2ncccc2)cc1OC	Metabotropic glutamate receptor 4	O1c2cc(ccc2OC1)\C=C\C(=O)c1cc([N+](=O)[O-])ccc1	Tyrosine-protein phosphatase yopH
Clc1ccccc1NS(=O)(=O)c1ccc(NC(=O)c2ncccc2)cc1Cl	Metabotropic glutamate receptor 4	Fc1cc2cc(n(c2cc1)C)C(=O)Cc1cccnc1	Indoleamine 2,3-dioxygenase
Clc1cc(S(=O)(=O)Nc2ccccc2Cl)ccc1NC(=O)c1ncccc1	Metabotropic glutamate receptor 4	O1c2c(C=CC1(C)C)c(OC)c(c1OC(=O)C=Cc12)\C=C\C(O)(C)C	Indoleamine 2,3-dioxygenase
Clc1ccccc1NS(=O)(=O)c1cc(NC(=O)c2ncccc2)ccc1Cl	Metabotropic glutamate receptor 4	O=C1c2c(N3C1=Nc1c(cccc1)C3=O)cccc2	Indoleamine 2,3-dioxygenase
Clc1ccccc1CS(=O)(=O)c1ccc(NC(=O)c2ncccc2)cc1	Metabotropic glutamate receptor 4	Fc1cc2c(N=C3N(c4c(cccc4)C3=O)C2=O)cc1	Indoleamine 2,3-dioxygenase
Clc1ccccc1S(=O)(=O)Cc1ccc(NC(=O)c2ncccc2)cc1	Metabotropic glutamate receptor 4	Fc1cc2c(N[C@@H]3N(c4c(cccc4)[C@H]3O)C2=O)cc1	Indoleamine 2,3-dioxygenase
Brc1ccccc1OCC(=O)c1ccc(O)cc1O	Metabotropic glutamate receptor 4	O=C1c2cc(ccc2N2C1=Nc1c(cccc1)C2=O)C	Indoleamine 2,3-dioxygenase
O1CCC(=O)c2c1cc(OCc1ccccc1)cc2	Metabotropic glutamate receptor 4	O=C([O-])[C@@H]([NH3+])Cc1c2c(n(c1)C)cccc2	Indoleamine 2,3-dioxygenase
Clc1ccccc1C(=O)Nc1ccc(NC(=O)c2sccc2)cc1OC	Metabotropic glutamate receptor 4	O=C([O-])C([NH3+])Cc1c2c(n(c1)C)cccc2	Indoleamine 2,3-dioxygenase
Clc1ccccc1C(=O)Nc1ccc(NC(=O)c2occc2)cc1OC	Metabotropic glutamate receptor 4	S1\C(=C/2\c3cc([N+](=O)[O-])ccc3NC\2=O)\C(=O)N(NC(=O)c2cccnc2)C1=S	UDP-N-acetylmuramoylalanine--D-glutamate ligase
Clc1ccccc1N(S(=O)(=O)C)CC(=O)Nc1cc(Cl)ccc1	Metabotropic glutamate receptor 4	O1[C@H]([C@H](O)[C@@H](O)[C@H](O)[C@H]1CO)c1cc(O)ccc1O	Glycogen phosphorylase, muscle form
Brc1oc(cc1)C(=O)Nc1cc(OC)c(NC(=O)c2ccccc2Cl)cc1	Metabotropic glutamate receptor 4	O1[C@H](CO)[C@@H](O)[C@H](O)[C@@H](O)[C@@H]1NC(=O)c1ccccc1	Glycogen phosphorylase, muscle form
Clc1ccccc1C(=O)Nc1ccc(NC(=O)c2oc(cc2)-c2ccccc2)cc1OC	Metabotropic glutamate receptor 4	Clc1cc(O)c(cc1O)[C@@H]1O[C@H](CO)[C@@H](O)[C@H](O)[C@H]1O	Glycogen phosphorylase, muscle form
Clc1ccccc1C(=O)Nc1ccc(NC(=O)C2OCCC2)cc1OC	Metabotropic glutamate receptor 4	Clc1cc(O)cc([C@@H]2O[C@H](CO)[C@@H](O)[C@H](O)[C@H]2O)c1O	Glycogen phosphorylase, muscle form
Clc1ccccc1C(=O)Nc1ccc(NC(=O)c2sccn2)cc1OC	Metabotropic glutamate receptor 4	Clc1cc(OC)cc([C@@H]2O[C@H](CO)[C@@H](O)[C@H](O)[C@H]2O)c1O	Glycogen phosphorylase, muscle form
Clc1ccccc1C(=O)Nc1ccc(NC(=O)c2ncsc2)cc1OC	Metabotropic glutamate receptor 4	Brc1cc(O)c(cc1O)[C@@H]1O[C@H](CO)[C@@H](O)[C@H](O)[C@H]1O	Glycogen phosphorylase, muscle form
Clc1ccccc1C(=O)Nc1ccc(NC(=O)c2ncccc2)cc1OC	Metabotropic glutamate receptor 4	O1[C@H]([C@H](O)[C@@H](O)[C@H](O)[C@H]1CO)C1=CC(=O)C=CC1=O	Glycogen phosphorylase, muscle form
Clc1ccccc1C(=O)Nc1ccc(NC(=O)c2nccnc2)cc1OC	Metabotropic glutamate receptor 4	O1[C@H](CO)[C@@H](O)[C@H](O)[C@@H](O)[C@@H]1N1C=C(C#CCCC)C(=O)NC1=O	Glycogen phosphorylase, muscle form
Clc1ccccc1C(=O)Nc1ccc(NC(=O)c2ncncc2)cc1OC	Metabotropic glutamate receptor 4	O1[C@H](CO)[C@@H](O)[C@H](O)[C@@H](O)[C@@H]1N1C=C(C#CCCCCC)C(=O)NC1=O	Glycogen phosphorylase, muscle form
Clc1ccccc1C(=O)Nc1ccc(NC(=O)C2CCCCC2)cc1OC	Metabotropic glutamate receptor 4	O1[C@H](CO)[C@@H](O)[C@H](O)[C@@H](O)[C@@H]1N1C=C(C#C)C(=O)NC1=O	Glycogen phosphorylase, muscle form
Clc1ccccc1C(=O)Nc1ccc(NC(=O)c2ncccc2)cc1Cl	Metabotropic glutamate receptor 4	O1C2=NC(=O)N(C=C2C=C1CCC)[C@@H]1O[C@H](CO)[C@@H](O)[C@H](O)[C@H]1O	Glycogen phosphorylase, muscle form
Clc1ccccc1C(=O)Nc1ccc(NC(=O)c2ncccc2)cc1C(F)(F)F	Metabotropic glutamate receptor 4	O1C2=NC(=O)N(C=C2C=C1CCCCC)[C@@H]1O[C@H](CO)[C@@H](O)[C@H](O)[C@H]1O	Glycogen phosphorylase, muscle form
Clc1ccccc1C(=O)Nc1ccc(NC(=O)c2ncccc2)cc1	Metabotropic glutamate receptor 4	ClC1=CN([C@@H]2O[C@H](CO)[C@@H](O)[C@H](O)[C@H]2O)C(=O)NC1=O	Glycogen phosphorylase, muscle form
Clc1ccccc1C(=O)Nc1ccc(NC(=O)c2ncccc2)cc1F	Metabotropic glutamate receptor 4	O1[C@H]([C@H](O)[C@@H](O)[C@H](O)[C@H]1CO)c1[nH]nc(n1)CO	Glycogen phosphorylase, muscle form
Clc1cc(NC(=O)c2ncccc2)ccc1NC(=O)c1ccccc1C	Metabotropic glutamate receptor 4	O1[C@H]([C@H](O)[C@@H](O)[C@H](O)[C@H]1CO)c1[nH]nc(n1)-c1ccccc1	Glycogen phosphorylase, muscle form
Clc1cc(NC(=O)c2ncccc2)ccc1NC(=O)C1CCCCC1	Metabotropic glutamate receptor 4	O1[C@H]([C@H](O)[C@@H](O)[C@H](O)[C@H]1CO)c1[nH]nc(n1)-c1cc2c(cc1)cccc2	Glycogen phosphorylase, muscle form
Clc1cc(NC(=O)c2ncccc2)ccc1NC(=O)c1ccccc1	Metabotropic glutamate receptor 4	O1[C@H](CO)[C@@H](O)[C@H](O)[C@@H](O)[C@@H]1NC(=O)C	Glycogen phosphorylase, muscle form
Clc1cc(F)ccc1C(=O)Nc1ccc(NC(=O)c2ncccc2)cc1Cl	Metabotropic glutamate receptor 4	O1[C@H](CO)[C@@H](O)[C@H](O)[C@@H](O)[C@H]1O	Glycogen phosphorylase, muscle form
Clc1cc(NC(=O)c2ncccc2)ccc1NC(=O)C(C)C	Metabotropic glutamate receptor 4	O1[C@H](CO)[C@@H](O)[C@H](O)[C@@H](O)[C@@H]1NC(=O)CO	Glycogen phosphorylase, muscle form
Clc1cc(NC(=O)c2ncccc2)ccc1NC(=O)c1ccccc1F	Metabotropic glutamate receptor 4	OC1CCc2c1cc(cc2)C	UDP-glucuronosyltransferase 2B17
Clc1ccccc1C(=O)Nc1cc2c(n(cc2)C(=O)c2ncccc2)cc1	Metabotropic glutamate receptor 4	O1CCC(O)c2cc(ccc12)C	UDP-glucuronosyltransferase 2B17
Clc1cc(F)ccc1C(=O)n1c2c(cc(NC(=O)c3ncccc3)cc2)cc1	Metabotropic glutamate receptor 4	OC1CCCc2c1cc(cc2C)C	UDP-glucuronosyltransferase 2B17
O(C)c1ccccc1C(=O)n1c2c(cc(NC(=O)c3ncccc3)cc2)cc1	Metabotropic glutamate receptor 4	S(=O)(=O)(Nc1ccc(cc1)C(=O)\C=C\c1ccc(O)cc1)c1ccccc1	Tyrosinase
O1CCC(=O)c2c1cc(cc2)COc1ccccc1	Metabotropic glutamate receptor 4	S(=O)(=O)(Nc1ccc(cc1)C(=O)\C=C\c1ccc(O)cc1)c1ccc(O)cc1	Tyrosinase
Clc1cc(NC(=O)c2ncccc2)ccc1N1C(=O)C(CC1=O)c1ccccc1	Metabotropic glutamate receptor 4	S(=O)(=O)(Nc1ccc(cc1)C(=O)\C=C\c1ccc(O)cc1)c1ccc([N+](=O)[O-])cc1	Tyrosinase
Clc1cc(NC(=O)c2ncccc2)ccc1N1C(=O)c2c(cccc2Cl)C1=O	Metabotropic glutamate receptor 4	S(=O)(=O)(Nc1ccc(cc1)C(=O)\C=C\c1ccc(O)cc1)c1ccc(F)cc1	Tyrosinase
Clc1cc(NC(=O)c2ncccc2)ccc1N1C(=O)C(CC1=O)(C)c1ccccc1	Metabotropic glutamate receptor 4	S(=O)(=O)(Nc1ccc(cc1)C(=O)\C=C\c1ccc(O)cc1)c1ccc(N)cc1	Tyrosinase
Clc1cc(NC(=O)c2ncccc2)ccc1N1C(=O)C2(CC1=O)CCCCC2	Metabotropic glutamate receptor 4	O(C)c1cc(cc(OC)c1O)-c1ccc(cc1)C(=O)[O-]	Tyrosinase
Clc1cc(NC(=O)c2ncccc2)ccc1N1C(=O)CCC1=O	Metabotropic glutamate receptor 4	O(C)c1cc(cc(OC)c1O)-c1cc(O)c(cc1)C(=O)[O-]	Tyrosinase
Clc1cc(NC(=O)c2ncccc2)ccc1N1C(=O)[C@H]2[C@H](C2(C)C)C1=O	Metabotropic glutamate receptor 4	O(C)c1cc(cc(OC)c1O)-c1cc(O)c(cc1)C(=O)NCc1ccccc1	Tyrosinase
Clc1cc(NC(=O)c2ncccc2)ccc1N1C(=O)C(CC1=O)(C)C	Metabotropic glutamate receptor 4	O(C)c1cc(cc(OC)c1O)-c1ccc(cc1)C(=O)NCCCC	Tyrosinase
Clc1cc(NC(=O)c2ncccc2)ccc1N1C(=O)c2c(cccc2)C1=O	Metabotropic glutamate receptor 4	OC=1C(=O)C=CC=CC=1C(C)C	Tyrosinase
s1cc(nc1Nc1ncccc1)-c1cn[nH]c1	Metabotropic glutamate receptor 4	OC1=CC=C(C=CC1=O)C(C)C	Tyrosinase
s1c(C)c(nc1Nc1ncccc1)-c1cn[nH]c1	Metabotropic glutamate receptor 4	Oc1ccc(cc1)C(=O)\C=C\c1ccc(O)cc1	Tyrosinase
s1cc(nc1Nc1ncccc1)-c1c[nH]nc1C	Metabotropic glutamate receptor 4	Oc1cc(O)ccc1C(OCc1ccc(O)cc1)=O	Tyrosinase
s1c(C)c(nc1Nc1ncccc1)-c1cn[nH]c1C	Metabotropic glutamate receptor 4	O=C(\C=C\c1cc2c3c(n(c2cc1)C)cccc3)c1cc(NC(=O)c2ccccc2)ccc1	Tyrosinase
n1cnc2n(ncc2c1N1CC(CCC1)C)-c1cc(cc(c1)C)C	Metabotropic glutamate receptor 4	S(=O)(=O)(Nc1ccc(cc1)C(=O)\C=C\c1ccc(O)cc1)c1ccc(cc1)C	Tyrosinase
s1c2CCc3n[nH]cc3-c2nc1Nc1ncccc1	Metabotropic glutamate receptor 4	Oc1ccc(cc1)\C=C\C(=O)c1ccc(N)cc1	Tyrosinase
s1c2CCc3n[nH]cc3-c2nc1Nc1cccnc1	Metabotropic glutamate receptor 4	OC1=CC(=CC=CC1=O)C(C)C	Tyrosinase
s1c2CCc3n[nH]cc3-c2nc1Nc1cc[nH+]cc1	Metabotropic glutamate receptor 4	S(C[C@H]1[NH2+]C[C@H](O)[C@@H]1O)CC[C@H]([NH3+])C(=O)[O-]	S-ribosylhomocysteine lyase
s1c2CCc3n[nH]cc3-c2nc1Nc1ccccc1	Metabotropic glutamate receptor 4	S(C[C@H]1[NH2+]C(O)[C@H](O)[C@@H]1O)CC[C@H]([NH3+])C(=O)[O-]	S-ribosylhomocysteine lyase
s1c2CCc3n[nH]cc3-c2nc1Nc1ncccn1	Metabotropic glutamate receptor 4	S(C[C@H]1NC(=O)[C@H](O)[C@@H]1O)CC[C@H]([NH3+])C(=O)[O-]	S-ribosylhomocysteine lyase
s1c2CCc3n[nH]cc3-c2nc1Nc1nccc(c1)C	Metabotropic glutamate receptor 4	O[C@@H]1[C@H](O)[C@@H](NC(=O)C)c2nc(cn2[C@@H]1CO)CC(=O)[O-]	Endo-beta-N-acetylglucosaminidase
s1c2CCc3n[nH]cc3-c2nc1Nc1ncc(cc1)C	Metabotropic glutamate receptor 4	s1cccc1\C=C(/NC(=O)c1ccccc1)\C(=O)N[C@H]1[C@H]2OC[C@@H](OCc3ccccc3)[C@H]2OC1	Kallikrein 7
s1c2CCc3n[nH]cc3-c2nc1Nc1nc(ccc1)C	Metabotropic glutamate receptor 4	O1c2cc(ccc2OC1)\C=C(/NC(=O)c1ccccc1)\C(=O)N[C@H]1[C@H]2OC[C@@H](OCc3ccccc3)[C@H]2OC1	Kallikrein 7
s1c2CCc3n[nH]cc3-c2nc1Nc1nc(cc(c1)C)C	Metabotropic glutamate receptor 4	O1[C@H]2[C@H](OC[C@H]2OCc2ccccc2)[C@H](NC(=O)/C(/NC(=O)c2ccccc2)=C/c2cccnc2)C1	Kallikrein 7
s1c2CCCc3n[nH]cc3-c2nc1Nc1ncccc1	Metabotropic glutamate receptor 4	o1cccc1\C=C(/NC(=O)c1ccccc1)\C(=O)N[C@H]1[C@H]2OC[C@@H](OCc3ccccc3)[C@H]2OC1	Kallikrein 7
s1c2CCCc3n[nH]cc3-c2nc1Nc1cccnc1	Metabotropic glutamate receptor 4	s1cccc1\C=C(/NC(=O)C)\C(=O)N[C@H]1[C@H]2OC[C@@H](OCc3ccccc3)[C@H]2OC1	Kallikrein 7
s1c2CCCc3n[nH]cc3-c2nc1Nc1ncncc1	Metabotropic glutamate receptor 4	s1cccc1\C=C(/NC(=O)c1ccccc1)\C(=O)N[C@@H]1[C@H]2OC[C@@H](OCc3ccccc3)[C@H]2OC1	Kallikrein 7
s1c2CCCc3n[nH]cc3-c2nc1Nc1nccnc1	Metabotropic glutamate receptor 4	O1[C@H]2[C@H](OC[C@H]2OCc2ccccc2)[C@@H](NC(=O)[C@@H]2N(CCC2)C(OCc2ccccc2)=O)C1	Kallikrein 7
s1c2CCCc3n[nH]cc3-c2nc1Nc1ncccn1	Metabotropic glutamate receptor 4	O1[C@H]2[C@H](OC[C@H]2OCc2ccccc2)[C@@H](NC(=O)[C@@H](NC(OC(C)(C)C)=O)CCCCNC(OCc2ccccc2)=O)C1	Kallikrein 7
s1c2CCCc3n[nH]cc3-c2nc1Nc1n[nH]cc1	Metabotropic glutamate receptor 4	S(=O)(=O)(n1cc(nc1)C[C@H](NC(OC(C)(C)C)=O)C(=O)N[C@@H]1[C@H]2OC[C@@H](OCc3ccccc3)[C@H]2OC1)c1ccc(cc1)C	Kallikrein 7
s1c2CCCc3n[nH]cc3-c2nc1Nc1n[nH]c(c1)C	Metabotropic glutamate receptor 4	O1[C@H]2[C@H](OC[C@H]2OCc2ccccc2)[C@@H](NC(=O)[C@H](NC(=O)[C@@H](NC(OCc2ccccc2)=O)C(C)C)Cc2ccccc2)C1	Kallikrein 7
s1c2CCCc3n[nH]cc3-c2nc1Nc1nn(cc1)C	Metabotropic glutamate receptor 4	O1[C@H]2[C@H](OC[C@H]2OCc2ccccc2)[C@@H](NC(=O)[C@H](NC(OC(C)(C)C)=O)CCCN\C(=N/C(OCc2ccccc2)=O)\NC(OCc2ccccc2)=O)C1	Kallikrein 7
s1c2CCCc3n[nH]cc3-c2nc1Nc1sccn1	Metabotropic glutamate receptor 4	O1[C@H]2[C@H](OC[C@H]2OC(=O)[C@H]2N(CCC2)C(OC(C)(C)C)=O)[C@H](OCc2ccccc2)C1	Kallikrein 7
s1c2CCCc3n[nH]cc3-c2nc1Nc1nnc(cc1)C	Metabotropic glutamate receptor 4	O1[C@H]2[C@H](OC[C@H]2OC(=O)[C@H](NC(OC(C)(C)C)=O)COCc2ccccc2)[C@H](OCc2ccccc2)C1	Kallikrein 7
s1c2CCCc3n[nH]cc3-c2nc1NC1CCCCC1	Metabotropic glutamate receptor 4	S(CC[C@H](NC(OC(C)(C)C)=O)C(O[C@H]1[C@H]2OC[C@@H](OCc3ccccc3)[C@H]2OC1)=O)C	Kallikrein 7
s1c2CCCc3n[nH]cc3-c2nc1Nc1ncccc1C	Metabotropic glutamate receptor 4	O1[C@H]2[C@H](OC[C@H]2OC(=O)[C@@H](NC(=O)[C@H]2N(CCC2)C(OCc2ccccc2)=O)Cc2ccccc2)[C@H](OCc2ccccc2)C1	Kallikrein 7
s1c2CCCc3n[nH]cc3-c2nc1Nc1ncc(cc1)C	Metabotropic glutamate receptor 4	O1[C@H]2[C@H](OC[C@H]2OC(=O)[C@@H]2N(CCC2)C(OCc2ccccc2)=O)[C@H](OCc2ccccc2)C1	Kallikrein 7
s1c2CCCc3n[nH]cc3-c2nc1Nc1nc(ccc1)C	Metabotropic glutamate receptor 4	O1[C@H]2[C@H](OC[C@H]2OC(=O)[C@@H](NC(OC(C)(C)C)=O)CCCCNC(OCc2ccccc2)=O)[C@H](OCc2ccccc2)C1	Kallikrein 7
s1c2CCCc3n[nH]cc3-c2nc1Nc1nc(cc(c1)C)C	Metabotropic glutamate receptor 4	O1[C@H]2[C@H](OC[C@H]2OC(=O)[C@@H](NC(OC(C)(C)C)=O)CC(OCc2ccccc2)=O)[C@H](OCc2ccccc2)C1	Kallikrein 7
s1c2CCCc3n[nH]cc3-c2nc1Nc1ncc(F)cc1	Metabotropic glutamate receptor 4	O[C@H]1C[C@H](O)C\C(=C\C=C/2\[C@@H]3CC[C@H]([C@@H](OCCC(O)(C)C)C)[C@]3(CCC\2)C)\C1=C	Vitamin D-binding protein
s1c2CCCc3n[nH]cc3-c2nc1Nc1nc(F)ccc1	Metabotropic glutamate receptor 4	O[C@@H]1C[C@H](O)C\C(=C\C=C/2\C3CC[C@H]([C@@H](CCCC(O)(C)C)C)[C@]3(CCC\2)C)\C1=C	Vitamin D-binding protein
Clc1nc(Nc2sc3CCCc4n[nH]cc4-c3n2)ccc1	Metabotropic glutamate receptor 4	O(CCCO)[C@H]1[C@@H](O)C(=C)/C(/C[C@H]1O)=C\C=C/1\C2CC[C@H]([C@@H](CCCC(O)(C)C)C)[C@]2(CCC\1)C	Vitamin D-binding protein
s1c2CCCc3n[nH]cc3-c2nc1Nc1nc(OC)ccc1	Metabotropic glutamate receptor 4	O[C@@H]1C[C@H](O)C\C(=C\C=C/2\C3CC[C@H]([C@@H](OCCC(O)(C)C)C)[C@]3(CCC\2)C)\C1=C	Vitamin D-binding protein
s1c2CCCc3n[nH]cc3-c2nc1Nc1nc(OCC)ccc1	Metabotropic glutamate receptor 4	O(CCCO)[C@H]1[C@H](O)C(=C)/C(/C[C@H]1O)=C\C=C/1\C2CC[C@H]([C@@H](CCCC(O)(C)C)C)[C@]2(CCC\1)C	Vitamin D-binding protein
s1c2CCCc3n[nH]cc3-c2nc1Nc1nc(ccc1)C#N	Metabotropic glutamate receptor 4	O[C@H]1C[C@H](O)C\C(=C\C=C/2\[C@@H]3CC[C@H]([C@@H](CCCC(O)(C)C)C)[C@]3(CCC\2)C)\C1=C	Vitamin D-binding protein
s1c2CCCc3n[nH]cc3-c2nc1Nc1nc(ccc1)C(OC)=O	Metabotropic glutamate receptor 4	P(OC[C@H]1O[C@@H](N2N=CC(=O)NC2=O)[C@H](O)[C@@H]1O)(=O)([O-])[O-]	Orotidine phosphate decarboxylase
s1c2CCCc3n[nH]cc3-c2nc1Nc1nc(ccc1)CO	Metabotropic glutamate receptor 4	P(OC[C@H]1O[C@@H](n2c3ncncc3nc2)[C@H](O)[C@@H]1O)(O[N-]C(=O)c1cccc(O)c1O)(=O)[O-]	Enterobactin synthetase component E
s1c2CCCc3n[nH]cc3-c2nc1Nc1nc(OCCOC)ccc1	Metabotropic glutamate receptor 4	P(OC[C@H]1O[C@@H](N2N=CC(=O)NC2=O)[C@H](O)[C@@H]1O)(=O)([O-])[O-]	Orotidine phosphate decarboxylase
s1c2CCCc3n[nH]cc3-c2nc1Nc1nc(N(C)C)ccc1	Metabotropic glutamate receptor 4	O=C(NCCCCCC(=O)N[C@H](C(=O)N[C@@H]([C@H](O)C)C(=O)N[C@@H](Cc1c2c([nH]c1)cccc2)C(=O)N[C@@H](CC(C)C)C(=O)N1CCC[C@H]1C(=O)N1CCC[C@H]1C(=O)N[C@@H](CCCNC(=[NH2+])N)C(=O)[O-])C)c1ccc(cc1)C=1c2[nH]c(cc2)C(=C2N=C(C=C2)C(=c2[nH]c(cc2)=C(C2=NC=1CC2)c1ccccc1)c1ccccc1)c1ccccc1	Neuropilin-1
s1c2CCCc3n[nH]cc3-c2nc1Nc1nc(NCC)ccc1	Metabotropic glutamate receptor 4	O1[C@@H]2[C@H](OC1(C)C)[C@@H](O[C@@H]2CC(=O)NCCc1c2c([nH]c1)cccc2)CN(CCNC(=[NH2+])N)C(=[NH2+])N	Neuropilin-1
s1c2CCCc3n[nH]cc3-c2nc1Nc1nc(N2CCCC2)ccc1	Metabotropic glutamate receptor 4	Clc1cc(ccc1Cl)CNc1nc(ccn1)-c1cc2c([nH]nc2)cc1	Dual-specificity tyrosine-phosphorylation regulated kinase 2
s1c2CCCc3n[nH]cc3-c2nc1Nc1nc(ccn1)C	Metabotropic glutamate receptor 4	S(C\C=C(\CC\C=C(\CCC=C(C)C)/C)/C)C[C@H](NC(=O)c1ccccc1Oc1ccccc1)C(=O)[O-]	Isoprenylcysteine carboxyl methyltransferase
s1c2CCCc3n[nH]cc3-c2nc1Nc1nc(OC)ccn1	Metabotropic glutamate receptor 4	S(C\C=C(/CCc1ccc(cc1)-c1ccccc1)\CC=C(C)C)C[C@H](NC(=O)c1ccccc1Oc1ccccc1)C(=O)[O-]	Isoprenylcysteine carboxyl methyltransferase
Clc1cc(NC(=O)c2ncccc2)ccc1NC(=O)c1ccc(F)cc1F	Metabotropic glutamate receptor 4	S(CCO)C\C=C(\CC\C=C(\CCC=C(C)C)/C)/C	Isoprenylcysteine carboxyl methyltransferase
Clc1cc(NC(=O)c2ncccc2)ccc1NC(=O)c1cc(Cl)cc(Cl)c1	Metabotropic glutamate receptor 4	O1c2cc(ccc2OC1)\C=C\1/N=C(NC/1=O)Nc1ccccc1	Dual-specificity tyrosine-phosphorylation regulated kinase 1A
Clc1cc(NC(=O)c2ncccc2)ccc1NC(=O)c1ccccc1OC	Metabotropic glutamate receptor 4	S(CC[C@H](NC(=O)[C@H]1N(CCC1)C(=O)[C@H](NC(=O)[C@H](NC(=O)[C@H](NC(=O)[C@H](NC(=O)[C@H](NC(=O)[C@H]([NH3+])CCSC)Cc1ccccc1)CC(C)C)CCC(=O)[O-])C)[C@@H](CC)C)C(=O)N[C@H](C(=O)N[C@@H]([C@@H](CC)C)C(=O)[O-])CO)C	Alpha-chymotrypsin
Clc1cc(NC(=O)c2ncccc2)ccc1NC(=O)c1scnc1	Metabotropic glutamate receptor 4	S(CC[C@H](NC(=O)[C@H]1N(CCC1)C(=O)[C@H](NC(=O)[C@H](NC(=O)[C@H](NC(=O)[C@H](NC(=O)[C@H](NC(=O)[C@H]([NH3+])CCSC)Cc1ccccc1)CC(C)C)CCC(=O)[O-])C)[C@@H](CC)C)C(=O)N[C@H](C(=O)N[C@@H]([C@@H](CC)C)C(=O)N1CCC[C@@H]1C(=O)N1CCC[C@H]1C(=O)N[C@H](CCC(=O)[O-])C(=O)[O-])CO)C	Alpha-chymotrypsin
Clc1cc(NC(=O)c2ncccc2)ccc1NC(=O)c1sccn1	Metabotropic glutamate receptor 4	S(CC[C@H](NC(=O)[C@H]1N(CCC1)C(=O)[C@H](NC(=O)[C@H](NC(=O)[C@H](NC(=O)[C@H](NC(=O)[C@H](NC(=O)[C@H]([NH3+])CCSC)Cc1ccccc1)CC(C)C)CCC(=O)[O-])C)[C@@H](CC)C)C(=O)[O-])C	Alpha-chymotrypsin
Clc1cc(NC(=O)c2ncccc2)ccc1NC(=O)c1sccc1	Metabotropic glutamate receptor 4	S(CC[C@H](NC(=O)[C@H]1N(CCC1)C(=O)[C@H](NC(=O)[C@H](NC(=O)[C@H](NC(=O)[C@H](NC(=O)[C@H](NC(=O)[C@H]([NH3+])CCSC)Cc1ccccc1)CC(C)C)CCC(=O)[O-])C)[C@@H](CC)C)C(=O)N[C@H](C(=O)[O-])CO)C	Alpha-chymotrypsin
Clc1cc(NC(=O)c2ncccc2)ccc1NC(=O)c1n(c2c(c1)cccc2)C	Metabotropic glutamate receptor 4	Clc1cc(ccc1Cl)CNc1nc(ccn1)-c1cc2c([nH]nc2)cc1	Mitogen-activated protein kinase 15
Clc1cc(NC(=O)c2ncccc2)ccc1NC(=O)c1oc(cc1)-c1ccccc1	Metabotropic glutamate receptor 4	S1SC[C@H](NC(=O)CNC(=O)[C@@H](NC(=O)[C@@H](NC(=O)[C@@H](NC(=O)[C@@H](NC(=O)[C@@H](NC(=O)[C@@H](NC(=O)CCNC(=O)CCNC(=O)CCNC(=O)CCNC(=O)CCNC(=O)CCNC(=O)CCNC(=O)CCC(=O)N(C)[C@@H]2C[C@H]3O[C@@](n4c5c(c6c(c7c8c(n3c57)cccc8)C(=O)NC6)c3c4cccc3)(C)[C@@H]2OC)C1)C(C)C)Cc1ccccc1)CCCNC(=[NH2+])N)C(C)C)Cc1ccccc1)C(=O)NCC(=O)N	MAP kinase-interacting serine/threonine-protein kinase MNK1
S1(=O)(=O)N(S(=O)(=O)c2c1cccc2)c1ccc(NC(=O)c2occc2)cc1	Metabotropic glutamate receptor 4	O1[C@H]2n3c4c(c5c(CNC5=O)c5c6c(n(c45)[C@]1(C)[C@H](OC)[C@H](N(C(=O)CCC(=O)NCCC(=O)NCCC(=O)NCCC(=O)N)C)C2)cccc6)c1c3cccc1	MAP kinase-interacting serine/threonine-protein kinase MNK1
S1(=O)(=O)N(S(=O)(=O)c2c1cccc2)c1ccc(NC(=O)c2ccccc2)cc1	Metabotropic glutamate receptor 4	O1[C@H]2n3c4c(c5c(CNC5=O)c5c6c(n(c45)[C@]1(C)[C@H](OC)[C@H](N(C(=O)CCC(=O)NCCC(=O)NCCC(=O)NCCC(=O)NCCC(=O)NCCC(=O)NCCC(=O)NCCC(=O)N[C@H]1CNC(=O)C[C@H](NC(=O)CNC(=O)[C@@H](NC(=O)[C@@H](NC(=O)[C@@H](NC(=O)[C@@H](NC(=O)[C@@H](NC1=O)C(C)C)Cc1ccccc1)CCCNC(=[NH2+])N)C(C)C)Cc1ccccc1)C(=O)N)C)C2)cccc6)c1c3cccc1	MAP kinase-interacting serine/threonine-protein kinase MNK1
S1(=O)(=O)N(S(=O)(=O)c2c1cccc2)c1ccc(NC(=O)C2CCCCC2)cc1	Metabotropic glutamate receptor 4	Clc1cc(ccc1Cl)CNc1nc(ccn1)-c1cc2c([nH]nc2)cc1	Homeodomain-interacting protein kinase 3
S1(=O)(=O)N(S(=O)(=O)c2c1cccc2)c1ccc(NC(=O)c2ncccc2)cc1	Metabotropic glutamate receptor 4	FC(F)(F)Oc1cc(ccc1)-c1n2[NH+]=C(NCC3CC[NH+](CC3)C)C=Cc2nc1	Serine/threonine-protein kinase PIM3
S1(=O)(=O)N(S(=O)(=O)c2c1cccc2)c1ccc(NC(=O)c2cccnc2)cc1	Metabotropic glutamate receptor 4	S1SC[C@H](NC(=O)CNC(=O)[C@@H](NC(=O)[C@@H](NC(=O)[C@@H](NC(=O)[C@@H](NC(=O)[C@@H](NC(=O)[C@@H](NC(=O)CCNC(=O)CCNC(=O)CCNC(=O)CCNC(=O)CCNC(=O)CCNC(=O)CCNC(=O)CCC(=O)N(C)[C@@H]2C[C@H]3O[C@@](n4c5c(c6c(c7c8c(n3c57)cccc8)C(=O)NC6)c3c4cccc3)(C)[C@@H]2OC)C1)C(C)C)Cc1ccccc1)CCCNC(=[NH2+])N)C(C)C)Cc1ccccc1)C(=O)NCC(=O)N	Serine/threonine-protein kinase PIM3
S1(=O)(=O)N(S(=O)(=O)c2c1cccc2)c1ccc(NC(=O)c2ccncc2)cc1	Metabotropic glutamate receptor 4	O1[C@H]2n3c4c(c5c(CNC5=O)c5c6c(n(c45)[C@]1(C)[C@H](OC)[C@H](N(C(=O)CCC(=O)NCCC(=O)NCCC(=O)NCCC(=O)N)C)C2)cccc6)c1c3cccc1	Serine/threonine-protein kinase PIM3
S1(=O)(=O)N(S(=O)(=O)c2c1cccc2)c1ccc(NC(=O)c2nc(F)ccc2)cc1	Metabotropic glutamate receptor 4	O1[C@H]2n3c4c(c5c(CNC5=O)c5c6c(n(c45)[C@]1(C)[C@H](OC)[C@H](N(C(=O)CCC(=O)NCCC(=O)NCCC(=O)NCCC(=O)NCCC(=O)NCCC(=O)NCCC(=O)NCCC(=O)N[C@H]1CNC(=O)C[C@H](NC(=O)CNC(=O)[C@@H](NC(=O)[C@@H](NC(=O)[C@@H](NC(=O)[C@@H](NC(=O)[C@@H](NC1=O)C(C)C)Cc1ccccc1)CCCNC(=[NH2+])N)C(C)C)Cc1ccccc1)C(=O)N)C)C2)cccc6)c1c3cccc1	Serine/threonine-protein kinase PIM3
S1(=O)(=O)N(S(=O)(=O)c2c1cccc2)c1ccc(NC(=O)c2nc(OC)ccc2)cc1	Metabotropic glutamate receptor 4	Brc1ccc(cc1)CC[NH2+]Cc1cc2c(nc1-c1ccsc1)cc(OC)cc2	G-protein coupled bile acid receptor 1
S1(=O)(=O)N(S(=O)(=O)c2c1cccc2)c1ccc(NC(=O)c2ncncc2)cc1	Metabotropic glutamate receptor 4	O=C(N)c1nc(nc2c1CN(CC2)C(=O)CCc1ccccc1)NCC	G-protein coupled bile acid receptor 1
s1ccnc1C(=O)Nc1ccc(N2S(=O)(=O)c3c(S2(=O)=O)cccc3)cc1	Metabotropic glutamate receptor 4	O=C(N)c1nc(nc2c1CN(CC2)C(=O)CCc1ccc(cc1)C)NCC	G-protein coupled bile acid receptor 1
s1cc(nc1)C(=O)Nc1ccc(N2S(=O)(=O)c3c(S2(=O)=O)cccc3)cc1	Metabotropic glutamate receptor 4	O=C(N)c1nc(nc2c1CN(CC2)C(=O)CCc1ccc(cc1)CC)NCC	G-protein coupled bile acid receptor 1
s1cncc1C(=O)Nc1ccc(N2S(=O)(=O)c3c(S2(=O)=O)cccc3)cc1	Metabotropic glutamate receptor 4	O=C(N)c1nc(nc2c1CN(CC2)C(=O)CCc1ccc(cc1)C(C)C)NCC	G-protein coupled bile acid receptor 1
S1(=O)(=O)N(S(=O)(=O)c2c1cccc2)c1cc(F)c(NC(=O)c2ncccc2)cc1	Metabotropic glutamate receptor 4	O(C)c1ccc(cc1)CCC(=O)N1Cc2c(nc(nc2C(=O)N)NCC)CC1	G-protein coupled bile acid receptor 1
S1(=O)(=O)N(S(=O)(=O)c2c1cccc2)c1ccc(NCc2ncccc2)cc1	Metabotropic glutamate receptor 4	FC(F)(F)Oc1ccc(cc1)CCC(=O)N1Cc2c(nc(nc2C(=O)N)NCC)CC1	G-protein coupled bile acid receptor 1
S1(=O)(=O)N(S(=O)(=O)c2c1cccc2)c1ccc(NC2(CC2)c2ncccc2)cc1	Metabotropic glutamate receptor 4	S(C(F)(F)F)c1ccc(cc1)CCC(=O)N1Cc2c(nc(nc2C(=O)N)NCC)CC1	G-protein coupled bile acid receptor 1
S1(=O)(=O)N(S(=O)(=O)c2c1cccc2)c1ccc(cc1)C(=O)Nc1ncccc1	Metabotropic glutamate receptor 4	FC(F)(F)Cc1ccc(cc1)CCC(=O)N1Cc2c(nc(nc2C(=O)N)NCC)CC1	G-protein coupled bile acid receptor 1
S1(=O)(=O)N(CCC1)c1ccc(NC(=O)c2ncccc2)cc1	Metabotropic glutamate receptor 4	FC(F)(C)c1ccc(cc1)CCC(=O)N1Cc2c(nc(nc2C(=O)N)NCC)CC1	G-protein coupled bile acid receptor 1
Clc1cc(NC(=O)c2ncccc2)ccc1N1C(=O)[C@H]2[C@H](CCCC2)C1=O	Metabotropic glutamate receptor 4	FC(F)(C)c1ncc(cc1)CCC(=O)N1Cc2c(nc(nc2C(=O)N)NCC)CC1	G-protein coupled bile acid receptor 1
Clc1cc(NC(=O)c2ncccc2)ccc1N1C(=O)[C@H]2[C@H]([C@@H]3O[C@H]2CC3)C1=O	Metabotropic glutamate receptor 4	FC(F)(F)Oc1ccc(cc1)CCC(=O)N1Cc2c(nc(nc2C(=O)N)CC)CC1	G-protein coupled bile acid receptor 1
Clc1cc(NC(=O)c2ncccc2)ccc1N1C(=O)[C@H]2[C@H]([C@H]3C=C[C@@H]2C3)C1=O	Metabotropic glutamate receptor 4	FC(F)(F)Oc1ccc(cc1)CCC(=O)N1Cc2c(nc(OCC)nc2C(=O)N)CC1	G-protein coupled bile acid receptor 1
Clc1cc(NC(=O)c2ncccc2)ccc1N1C(=O)[C@H]2[C@H]([C@H]3CC[C@@H]2C=C3)C1=O	Metabotropic glutamate receptor 4	FC(F)(F)Oc1ccc(cc1)CCC(=O)N1Cc2c(nc(nc2C(=O)N)C2CC2)CC1	G-protein coupled bile acid receptor 1
Brc1ccccc1OCC(=O)c1ccc(OC)cc1OC	Metabotropic glutamate receptor 4	O[C@H]1C[C@H]2[C@H]([C@@H]3CC[C@H]([C@@H](C[C@@H](C(=O)[O-])C)C)[C@@]13C)[C@H](O)[C@@H]([C@@H]1C[C@H](O)CC[C@@]12C)CC	G-protein coupled bile acid receptor 1
Brc1ccccc1OCC(=O)c1ccc(F)cc1F	Metabotropic glutamate receptor 4	Clc1ccccc1-c1noc(C)c1C(=O)N(C)c1cc(Cl)c(cc1)C	G-protein coupled bile acid receptor 1
Brc1ccccc1OCC(=O)c1ncccc1	Metabotropic glutamate receptor 4	Clc1ccc(N(C(=O)c2n(nnc2CC)-c2ccccc2)C)cc1	G-protein coupled bile acid receptor 1
n1c2c(cccc2)c(cc1)-c1cn(nc1)-c1ccccc1	Metabotropic glutamate receptor 4	O(C)c1cc(ccc1OC)C1=NN(CCCC[NH2+]C[C@H](O)c2cc(NC=O)c(O)cc2)C(=O)C2C1CCCC2	Beta-2 adrenergic receptor
[nH]1ncc(c1)-c1c2c(ncc1)cccc2	Metabotropic glutamate receptor 4	O(CC(O)C[NH2+]C(C)C)c1c2c(ccc1)cccc2	Beta-2 adrenergic receptor
Fc1ccccc1-n1ncc(c1)-c1c2c(ncc1)cccc2	Metabotropic glutamate receptor 4	O(CC(O)C[NH2+]C(C)C)c1cc2nc[nH]c2cc1	Beta-2 adrenergic receptor
Fc1cc(-n2ncc(c2)-c2c3c(ncc2)cccc3)ccc1	Metabotropic glutamate receptor 4	O(CC(O)C[NH2+]C(C)C)c1c2nc[nH]c2ccc1	Beta-2 adrenergic receptor
Fc1ccc(-n2ncc(c2)-c2c3c(ncc2)cccc3)cc1	Metabotropic glutamate receptor 4	o1c(ccc1\C=C/1\C(=NN(C\1=O)c1ccc(cc1)C(=O)[O-])C)-c1cc(C)c(cc1[N+](=O)[O-])C	Histone acetyltransferase p300
n1ccccc1-n1ncc(c1)-c1c2c(ncc1)cccc2	Metabotropic glutamate receptor 4	S(Cc1nnn(c1)CCCC[C@H](NC(=O)CNC(=O)CNC(=O)[C@@H](NC(=O)[C@@H](NC(=O)[C@@H](NC(=O)[C@@H](NC(=O)[C@@H](NC(=O)C)C)CCCNC(=[NH2+])N)CCCC[NH3+])COP(=O)([O-])[O-])[C@H](O)C)C(=O)N[C@H](C(=O)N1CCC[C@H]1C(=O)N[C@@H](CCCNC(=[NH2+])N)C(=O)N[C@@H](CCCC[NH3+])C(=O)N)C)CCNC(=O)CCNC(=O)[C@@H](O)C(COP(OP(OC[C@H]1O[C@@H](n2c3ncnc(N)c3nc2)[C@H](O)[C@@H]1OP(=O)([O-])[O-])(=O)[O-])(=O)[O-])(C)C	Histone acetyltransferase PCAF
s1cccc1-n1ncc(c1)-c1c2c(ncc1)cccc2	Metabotropic glutamate receptor 4	S(Cc1nnn(c1)CCCC[C@H](NC(=O)CNC(=O)CNC(=O)[C@@H](NC(=O)[C@@H](NC(=O)[C@@H](NC(=O)[C@@H](NC(=O)[C@@H](NC(=O)C)C)CCCNC(=[NH2+])N)CCCC[NH3+])CO)[C@H](O)C)C(=O)N[C@H](C(=O)N1CCC[C@H]1C(=O)N[C@@H](CCCNC(=[NH2+])N)C(=O)N[C@@H](CCCC[NH3+])C(=O)N)C)CCNC(=O)CCNC(=O)[C@@H](O)C(COP(OP(OC[C@H]1O[C@@H](n2c3ncnc(N)c3nc2)[C@H](O)[C@@H]1OP(=O)([O-])[O-])(=O)[O-])(=O)[O-])(C)C	Histone acetyltransferase PCAF
n1n(cc(-c2c3c(ncc2)cccc3)c1C)-c1ccccc1	Metabotropic glutamate receptor 4	Oc1ccc(cc1NC(=O)c1c2c(ccc1)cccc2)C(=O)c1cc(NC(=O)c2c3c(ccc2)cccc3)c(O)cc1	Protein-arginine N-methyltransferase 1
n1c2c(cccc2)c(cc1)-c1cnn(c1C)-c1ccccc1	Metabotropic glutamate receptor 4	S(ON=C1C=CC(=NNC(=O)c2cc3c(cc2O)cccc3)C=C1)(=O)(=O)c1ccccc1	Protein-arginine N-methyltransferase 1
n1n(c(C)c(-c2c3c(ncc2)cccc3)c1C)-c1ccccc1	Metabotropic glutamate receptor 4	o1c(ccc1-c1ccc(cc1)C(=[NH2+])N)-c1ccc(cc1)C(=[NH2+])N	Protein-arginine N-methyltransferase 1
Fc1cc2nccc(c2cc1)-c1cn(nc1)-c1ccccc1	Metabotropic glutamate receptor 4	o1cc(c2c1C=CC(=O)C2=O)C(=O)c1ccccc1	Peptide deformylase mitochondrial
FC(F)(F)c1cc2nccc(c2cc1)-c1cn(nc1)-c1ccccc1	Metabotropic glutamate receptor 4	o1cc(c2c1C=CC(=O)C2=O)C(=O)c1ccc(OC)cc1	Peptide deformylase mitochondrial
Clc1cc2nccc(c2cc1)-c1cn(nc1)-c1ccccc1	Metabotropic glutamate receptor 4	ClC1=Cc2occ(c2C(=O)C1=O)C(=O)c1ccc(OC)cc1	Peptide deformylase mitochondrial
O(C)c1cc2nccc(c2cc1)-c1cn(nc1)-c1ccccc1	Metabotropic glutamate receptor 4	BrC1=Cc2occ(c2C(=O)C1=O)C(=O)c1ccc(OC)cc1	Peptide deformylase mitochondrial
Oc1cc2nccc(c2cc1)-c1cn(nc1)-c1ccccc1	Metabotropic glutamate receptor 4	ClC1=CC(=O)C(=O)c2c1occ2C(=O)c1ccc(OC)cc1	Peptide deformylase mitochondrial
O(CC)c1cc2nccc(c2cc1)-c1cn(nc1)-c1ccccc1	Metabotropic glutamate receptor 4	BrC1=CC(=O)C(=O)c2c1occ2C(=O)c1ccc(OC)cc1	Peptide deformylase mitochondrial
O(Cc1ccccc1)c1cc2nccc(c2cc1)-c1cn(nc1)-c1ccccc1	Metabotropic glutamate receptor 4	ClC=1C(=O)C(=O)c2c(occ2C(=O)c2ccccc2)C=1Cl	Peptide deformylase mitochondrial
O(CCOC)c1cc2nccc(c2cc1)-c1cn(nc1)-c1ccccc1	Metabotropic glutamate receptor 4	ClC=1C(=O)C(=O)c2c(occ2C(=O)c2ccc(OC)cc2)C=1Cl	Peptide deformylase mitochondrial
O(CCCOC)c1cc2nccc(c2cc1)-c1cn(nc1)-c1ccccc1	Metabotropic glutamate receptor 4	BrC=1C(=O)C(=O)c2c(occ2C(=O)c2ccc(OC)cc2)C=1Br	Peptide deformylase mitochondrial
O(CCCO)c1cc2nccc(c2cc1)-c1cn(nc1)-c1ccccc1	Metabotropic glutamate receptor 4	ClC=1C(=O)C(=O)c2c(occ2C(=O)c2cc(OC)c(OC)cc2)C=1Cl	Peptide deformylase mitochondrial
O(CCC[NH+]1CCCC1)c1cc2nccc(c2cc1)-c1cn(nc1)-c1ccccc1	Metabotropic glutamate receptor 4	BrC=1C(=O)C(=O)c2c(occ2C(=O)c2cc(OC)c(OC)cc2)C=1Br	Peptide deformylase mitochondrial
O(CCC[NH+]1CCCCC1)c1cc2nccc(c2cc1)-c1cn(nc1)-c1ccccc1	Metabotropic glutamate receptor 4	ClC=1C(=O)C(=O)c2c(occ2C(=O)c2cc(OC)c(OC)c(OC)c2)C=1Cl	Peptide deformylase mitochondrial
O1CC[NH+](CC1)CCCOc1cc2nccc(c2cc1)-c1cn(nc1)-c1ccccc1	Metabotropic glutamate receptor 4	BrC=1C(=O)C(=O)c2c(occ2C(=O)c2cc(OC)c(OC)c(OC)c2)C=1Br	Peptide deformylase mitochondrial
O(CC[NH+](C)C)c1cc2nccc(c2cc1)-c1cn(nc1)-c1ccccc1	Metabotropic glutamate receptor 4	o1cc(c2cc(O)ccc12)C(=O)c1ccccc1	Peptide deformylase mitochondrial
O(CC[NH+]1CCCC1)c1cc2nccc(c2cc1)-c1cn(nc1)-c1ccccc1	Metabotropic glutamate receptor 4	Clc1c(O)cc2c(occ2C(=O)c2ccccc2)c1Cl	Peptide deformylase mitochondrial
O(CC[NH+]1CCCCC1)c1cc2nccc(c2cc1)-c1cn(nc1)-c1ccccc1	Metabotropic glutamate receptor 4	Clc1c2c(occ2C(=O)c2ccc(OC)cc2)c(Cl)cc1O	Peptide deformylase mitochondrial
O1CC[NH+](CC1)CCOc1cc2nccc(c2cc1)-c1cn(nc1)-c1ccccc1	Metabotropic glutamate receptor 4	Clc1c2c(occ2C(=O)c2ccc(OC)cc2)cc(Cl)c1O	Peptide deformylase mitochondrial
O(CC[NH+]1CCN(CC1)C(=O)C)c1cc2nccc(c2cc1)-c1cn(nc1)-c1ccccc1	Metabotropic glutamate receptor 4	Clc1c(O)cc2c(occ2C(=O)c2ccc(OC)cc2)c1Cl	Peptide deformylase mitochondrial
O(CC(=O)N(C)C)c1cc2nccc(c2cc1)-c1cn(nc1)-c1ccccc1	Metabotropic glutamate receptor 4	Clc1c(O)cc2c(occ2C(=O)c2cc(OC)c(OC)c(OC)c2)c1Cl	Peptide deformylase mitochondrial
O1CCN(CC1)C(=O)COc1cc2nccc(c2cc1)-c1cn(nc1)-c1ccccc1	Metabotropic glutamate receptor 4	Brc1c(O)cc2c(occ2C(=O)c2cc(OC)c(OC)c(OC)c2)c1Br	Peptide deformylase mitochondrial
O(C(=O)N(C)C)c1cc2nccc(c2cc1)-c1cn(nc1)-c1ccccc1	Metabotropic glutamate receptor 4	Brc1cc(O)cc2c1occ2C(=O)c1ccc(OC)cc1	Peptide deformylase mitochondrial
O(C(=O)N(CC)CC)c1cc2nccc(c2cc1)-c1cn(nc1)-c1ccccc1	Metabotropic glutamate receptor 4	o1cc(c2c1-c1c(cccc1)C(=O)C2=O)C(=O)c1cc(OC)c(OC)c(OC)c1	Peptide deformylase mitochondrial
O(C(=O)N1CCCCC1)c1cc2nccc(c2cc1)-c1cn(nc1)-c1ccccc1	Metabotropic glutamate receptor 4	BrC1=Cc2occ(c2C(=O)C1=O)C(=O)c1ccccc1	Peptide deformylase mitochondrial
O(C(=O)N1CCCC1)c1cc2nccc(c2cc1)-c1cn(nc1)-c1ccccc1	Metabotropic glutamate receptor 4	BrC1=Cc2occ(c2C(=O)C1=O)C(=O)c1ccc(cc1)C	Peptide deformylase mitochondrial
O1CCN(CC1)C(Oc1cc2nccc(c2cc1)-c1cn(nc1)-c1ccccc1)=O	Metabotropic glutamate receptor 4	ClC=1C(=O)C(=O)c2c(occ2C(=O)c2ccc(cc2)C)C=1C(C(=O)C)C(=O)C	Peptide deformylase mitochondrial
O(C(=O)NCC)c1cc2nccc(c2cc1)-c1cn(nc1)-c1ccccc1	Metabotropic glutamate receptor 4	OC[C@H]1N(CCC1)C(=O)[C@@H](NC(=O)[C@H](CCCCC)CC(=O)N[O-])C(C)C	Peptide deformylase mitochondrial
n1cnc2c(cccc2)c1-c1cn(nc1)-c1ccccc1	Metabotropic glutamate receptor 4	S1SC[C@H](NC(=O)CNC(=O)[C@@H](NC(=O)[C@@H](NC(=O)[C@@H](NC(=O)[C@@H](NC(=O)[C@@H](NC(=O)[C@@H](NC(=O)CCNC(=O)CCNC(=O)CCNC(=O)CCNC(=O)CCNC(=O)CCNC(=O)CCNC(=O)CCC(=O)N(C)[C@@H]2C[C@H]3O[C@@](n4c5c(c6c(c7c8c(n3c57)cccc8)C(=O)NC6)c3c4cccc3)(C)[C@@H]2OC)C1)C(C)C)Cc1ccccc1)CCCNC(=[NH2+])N)C(C)C)Cc1ccccc1)C(=O)NCC(=O)N	Activin receptor type-1B
[nH]1c2nccc(c2cc1)-c1cn(nc1)-c1ccccc1	Metabotropic glutamate receptor 4	O1[C@H]2n3c4c(c5c(CNC5=O)c5c6c(n(c45)[C@]1(C)[C@H](OC)[C@H](N(C(=O)CCC(=O)NCCC(=O)NCCC(=O)NCCC(=O)N)C)C2)cccc6)c1c3cccc1	Activin receptor type-1B
[nH]1cc(c2c1cccc2)-c1cn(nc1)-c1ccccc1	Metabotropic glutamate receptor 4	O1[C@H]2n3c4c(c5c(CNC5=O)c5c6c(n(c45)[C@]1(C)[C@H](OC)[C@H](N(C(=O)CCC(=O)NCCC(=O)NCCC(=O)NCCC(=O)NCCC(=O)NCCC(=O)NCCC(=O)NCCC(=O)N[C@H]1CNC(=O)C[C@H](NC(=O)CNC(=O)[C@@H](NC(=O)[C@@H](NC(=O)[C@@H](NC(=O)[C@@H](NC(=O)[C@@H](NC1=O)C(C)C)Cc1ccccc1)CCCNC(=[NH2+])N)C(C)C)Cc1ccccc1)C(=O)N)C)C2)cccc6)c1c3cccc1	Activin receptor type-1B
[nH]1nc(c2c1cccc2)-c1cn(nc1)-c1ccccc1	Metabotropic glutamate receptor 4	ClCC(=O)NCc1ccc(cc1)C(=O)Nc1cc(Nc2nc(ccn2)-c2cccnc2)c(cc1)C	Epithelial discoidin domain-containing receptor 1
n1c2c(CCC2)c(cc1)-c1cn(nc1)-c1ccccc1	Metabotropic glutamate receptor 4	s1c(ccc1C(=O)N1N=C(CC1c1ccccc1O)c1cccnc1)-c1ncccc1	Epithelial discoidin domain-containing receptor 1
n1ccc(-c2cn(nc2)-c2ccccc2)c(C)c1C	Metabotropic glutamate receptor 4	FC(F)(F)c1cc(cc(NC(=O)c2cc(C#CC=3C=Nc4n(ncc4)C=3)c(cc2)CC)c1)C[NH+]1CC[NH+](CC1)C	Epithelial discoidin domain-containing receptor 1
n1cc(C)c(cc1)-c1cn(nc1)-c1ccccc1	Metabotropic glutamate receptor 4	O=C(Nc1cc(Nc2nc(ccn2)-c2cccnc2)c(cc1)C)c1ccc(cc1)C[NH+]1CC[NH+](CC1)C	Epithelial discoidin domain-containing receptor 1
n1ccc(cc1)-c1cn(nc1)-c1ccccc1	Metabotropic glutamate receptor 4	FC(F)(F)c1cc(cc(NC(=O)c2cc(C#CC=3C=Nc4n(ncc4)C=3)c(cc2)CC)c1)C[NH+]1CC[NH+](CC1)C	Eukaryotic translation initiation factor 2-alpha kinase 4
O1c2c(cccc2)/C(=N/O)/[C@@H]2C[C@]12C(=O)Nc1ncccc1	Metabotropic glutamate receptor 4	O1C[C@@H]2C(=CC(=O)[C@](OC(=O)c3c(cc(O)cc3O)C)(C)[C@H]2O)C=C1\C=C\C	DNA polymerase kappa
Fc1cc(ccc1)COc1ncc(cc1)C(=O)N[C@@H](C(C)(C)C)C	Metabotropic glutamate receptor 4	Fc1cc(cc(F)c1)[C@H]1N(CC(=O)Nc2cc3C[C@]4(Cc3cc2)c2cccnc2NC4=O)C(=O)C2([NH2+]C1)CCCC2	Calcitonin gene-related peptide 1
Fc1cc(cc(c1)C#N)-c1onc(n1)-c1ncc(F)cc1	Metabotropic glutamate receptor 4	Brc1cc(cc(Br)c1O)C[C@@H](NC(=O)N1CCC(N2Cc3c(NC2=O)cccc3)CC1)C(=O)N(C)C	Calcitonin gene-related peptide 1
Fc1cc(cc(c1)C#N)-c1onc(n1)-c1ncc(cc1)C#N	Metabotropic glutamate receptor 4	S1(=O)(=O)N(CCCC1)c1nc(C(=O)NCc2cccnc2)c(O)c2ncccc12	Calcitonin gene-related peptide 1
Clc1ccc(cc1N(S(=O)(=O)C)CC(=O)NCC1CC1)C(F)(F)F	Metabotropic glutamate receptor 4	S1(=O)(=O)N(CCCC1)c1nc(C(=O)NCC(OC(C)(C)C)=O)c(O)c2ncccc12	Calcitonin gene-related peptide 1
Clc1ccccc1N(S(=O)(=O)C)CC(=O)Nc1ccccc1	Metabotropic glutamate receptor 4	S1(=O)(=O)N(CCCC1)c1nc(C(=O)NCc2cc(F)ccc2)c(O)c2ncccc12	Calcitonin gene-related peptide 1
s1c2c(nc1COc1ccccc1)CCN(C)C2=O	Metabotropic glutamate receptor 4	S1(=O)(=O)N(CCCC1)c1nc(C(=O)NCc2cc(F)cc(F)c2)c(O)c2ncccc12	Calcitonin gene-related peptide 1
s1c2c(nc1C#Cc1ccccc1)CCCC2=O	Metabotropic glutamate receptor 4	S1(=O)(=O)N(CCCC1)c1nc(cc2ncccc12)C(=O)NCc1ccc(F)cc1	Calcitonin gene-related peptide 1
O=C1N(C(Nc2c1cccc2)C(C)c1ccccc1)c1ccc(cc1)C	Metabotropic glutamate receptor 4	S1(=O)(=O)N(CCCC1)c1nc(C(=O)NCc2cc(F)ccc2)c(O)c2c1cccc2	Calcitonin gene-related peptide 1
O1c2c(cccc2)/C(=N/O)/[C@@H]2C[C@]12C(=O)Nc1ccccc1	Metabotropic glutamate receptor 4	S1(=O)(=O)N(CCCC1)c1cc(C(=O)NCc2cc(F)cc(F)c2)c(O)c2ncccc12	Calcitonin gene-related peptide 1
Oc1ccc(cc1)\C=N\Nc1nc2c(nc1C)cccc2	Metabotropic glutamate receptor 4	S1(=O)(=O)N(CCCC1)c1nc(C(OCc2cc(F)cc(F)c2)=O)c(O)c2ncccc12	Calcitonin gene-related peptide 1
Clc1ccc(NC(=O)c2ncccc2)cc1OC	Metabotropic glutamate receptor 4	S1(=O)(=O)N(CCCC1)c1nc(C(=O)NCc2cc(F)cc(F)c2)c(O)cc1	Calcitonin gene-related peptide 1
Clc1cc(NC(=O)[C@H]2CC=CC[C@H]2C(=O)N)cc(Cl)c1	Metabotropic glutamate receptor 4	Brc1cc(nc(C(=O)NCc2cc(F)cc(F)c2)c1O)N1S(=O)(=O)CCCC1	Calcitonin gene-related peptide 1
Clc1cc(NC(=O)[C@H]2CCCC[C@H]2C(=O)[O-])cc(F)c1	Metabotropic glutamate receptor 4	Brc1cc(nc(C(=O)NCc2cc(F)cc(F)c2)c1OC)N1S(=O)(=O)CCCC1	Calcitonin gene-related peptide 1
Clc1cc(NC(=O)[C@H]2CCCC[C@H]2C(=O)NCCC)cc(Cl)c1	Metabotropic glutamate receptor 4	Brc1cc(nc(C(=O)NCC(OC(C)(C)C)=O)c1O)N1S(=O)(=O)CCCC1	Calcitonin gene-related peptide 1
Clc1cc(NC(=O)[C@H]2CCCC[C@H]2C(=O)NC)cc(Cl)c1	Metabotropic glutamate receptor 4	Brc1cc(nc(C(=O)NCC(=O)NC(C)(C)C)c1O)N1S(=O)(=O)CCCC1	Calcitonin gene-related peptide 1
Clc1cc(NC(=O)[C@H]2CCCC[C@H]2c2nnn[n-]2)cc(Cl)c1	Metabotropic glutamate receptor 4	Brc1cc(nc(C(=O)NCC(=O)NC2CCC2)c1O)N1S(=O)(=O)CCCC1	Calcitonin gene-related peptide 1
Clc1cc(NC(=O)[C@H]2CCCC[C@H]2C#N)cc(Cl)c1	Metabotropic glutamate receptor 4	Brc1cc(nc(C(=O)NCC(=O)NC23CC4CC(C2)CC(C3)C4)c1O)N1S(=O)(=O)CCCC1	Calcitonin gene-related peptide 1
Clc1cc(NC(=O)[C@H]2CC=CC[C@H]2C(=O)[O-])cc(Cl)c1	Metabotropic glutamate receptor 4	SC[C@H](NC(=O)[C@@H]([NH3+])C)C(=O)N[C@@H](CC(=O)[O-])C(=O)N[C@@H]([C@H](O)C)C(=O)N[C@H](C(=O)N[C@@H]([C@H](O)C)C(=O)N[C@H](C(=O)N[C@@H](C(C)C)C(=O)N[C@@H]([C@H](O)C)C(=O)N[C@@H](Cc1[nH]cnc1)C(=O)N[C@@H](CCCNC(=[NH2+])N)C(=O)N[C@@H](CC(C)C)C(=O)N[C@H](C(=O)NCC(=O)N[C@@H](CC(C)C)C(=O)N[C@@H](CC(C)C)C(=O)N[C@H](C(=O)N[C@@H](CCCNC(=[NH2+])N)C(=O)N[C@H](C(=O)NCC(=O)NCC(=O)N[C@@H](C(C)C)C(=O)N[C@@H](C…	Calcitonin gene-related peptide 1
Clc1cc(NC(=O)[C@H]2CCCC[C@H]2C(=O)N)cc(Cl)c1	Metabotropic glutamate receptor 4	Brc1cc(cc(Br)c1O)C[C@@H](NC(=O)N1CCC(N2Cc3c(NC2=O)cccc3)CC1)C(=O)N[C@@H](CCCC[NH3+])C(=O)N1CCN(CC1)c1cc[nH+]cc1	Calcitonin gene-related peptide 1
Clc1cc(N2C(=O)[C@H]3[C@H](CCCC3)C2=O)cc(Cl)c1	Metabotropic glutamate receptor 4	Fc1c(cccc1F)[C@@H]1CC[C@@H](NC(=O)N2CCC(N3c4cccnc4NC3=O)CC2)C(=O)N(C1)CC(F)(F)F	Calcitonin gene-related peptide 1
Clc1cc(NC(=O)[C@H]2CCCC[C@H]2C(=O)[O-])cc(Cl)c1	Metabotropic glutamate receptor 4	S1(=O)(=O)N(CCCC1)c1nc(C(=O)NCc2ccccc2)c(O)c2ncccc12	Calcitonin gene-related peptide 1
O=C(Nc1ccccc1)[C@H]1CCCC[C@H]1C(=O)[O-]	Metabotropic glutamate receptor 4	S1(=O)(=O)N(CCCC1)c1nc(C(=O)NCc2ccc(F)cc2)c(O)c2ncccc12	Calcitonin gene-related peptide 1
Clc1cc(NC(=O)[C@H]2CCCC[C@H]2C(=O)NCC2CC2)cc(Cl)c1	Metabotropic glutamate receptor 4	OC[C@H](NC(=O)[C@@H](NC(=O)[C@@H](NC(=O)[C@@H](NC(=O)[C@@H](NC(=O)CNC(=O)[C@@H](NC(=O)[C@@H](NC(=O)[C@@H](NC(=O)[C@@H](NC(=O)[C@@H](NC(=O)[C@@H]([NH3+])C(C)C)[C@H](O)C)Cc1[nH]cnc1)CCCNC(=[NH2+])N)CC(C)C)C)CC(C)C)CC(C)C)CO)CCCNC(=[NH2+])N)C(=O)NCC(=O)NCC(=O)N[C@@H](C(C)C)C(=O)N[C@@H](C(C)C)C(=O)N[C@@H](CCCC[NH3+])C(=O)N[C@@H](CC(=O)N)C(=O)N[C@@H](CC(=O)N)C(=O)N[C@@H](Cc1ccccc1)C(=O)N[C@@H](C(C)C)C…	Calcitonin gene-related peptide 1
Clc1ccccc1N(S(=O)(=O)C)CC(=O)Nc1cc(Cl)ccc1	Metabotropic glutamate receptor 6	Clc1cc(ccc1Cl)CNc1nc(ccn1)-c1cc2c([nH]nc2)cc1	Mitogen-activated protein kinase 7
Clc1cc(NC(=O)c2ncccc2)ccc1N1C(=O)[C@H]2[C@H]([C@H]3C=C[C@@H]2C3)C1=O	Metabotropic glutamate receptor 6	O=C1N2[C@H](CC[C@H]2C(=O)N[C@@H](c2ccccc2)c2nnn(c2)Cc2ccc(cc2)Cn2nnc(c2)[C@@H](NC(=O)[C@H]2N3[C@H](CC2)CCCC[C@H](NC(=O)[C@@H]([NH2+]C)C)C3=O)c2ccccc2)CCCC[C@@H]1NC(=O)[C@@H]([NH2+]C)C	Baculoviral IAP repeat-containing protein 3
O1c2c(cccc2)/C(=N/O)/[C@@H]2C[C@]12C(=O)Nc1ncccc1	Metabotropic glutamate receptor 6	O=C1N2[C@H](CC[C@H]2C(=O)N[C@@H](c2ccccc2)c2nnn(c2)CCCCCCCCCCn2nnc(c2)[C@@H](NC(=O)[C@H]2N3[C@H](CC2)CCCC[C@H](NC(=O)[C@@H]([NH2+]C)C)C3=O)c2ccccc2)CCCC[C@@H]1NC(=O)[C@@H]([NH2+]C)C	Baculoviral IAP repeat-containing protein 3
Fc1cc(ccc1)COc1ncc(cc1)C(=O)N[C@@H](C(C)(C)C)C	Metabotropic glutamate receptor 6	O=C1N2[C@H](CC[C@H]2C(=O)N[C@@H](c2ccccc2)c2nnn(c2)CCCCc2ccc(cc2)CCCCn2nnc(c2)[C@@H](NC(=O)[C@H]2N3[C@H](CC2)CCCC[C@H](NC(=O)[C@@H]([NH2+]C)C)C3=O)c2ccccc2)CCCC[C@@H]1NC(=O)[C@@H]([NH2+]C)C	Baculoviral IAP repeat-containing protein 3
Fc1cc(cc(c1)C#N)-c1onc(n1)-c1ncc(F)cc1	Metabotropic glutamate receptor 6	O=C1N2[C@H](CC[C@H]2C(=O)N[C@@H](c2ccccc2)c2nnn(c2)CCCCc2ccc(cc2)CCCCn2nnc(c2)[C@@H](NC(=O)[C@H]2N3[C@H](CC2)CCCC[C@H](NC(=O)[C@@H](NC(=O)C)Cc2c4c([nH]c2)cccc4)C3=O)c2ccccc2)CCCC[C@@H]1NC(=O)[C@@H](NC(=O)C)Cc1c2c([nH]c1)cccc2	Baculoviral IAP repeat-containing protein 3
Fc1cc(cc(c1)C#N)-c1onc(n1)-c1ncc(cc1)C#N	Metabotropic glutamate receptor 6	O=C1N2[C@H](CC[C@H]2C(=O)N[C@@H](c2ccccc2)c2nnn(c2)CCc2ccc(cc2)CCn2nnc(c2)[C@@H](NC(=O)[C@H]2N3[C@H](CC2)CCCC[C@H](NC(=O)[C@@H]([NH2+]C)C)C3=O)c2ccccc2)CCCC[C@@H]1NC(=O)[C@@H]([NH2+]C)C	Baculoviral IAP repeat-containing protein 3
Clc1ccc(cc1N(S(=O)(=O)C)CC(=O)NCC1CC1)C(F)(F)F	Metabotropic glutamate receptor 6	O=C1N2[C@H](CC[C@H]2C(=O)N[C@@H](c2ccccc2)c2nnn(c2)CCCc2ccc(cc2)CCCn2nnc(c2)[C@@H](NC(=O)[C@H]2N3[C@H](CC2)CCCC[C@H](NC(=O)[C@@H]([NH2+]C)C)C3=O)c2ccccc2)CCCC[C@@H]1NC(=O)[C@@H]([NH2+]C)C	Baculoviral IAP repeat-containing protein 3
Clc1ccccc1N(S(=O)(=O)C)CC(=O)Nc1ccccc1	Metabotropic glutamate receptor 6	O=C1N2[C@H](CC[C@H]2C(=O)N[C@@H](c2ccccc2)c2nnn(c2)CCCCCCc2ccc(cc2)CCCCCCn2nnc(c2)[C@@H](NC(=O)[C@H]2N3[C@H](CC2)CCCC[C@H](NC(=O)[C@@H]([NH2+]C)C)C3=O)c2ccccc2)CCCC[C@@H]1NC(=O)[C@@H]([NH2+]C)C	Baculoviral IAP repeat-containing protein 3
O1CCC(=O)c2c1cc(OCc1ccccc1)cc2	Metabotropic glutamate receptor 6	O=C1N2[C@H](CC[C@H]2C(=O)N[C@@H](c2ccccc2)c2nnn(c2)CCCCCCCCc2ccc(cc2)CCCCCCCCn2nnc(c2)[C@@H](NC(=O)[C@H]2N3[C@H](CC2)CCCC[C@H](NC(=O)[C@@H]([NH2+]C)C)C3=O)c2ccccc2)CCCC[C@@H]1NC(=O)[C@@H]([NH2+]C)C	Baculoviral IAP repeat-containing protein 3
O1CCC(=O)c2c1cc(cc2)COc1ccccc1	Metabotropic glutamate receptor 6	O=C1N2[C@H](CC[C@H]2C(=O)N[C@@H](c2ccccc2)c2nnn(c2)CCCCCCCCCCCCn2nnc(c2)[C@@H](NC(=O)[C@H]2N3[C@H](CC2)CCCC[C@H](NC(=O)[C@@H]([NH2+]C)C)C3=O)c2ccccc2)CCCC[C@@H]1NC(=O)[C@@H]([NH2+]C)C	Baculoviral IAP repeat-containing protein 3
Clc1cc(NC(=O)c2ncccc2)ccc1N1C(=O)C(CC1=O)c1ccccc1	Metabotropic glutamate receptor 6	O=C1N2[C@H](CC[C@H]2C(=O)N[C@@H](c2ccccc2)c2nnn(c2)CCCCc2nnn(c2)CCCCn2nnc(c2)[C@@H](NC(=O)[C@H]2N3[C@H](CC2)CCCC[C@H](NC(=O)[C@@H]([NH2+]C)C)C3=O)c2ccccc2)CCCC[C@@H]1NC(=O)[C@@H]([NH2+]C)C	Baculoviral IAP repeat-containing protein 3
Clc1cc(NC(=O)c2ncccc2)ccc1N1C(=O)C2(CC1=O)CCCCC2	Metabotropic glutamate receptor 6	O=C1N2[C@H](CC[C@H]2C(=O)N[C@@H](c2ccccc2)c2nnn(c2)CCCCNC(=O)NCCCCn2nnc(c2)[C@@H](NC(=O)[C@H]2N3[C@H](CC2)CCCC[C@H](NC(=O)[C@@H]([NH2+]C)C)C3=O)c2ccccc2)CCCC[C@@H]1NC(=O)[C@@H]([NH2+]C)C	Baculoviral IAP repeat-containing protein 3
Clc1cc(NC(=O)c2ncccc2)ccc1N1C(=O)[C@H]2[C@H]([C@H]3C=C[C@@H]2C3)C1=O	Metabotropic glutamate receptor 6	O=C1N2[C@H](CC[C@H]2C(=O)N[C@@H](c2ccccc2)c2nnn(c2)CCCCCOCCCCCn2nnc(c2)[C@@H](NC(=O)[C@H]2N3[C@H](CC2)CCCC[C@H](NC(=O)[C@@H]([NH2+]C)C)C3=O)c2ccccc2)CCCC[C@@H]1NC(=O)[C@@H]([NH2+]C)C	Baculoviral IAP repeat-containing protein 3
s1c2c(nc1COc1ccccc1)CCN(C)C2=O	Metabotropic glutamate receptor 6	O=C1N2[C@H](CC[C@H]2C(=O)N[C@@H](c2ccccc2)c2nnn(c2)CCOCCCCOCCn2nnc(c2)[C@@H](NC(=O)[C@H]2N3[C@H](CC2)CCCC[C@H](NC(=O)[C@@H]([NH2+]C)C)C3=O)c2ccccc2)CCCC[C@@H]1NC(=O)[C@@H]([NH2+]C)C	Baculoviral IAP repeat-containing protein 3
s1c2c(nc1C#Cc1ccccc1)CCCC2=O	Metabotropic glutamate receptor 6	O=C1N2[C@H](CC[C@H]2C(=O)N[C@@H](c2ccccc2)c2nnn(c2)CCOCCOCCOCCn2nnc(c2)[C@@H](NC(=O)[C@H]2N3[C@H](CC2)CCCC[C@H](NC(=O)[C@@H]([NH2+]C)C)C3=O)c2ccccc2)CCCC[C@@H]1NC(=O)[C@@H]([NH2+]C)C	Baculoviral IAP repeat-containing protein 3
O(CCCCOc1ccc(cc1OC)C(=O)[O-])c1ccc(C(=O)CC(C)(C)C)c(O)c1C	Metabotropic glutamate receptor 6	O=C1N2[C@H](CC[C@H]2C(=O)N[C@@H](c2ccccc2)c2nnn(c2)CCCCc2ccc(cc2)CCCCn2nnc(c2)[C@@H](NC(=O)[C@H]2N3[C@H](CC2)CCCC[C@H](NC(=O)[C@@H]([NH2+]C)C)C3=O)c2ccccc2)CCCC[C@@H]1NC(=O)[C@@H](NC(=O)C)Cc1c2c([nH]c1)cccc2	Baculoviral IAP repeat-containing protein 3
Fc1cc(ccc1)COc1nc2c(cc1)C(=O)NCC2	Metabotropic glutamate receptor 6	s1nnc(-c2ccccc2)c1[N-]C(=O)[C@H]1N(CCC1)C(=O)[C@@H](NC(=O)[C@@H]([NH2+]C)C)C1CCCCC1	Baculoviral IAP repeat-containing protein 3
Clc1ccccc1C(=O)Nc1ccc(NC(=O)c2ncccc2)cc1Cl	Metabotropic glutamate receptor 8	O=C1N2[C@H](CC[C@H]2C(=O)NC(c2ccccc2)c2ccccc2)CCN(C[C@@H]1NC(=O)[C@@H]([NH2+]C)C)C(=O)CC(C)C	Baculoviral IAP repeat-containing protein 3
Clc1cc(NC(=O)c2ncccc2)ccc1N1C(=O)C(CC1=O)c1ccccc1	Metabotropic glutamate receptor 8	O=C1N2[C@H](CC[C@H]2C(=O)NC(c2ccccc2)c2ccccc2)CCN(C[C@@H]1NC(=O)[C@@H]([NH2+]C)Cc1c2c([nH]c1)cccc2)C(=O)CC(C)C	Baculoviral IAP repeat-containing protein 3
Fc1cc(ccc1)COc1nc2c(cc1)C(=O)NCC2	Metabotropic glutamate receptor 8	S1C[C@@H]2NC(=O)N[C@@H]2[C@@H]1CCCCC(=O)NCCCCCC(=O)NCCCCCCCCCCn1nnc(c1)[C@@H](NC(=O)[C@H]1N2[C@H](CC1)CCN(C[C@H](NC(=O)[C@@H]([NH2+]C)C)C2=O)C(=O)CC(C)C)c1ccccc1	Baculoviral IAP repeat-containing protein 3
FC(F)(F)c1nn(c2c1CCCC2)-c1ccc(cc1)C(=O)N(C)C	Glutamate receptor ionotropic, AMPA 2	O=C1N2[C@H](CC[C@H]2C(=O)NC(c2ccccc2)c2ccccc2)CCN(C[C@@H]1NC(=O)[C@@H]([NH2+]C)C)C(=O)CCc1ccc(cc1)CCC(=O)N1C[C@H](NC(=O)[C@@H]([NH2+]C)C)C(=O)N2[C@H](CC[C@H]2C(=O)NC(c2ccccc2)c2ccccc2)CC1	Baculoviral IAP repeat-containing protein 3
FC(F)(F)c1nn(c2c1CCCC2)-c1ccc(cc1)C(=O)N1CCCCC1	Glutamate receptor ionotropic, AMPA 2	O=C1N2[C@H](CC[C@H]2C(=O)NC(c2ccccc2)c2ccccc2)CCN(C[C@@H]1NC(=O)[C@@H]([NH2+]C)C)C(=O)Cc1ccc(cc1)CC(=O)N1C[C@H](NC(=O)[C@@H]([NH2+]C)C)C(=O)N2[C@H](CC[C@H]2C(=O)NC(c2ccccc2)c2ccccc2)CC1	Baculoviral IAP repeat-containing protein 3
FC(F)(F)c1nn(c2c1CCCC2)-c1ccc(cc1)C(=O)N(CCc1ccccc1)C	Glutamate receptor ionotropic, AMPA 2	O=C1N2[C@H](CC[C@H]2C(=O)NC(c2ccccc2)c2ccccc2)CCN(C[C@@H]1NC(=O)[C@@H]([NH2+]C)C)C(=O)NCCCCCCCCNC(=O)N1C[C@H](NC(=O)[C@@H]([NH2+]C)C)C(=O)N2[C@H](CC[C@H]2C(=O)NC(c2ccccc2)c2ccccc2)CC1	Baculoviral IAP repeat-containing protein 3
S(=O)(=O)(N(C)C)c1ccc(-n2nc(c3CCCCc23)C(F)(F)F)cc1	Glutamate receptor ionotropic, AMPA 2	O=C1N2[C@H](CC[C@H]2C(=O)NC(c2ccccc2)c2ccccc2)CCN(C[C@@H]1NC(=O)[C@@H]([NH2+]C)C)C(=O)NCCCCNC(=O)N1C[C@H](NC(=O)[C@@H]([NH2+]C)C)C(=O)N2[C@H](CC[C@H]2C(=O)NC(c2ccccc2)c2ccccc2)CC1	Baculoviral IAP repeat-containing protein 3
FC(F)(F)c1nn(c2c1COCC2)-c1ccc(cc1)C(=O)N1CCCC1	Glutamate receptor ionotropic, AMPA 2	O=C1N2[C@H](CC[C@H]2C(=O)NC(c2ccccc2)c2ccccc2)CCN(C[C@@H]1NC(=O)[C@@H]([NH2+]C)C)C(=O)N1CCN(CC1)C(=O)N1C[C@H](NC(=O)[C@@H]([NH2+]C)C)C(=O)N2[C@H](CC[C@H]2C(=O)NC(c2ccccc2)c2ccccc2)CC1	Baculoviral IAP repeat-containing protein 3
FC(F)(C(=O)N1CCCC1)c1ccc(-n2nc(c3CCCCc23)C(F)(F)F)cc1	Glutamate receptor ionotropic, AMPA 2	O=C1N2[C@H](CC[C@H]2C(=O)NC(c2ccccc2)c2ccccc2)CCN(C[C@@H]1NC(=O)[C@@H]([NH2+]C)C)C(=O)NC1CCC(NC(=O)N2C[C@H](NC(=O)[C@@H]([NH2+]C)C)C(=O)N3[C@H](CC[C@H]3C(=O)NC(c3ccccc3)c3ccccc3)CC2)CC1	Baculoviral IAP repeat-containing protein 3
FC(F)(F)c1nn(c2c1CCCC2)-c1ccc(cc1)C(=O)N1CCOCC1	Glutamate receptor ionotropic, AMPA 2	O(c1ccc(NC(=O)N2C[C@H](NC(=O)[C@@H]([NH2+]C)C)C(=O)N3[C@H](CC[C@H]3C(=O)NC(c3ccccc3)c3ccccc3)CC2)cc1)c1ccc(NC(=O)N2C[C@H](NC(=O)[C@@H]([NH2+]C)C)C(=O)N3[C@H](CC[C@H]3C(=O)NC(c3ccccc3)c3ccccc3)CC2)cc1	Baculoviral IAP repeat-containing protein 3
FC(F)(F)c1nn(c2c1CCCC2)-c1ccc(cc1)C(=O)N1CCCC1	Glutamate receptor ionotropic, AMPA 2	O=C1N2[C@H](CC[C@H]2C(=O)NC(c2ccccc2)c2ccccc2)CCN(C[C@@H]1NC(=O)[C@@H]([NH2+]C)C)C(=O)Nc1ccc(cc1)Cc1ccc(NC(=O)N2C[C@H](NC(=O)[C@@H]([NH2+]C)C)C(=O)N3[C@H](CC[C@H]3C(=O)NC(c3ccccc3)c3ccccc3)CC2)cc1	Baculoviral IAP repeat-containing protein 3
FC(F)(F)c1nn(c2c1CCCC2)-c1ccc(cc1)C(=O)N(CCCC)C	Glutamate receptor ionotropic, AMPA 2	O=C1N2[C@H](CC[C@H]2C(=O)NC(c2ccccc2)c2ccccc2)CCN(C[C@@H]1NC(=O)[C@@H]([NH2+]C)C)C(=O)NCc1cc(ccc1)CNC(=O)N1C[C@H](NC(=O)[C@@H]([NH2+]C)C)C(=O)N2[C@H](CC[C@H]2C(=O)NC(c2ccccc2)c2ccccc2)CC1	Baculoviral IAP repeat-containing protein 3
FC(F)(F)c1nn(c2c1CCCC2)-c1ccc(cc1)C(=O)C	Glutamate receptor ionotropic, AMPA 2	O=C1N2[C@H](CC[C@H]2C(=O)NC(c2ccccc2)c2ccccc2)CCN(C[C@@H]1NC(=O)[C@@H]([NH2+]C)C)C(=O)Nc1cc(NC(=O)N2C[C@H](NC(=O)[C@@H]([NH2+]C)C)C(=O)N3[C@H](CC[C@H]3C(=O)NC(c3ccccc3)c3ccccc3)CC2)ccc1	Baculoviral IAP repeat-containing protein 3
S(=O)(=O)(C)c1ccc(-n2nc(c3CCCCc23)C(F)(F)F)cc1	Glutamate receptor ionotropic, AMPA 2	O=C1N2[C@H](CC[C@H]2C(=O)NC(c2ccccc2)c2ccccc2)CCN(C[C@@H]1NC(=O)[C@@H]([NH2+]C)C)C(=O)Nc1ccc(NC(=O)N2C[C@H](NC(=O)[C@@H]([NH2+]C)C)C(=O)N3[C@H](CC[C@H]3C(=O)NC(c3ccccc3)c3ccccc3)CC2)cc1	Baculoviral IAP repeat-containing protein 3
FC(F)(F)c1nn(c2c1CCCC2)-c1ccc(cc1)CC(=O)N(C)C	Glutamate receptor ionotropic, AMPA 2	O=C(N[C@@H]([C@H](CC)C)C(=O)N)[C@H]1N(CCC1)C(=O)[C@@H](NC(=O)[C@@H]([NH3+])C)C(C)C	Baculoviral IAP repeat-containing protein 3
FC(F)(F)c1nn(c2c1CCCC2)-c1ccc(cc1)CC(=O)N1CCCC1	Glutamate receptor ionotropic, AMPA 2	O=C1N2[C@H](CC[C@H]2C(=O)N[C@H]2CCCc3c2cccc3)c2c(C[C@@H]1NC(=O)[C@@H]([NH2+]C)C)cccc2	Baculoviral IAP repeat-containing protein 3
FC(F)(F)c1nn(c2c1CCCC2)-c1ccc(cc1)CC(=O)NC1CCCC1	Glutamate receptor ionotropic, AMPA 2	O=C1N2[C@H](CC[C@H]2C(=O)NC(c2ccccc2)c2ccccc2)CCCC[C@@H]1NC(=O)[C@@H]([NH2+]C)C	Baculoviral IAP repeat-containing protein 3
FC(F)(F)c1nn(c2c1CCCC2)-c1ccc(cc1)C(C(=O)N1CCCC1)C	Glutamate receptor ionotropic, AMPA 2	O=C1N2[C@H](CC[C@H]2C(=O)N(c2ccccc2)c2ccccc2)CCC[C@@H]1NC(=O)[C@@H]([NH2+]C)CC	Baculoviral IAP repeat-containing protein 3
FC(F)(F)c1nn(c2c1CCCC2)-c1ccc(cc1)C1(CC1)C(=O)N1CCCC1	Glutamate receptor ionotropic, AMPA 2	O=C1N2[C@H](CC[C@H]2C(=O)NC(c2ccccc2)c2ccccc2)c2c(C[C@@H]1NC(=O)[C@@H]([NH2+]C)C)cccc2	Baculoviral IAP repeat-containing protein 3
FC(C(=O)N1CCCC1)c1ccc(-n2nc(c3CCCCc23)C(F)(F)F)cc1	Glutamate receptor ionotropic, AMPA 2	O=C1N2[C@H](CCC[C@H]2C(=O)NC(c2ccccc2)c2ccccc2)c2c(C[C@@H]1NC(=O)[C@@H]([NH2+]C)C)cccc2	Baculoviral IAP repeat-containing protein 3
Fc1cc(-n2nc(c3CCCCc23)C(F)(F)F)ccc1CC(=O)N1CCCC1	Glutamate receptor ionotropic, AMPA 2	O=C1N2[C@H](CC[C@H]2C(=O)N[C@@H]2CCCc3c2cccc3)c2c(C[C@@H]1NC(=O)[C@@H]([NH2+]C)C)cccc2	Baculoviral IAP repeat-containing protein 3
FC(F)(F)c1nn(c2c1CCCC2)-c1ccc(cc1)CN1CCCC1=O	Glutamate receptor ionotropic, AMPA 2	O(C(=O)N1CCN(CC1)c1cc([nH+]c2c1cccc2)C)c1ccc(cc1)-c1ccccc1	Platelet-activating factor acetylhydrolase
FC(F)(F)c1nn(c2c1CCCC2)-c1ccc(cc1)CN(C(=O)C)C	Glutamate receptor ionotropic, AMPA 2	O(C(=O)N1CCN(CC1)c1cc([nH+]c2c1cccc2)C)c1ncc(cc1)-c1ccccc1	Platelet-activating factor acetylhydrolase
FC(F)(F)c1nn(c2c1CCCC2)-c1ccc(cc1)CNC(=O)CC	Glutamate receptor ionotropic, AMPA 2	O(C(=O)N1CCN(CC1)c1cc([nH+]c2c1cccc2)C)c1ccc([N+](=O)[O-])cc1	Platelet-activating factor acetylhydrolase
FC(F)(F)c1nn(c2c1CCCC2)-c1ccc(cc1)CNC(=O)C	Glutamate receptor ionotropic, AMPA 2	FC(F)(F)c1ccc(OC(=O)N2CCN(CC2)c2cc([nH+]c3c2cccc3)C)cc1	Platelet-activating factor acetylhydrolase
Fc1cc(-n2nc(c3CCCCc23)C(F)(F)F)ccc1CN1CCCC1=O	Glutamate receptor ionotropic, AMPA 2	O(C(=O)N1CCN(CC1)c1cc([nH+]c2c1cccc2)C)c1ccc(-n2cccc2)cc1	Platelet-activating factor acetylhydrolase
FC(F)(F)c1nn(c2c1CCCC2)-c1ccc(cc1)CC(=O)C	Glutamate receptor ionotropic, AMPA 2	Clc1cc(ccc1Cl)CNc1nc(ccn1)-c1cc2c([nH]nc2)cc1	Serine/threonine-protein kinase SRPK3
S(=O)(=O)(NCc1ccc(-n2nc(c3CCCCc23)C(F)(F)F)cc1)C	Glutamate receptor ionotropic, AMPA 2	Clc1cc(ccc1Cl)CNc1nc(ncc1)-c1cc2c([nH]nc2)cc1	Serine/threonine-protein kinase SRPK3
S(=O)(=O)(N(Cc1ccc(-n2nc(c3CCCCc23)C(F)(F)F)cc1)C)C	Glutamate receptor ionotropic, AMPA 2	O=C1N2[C@H](CC[C@H]2C(=O)N[C@@H](c2ccccc2)c2nnn(c2)Cc2ccc(cc2)Cn2nnc(c2)[C@@H](NC(=O)[C@H]2N3[C@H](CC2)CCCC[C@H](NC(=O)[C@@H]([NH2+]C)C)C3=O)c2ccccc2)CCCC[C@@H]1NC(=O)[C@@H]([NH2+]C)C	Baculoviral IAP repeat-containing protein 2
S(=O)(=O)(NCc1ccc(-n2nc(c3CCCCc23)C(F)(F)F)cc1)C(C)C	Glutamate receptor ionotropic, AMPA 2	O=C1N2[C@H](CC[C@H]2C(=O)N[C@@H](c2ccccc2)c2nnn(c2)CCCCCCCCCCn2nnc(c2)[C@@H](NC(=O)[C@H]2N3[C@H](CC2)CCCC[C@H](NC(=O)[C@@H]([NH2+]C)C)C3=O)c2ccccc2)CCCC[C@@H]1NC(=O)[C@@H]([NH2+]C)C	Baculoviral IAP repeat-containing protein 2
S(=O)(=O)(NCc1ccc(-n2nc(c3CCCCc23)C(F)(F)F)cc1)C1CC1	Glutamate receptor ionotropic, AMPA 2	O=C1N2[C@H](CC[C@H]2C(=O)N[C@@H](c2ccccc2)c2nnn(c2)CCCCc2ccc(cc2)CCCCn2nnc(c2)[C@@H](NC(=O)[C@H]2N3[C@H](CC2)CCCC[C@H](NC(=O)[C@@H]([NH2+]C)C)C3=O)c2ccccc2)CCCC[C@@H]1NC(=O)[C@@H]([NH2+]C)C	Baculoviral IAP repeat-containing protein 2
S1(=O)(=O)N(CCC1)Cc1ccc(-n2nc(c3CCCCc23)C(F)(F)F)cc1	Glutamate receptor ionotropic, AMPA 2	O=C1N2[C@H](CC[C@H]2C(=O)N[C@@H](c2ccccc2)c2nnn(c2)CCCCc2ccc(cc2)CCCCn2nnc(c2)[C@@H](NC(=O)[C@H]2N3[C@H](CC2)CCCC[C@H](NC(=O)[C@@H](NC(=O)C)Cc2c4c([nH]c2)cccc4)C3=O)c2ccccc2)CCCC[C@@H]1NC(=O)[C@@H](NC(=O)C)Cc1c2c([nH]c1)cccc2	Baculoviral IAP repeat-containing protein 2
FC(F)(F)c1nn(c2c1COCC2)-c1ccc(cc1)CN1CCCC1=O	Glutamate receptor ionotropic, AMPA 2	O=C1N2[C@H](CC[C@H]2C(=O)N[C@@H](c2ccccc2)c2nnn(c2)CCc2ccc(cc2)CCn2nnc(c2)[C@@H](NC(=O)[C@H]2N3[C@H](CC2)CCCC[C@H](NC(=O)[C@@H]([NH2+]C)C)C3=O)c2ccccc2)CCCC[C@@H]1NC(=O)[C@@H]([NH2+]C)C	Baculoviral IAP repeat-containing protein 2
Fc1cc(-n2nc(c3c2CCOC3)C(F)(F)F)cc(F)c1CN1CCCC1=O	Glutamate receptor ionotropic, AMPA 2	O=C1N2[C@H](CC[C@H]2C(=O)N[C@@H](c2ccccc2)c2nnn(c2)CCCc2ccc(cc2)CCCn2nnc(c2)[C@@H](NC(=O)[C@H]2N3[C@H](CC2)CCCC[C@H](NC(=O)[C@@H]([NH2+]C)C)C3=O)c2ccccc2)CCCC[C@@H]1NC(=O)[C@@H]([NH2+]C)C	Baculoviral IAP repeat-containing protein 2
FC(F)(F)c1nn(c2c1CCOC2)-c1ccc(cc1)C(=O)N1CCCC1	Glutamate receptor ionotropic, AMPA 2	O=C1N2[C@H](CC[C@H]2C(=O)N[C@@H](c2ccccc2)c2nnn(c2)CCCCCCc2ccc(cc2)CCCCCCn2nnc(c2)[C@@H](NC(=O)[C@H]2N3[C@H](CC2)CCCC[C@H](NC(=O)[C@@H]([NH2+]C)C)C3=O)c2ccccc2)CCCC[C@@H]1NC(=O)[C@@H]([NH2+]C)C	Baculoviral IAP repeat-containing protein 2
FC(F)(F)c1nn(c2c1CCOC2)-c1ccc(cc1)CN1CCCC1=O	Glutamate receptor ionotropic, AMPA 2	O=C1N2[C@H](CC[C@H]2C(=O)N[C@@H](c2ccccc2)c2nnn(c2)CCCCCCCCc2ccc(cc2)CCCCCCCCn2nnc(c2)[C@@H](NC(=O)[C@H]2N3[C@H](CC2)CCCC[C@H](NC(=O)[C@@H]([NH2+]C)C)C3=O)c2ccccc2)CCCC[C@@H]1NC(=O)[C@@H]([NH2+]C)C	Baculoviral IAP repeat-containing protein 2
FC(F)(F)c1nn(c2c1CC[NH+](C2)C)-c1ccc(cc1)CN1CCCC1=O	Glutamate receptor ionotropic, AMPA 2	O=C1N2[C@H](CC[C@H]2C(=O)N[C@@H](c2ccccc2)c2nnn(c2)CCCCCCCCCCCCn2nnc(c2)[C@@H](NC(=O)[C@H]2N3[C@H](CC2)CCCC[C@H](NC(=O)[C@@H]([NH2+]C)C)C3=O)c2ccccc2)CCCC[C@@H]1NC(=O)[C@@H]([NH2+]C)C	Baculoviral IAP repeat-containing protein 2
O1[C@@H]2[C@@H]([NH2+]CC=C2)[C@H]2[C@]1(CC(=O)[O-])C(NC2=O)C(=O)[O-]	Glutamate receptor ionotropic, AMPA 2	O=C1N2[C@H](CC[C@H]2C(=O)N[C@@H](c2ccccc2)c2nnn(c2)CCCCc2nnn(c2)CCCCn2nnc(c2)[C@@H](NC(=O)[C@H]2N3[C@H](CC2)CCCC[C@H](NC(=O)[C@@H]([NH2+]C)C)C3=O)c2ccccc2)CCCC[C@@H]1NC(=O)[C@@H]([NH2+]C)C	Baculoviral IAP repeat-containing protein 2
Clc1cc2S(=O)(=O)NCN(c2cc1)C1CC1	Glutamate receptor ionotropic, AMPA 2	O=C1N2[C@H](CC[C@H]2C(=O)N[C@@H](c2ccccc2)c2nnn(c2)CCCCNC(=O)NCCCCn2nnc(c2)[C@@H](NC(=O)[C@H]2N3[C@H](CC2)CCCC[C@H](NC(=O)[C@@H]([NH2+]C)C)C3=O)c2ccccc2)CCCC[C@@H]1NC(=O)[C@@H]([NH2+]C)C	Baculoviral IAP repeat-containing protein 2
S(=O)(=O)(N(C)c1ncccc1CNc1nc(ncc1C(F)(F)F)Nc1cc2CC(=O)Nc2cc1)C	Focal adhesion kinase 1	O=C1N2[C@H](CC[C@H]2C(=O)N[C@@H](c2ccccc2)c2nnn(c2)CCCCCOCCCCCn2nnc(c2)[C@@H](NC(=O)[C@H]2N3[C@H](CC2)CCCC[C@H](NC(=O)[C@@H]([NH2+]C)C)C3=O)c2ccccc2)CCCC[C@@H]1NC(=O)[C@@H]([NH2+]C)C	Baculoviral IAP repeat-containing protein 2
S1(=O)(=O)N(c2c(cc(cc2)-c2ccc(cc2)C(=O)N)-c2[nH]ncc12)C	Focal adhesion kinase 1	O=C1N2[C@H](CC[C@H]2C(=O)N[C@@H](c2ccccc2)c2nnn(c2)CCOCCCCOCCn2nnc(c2)[C@@H](NC(=O)[C@H]2N3[C@H](CC2)CCCC[C@H](NC(=O)[C@@H]([NH2+]C)C)C3=O)c2ccccc2)CCCC[C@@H]1NC(=O)[C@@H]([NH2+]C)C	Baculoviral IAP repeat-containing protein 2
S1(=O)(=O)N(c2c(cc(cc2)-c2ccc(cc2)C(=O)NCCO)-c2[nH]ncc12)C	Focal adhesion kinase 1	O=C1N2[C@H](CC[C@H]2C(=O)N[C@@H](c2ccccc2)c2nnn(c2)CCOCCOCCOCCn2nnc(c2)[C@@H](NC(=O)[C@H]2N3[C@H](CC2)CCCC[C@H](NC(=O)[C@@H]([NH2+]C)C)C3=O)c2ccccc2)CCCC[C@@H]1NC(=O)[C@@H]([NH2+]C)C	Baculoviral IAP repeat-containing protein 2
S1(=O)(=O)N(c2c(cc(cc2)-c2ccc(cc2)C(=O)N2CCC(CC2)CCO)-c2[nH]ncc12)C	Focal adhesion kinase 1	O=C1N2[C@H](CC[C@H]2C(=O)N[C@@H](c2ccccc2)c2nnn(c2)CCCCc2ccc(cc2)CCCCn2nnc(c2)[C@@H](NC(=O)[C@H]2N3[C@H](CC2)CCCC[C@H](NC(=O)[C@@H]([NH2+]C)C)C3=O)c2ccccc2)CCCC[C@@H]1NC(=O)[C@@H](NC(=O)C)Cc1c2c([nH]c1)cccc2	Baculoviral IAP repeat-containing protein 2
S1(=O)(=O)N(c2c(cc(cc2)-c2ccc(cc2)CC)-c2n(ncc12)C)C	Focal adhesion kinase 1	s1nnc(-c2ccccc2)c1[N-]C(=O)[C@H]1N(CCC1)C(=O)[C@@H](NC(=O)[C@@H]([NH2+]C)C)C1CCCCC1	Baculoviral IAP repeat-containing protein 2
S1(=O)(=O)N(c2c(cc(cc2)-c2ccc(cc2)CC)-c2n(ncc12)CC)C	Focal adhesion kinase 1	O=C1N2[C@H](CC[C@H]2C(=O)NC(c2ccccc2)c2ccccc2)CCN(C[C@@H]1NC(=O)[C@@H]([NH2+]C)C)C(=O)CC(C)C	Baculoviral IAP repeat-containing protein 2
S1(=O)(=O)N(c2c(cc(cc2)-c2ccc(cc2)CC)-c2nn(cc12)C)C	Focal adhesion kinase 1	O=C1N2[C@H](CC[C@H]2C(=O)NC(c2ccccc2)c2ccccc2)CCN(C[C@@H]1NC(=O)[C@@H]([NH2+]C)Cc1c2c([nH]c1)cccc2)C(=O)CC(C)C	Baculoviral IAP repeat-containing protein 2
S1(=O)(=O)N(c2c(cc(cc2)C(=O)Nc2ccc(F)cc2)-c2n(ncc12)C)C	Focal adhesion kinase 1	S1C[C@@H]2NC(=O)N[C@@H]2[C@@H]1CCCCC(=O)NCCCCCC(=O)NCCCCCCCCCCn1nnc(c1)[C@@H](NC(=O)[C@H]1N2[C@H](CC1)CCN(C[C@H](NC(=O)[C@@H]([NH2+]C)C)C2=O)C(=O)CC(C)C)c1ccccc1	Baculoviral IAP repeat-containing protein 2
S1(=O)(=O)N(c2c(cc(cc2)CNc2ccc(F)cc2)-c2n(ncc12)C)C	Focal adhesion kinase 1	O=C1N2[C@H](CC[C@H]2C(=O)NC(c2ccccc2)c2ccccc2)CCN(C[C@@H]1NC(=O)[C@@H]([NH2+]C)C)C(=O)CCc1ccc(cc1)CCC(=O)N1C[C@H](NC(=O)[C@@H]([NH2+]C)C)C(=O)N2[C@H](CC[C@H]2C(=O)NC(c2ccccc2)c2ccccc2)CC1	Baculoviral IAP repeat-containing protein 2
S1(=O)(=O)N(c2c(cc(NC(=O)c3ccc(F)cc3)cc2)-c2n(ncc12)C)C	Focal adhesion kinase 1	O=C1N2[C@H](CC[C@H]2C(=O)NC(c2ccccc2)c2ccccc2)CCN(C[C@@H]1NC(=O)[C@@H]([NH2+]C)C)C(=O)Cc1ccc(cc1)CC(=O)N1C[C@H](NC(=O)[C@@H]([NH2+]C)C)C(=O)N2[C@H](CC[C@H]2C(=O)NC(c2ccccc2)c2ccccc2)CC1	Baculoviral IAP repeat-containing protein 2
S1(=O)(=O)N(c2c(cc(NCc3ccc(F)cc3)cc2)-c2n(ncc12)C)C	Focal adhesion kinase 1	O=C1N2[C@H](CC[C@H]2C(=O)NC(c2ccccc2)c2ccccc2)CCN(C[C@@H]1NC(=O)[C@@H]([NH2+]C)C)C(=O)NCCCCCCCCNC(=O)N1C[C@H](NC(=O)[C@@H]([NH2+]C)C)C(=O)N2[C@H](CC[C@H]2C(=O)NC(c2ccccc2)c2ccccc2)CC1	Baculoviral IAP repeat-containing protein 2
S1(=O)(=O)N(c2c(cc(Nc3ccc(F)cc3)cc2)-c2n(ncc12)C)C	Focal adhesion kinase 1	O=C1N2[C@H](CC[C@H]2C(=O)NC(c2ccccc2)c2ccccc2)CCN(C[C@@H]1NC(=O)[C@@H]([NH2+]C)C)C(=O)NCCCCNC(=O)N1C[C@H](NC(=O)[C@@H]([NH2+]C)C)C(=O)N2[C@H](CC[C@H]2C(=O)NC(c2ccccc2)c2ccccc2)CC1	Baculoviral IAP repeat-containing protein 2
Brc1ccc(cc1)CNc1cc2-c3n(ncc3S(=O)(=O)N(c2cc1)C)C	Focal adhesion kinase 1	O=C1N2[C@H](CC[C@H]2C(=O)NC(c2ccccc2)c2ccccc2)CCN(C[C@@H]1NC(=O)[C@@H]([NH2+]C)C)C(=O)N1CCN(CC1)C(=O)N1C[C@H](NC(=O)[C@@H]([NH2+]C)C)C(=O)N2[C@H](CC[C@H]2C(=O)NC(c2ccccc2)c2ccccc2)CC1	Baculoviral IAP repeat-containing protein 2
S1(=O)(=O)N(c2c(cc(cc2)-c2ccc(cc2)CC)-c2[nH]ncc12)C	Focal adhesion kinase 1	O=C1N2[C@H](CC[C@H]2C(=O)NC(c2ccccc2)c2ccccc2)CCN(C[C@@H]1NC(=O)[C@@H]([NH2+]C)C)C(=O)NC1CCC(NC(=O)N2C[C@H](NC(=O)[C@@H]([NH2+]C)C)C(=O)N3[C@H](CC[C@H]3C(=O)NC(c3ccccc3)c3ccccc3)CC2)CC1	Baculoviral IAP repeat-containing protein 2
OC1CCC(Nc2nc(ccn2)-c2n[nH]c3c2cccc3)CC1	Focal adhesion kinase 1	O(c1ccc(NC(=O)N2C[C@H](NC(=O)[C@@H]([NH2+]C)C)C(=O)N3[C@H](CC[C@H]3C(=O)NC(c3ccccc3)c3ccccc3)CC2)cc1)c1ccc(NC(=O)N2C[C@H](NC(=O)[C@@H]([NH2+]C)C)C(=O)N3[C@H](CC[C@H]3C(=O)NC(c3ccccc3)c3ccccc3)CC2)cc1	Baculoviral IAP repeat-containing protein 2
OC1CCC(Nc2nc(-n3ncc4c3cccc4)ccn2)CC1	Focal adhesion kinase 1	O=C1N2[C@H](CC[C@H]2C(=O)NC(c2ccccc2)c2ccccc2)CCN(C[C@@H]1NC(=O)[C@@H]([NH2+]C)C)C(=O)Nc1ccc(cc1)Cc1ccc(NC(=O)N2C[C@H](NC(=O)[C@@H]([NH2+]C)C)C(=O)N3[C@H](CC[C@H]3C(=O)NC(c3ccccc3)c3ccccc3)CC2)cc1	Baculoviral IAP repeat-containing protein 2
OC1CCC(Nc2nc(-n3c4c(cccc4)cc3)ccn2)CC1	Focal adhesion kinase 1	O=C1N2[C@H](CC[C@H]2C(=O)NC(c2ccccc2)c2ccccc2)CCN(C[C@@H]1NC(=O)[C@@H]([NH2+]C)C)C(=O)NCc1cc(ccc1)CNC(=O)N1C[C@H](NC(=O)[C@@H]([NH2+]C)C)C(=O)N2[C@H](CC[C@H]2C(=O)NC(c2ccccc2)c2ccccc2)CC1	Baculoviral IAP repeat-containing protein 2
O1CCN(CC1)C(=O)C1CCC(Nc2nc(-n3nnc4c3cccc4)ccn2)CC1	Focal adhesion kinase 1	O=C1N2[C@H](CC[C@H]2C(=O)NC(c2ccccc2)c2ccccc2)CCN(C[C@@H]1NC(=O)[C@@H]([NH2+]C)C)C(=O)Nc1cc(NC(=O)N2C[C@H](NC(=O)[C@@H]([NH2+]C)C)C(=O)N3[C@H](CC[C@H]3C(=O)NC(c3ccccc3)c3ccccc3)CC2)ccc1	Baculoviral IAP repeat-containing protein 2
[NH3+]C1CCC(Nc2nc(-n3nnc4c3cccc4)ccn2)CC1	Focal adhesion kinase 1	O=C1N2[C@H](CC[C@H]2C(=O)NC(c2ccccc2)c2ccccc2)CCN(C[C@@H]1NC(=O)[C@@H]([NH2+]C)C)C(=O)Nc1ccc(NC(=O)N2C[C@H](NC(=O)[C@@H]([NH2+]C)C)C(=O)N3[C@H](CC[C@H]3C(=O)NC(c3ccccc3)c3ccccc3)CC2)cc1	Baculoviral IAP repeat-containing protein 2
OC1CCC(Nc2nc(-n3nnc4c3cccc4)ccn2)CC1	Focal adhesion kinase 1	O=C(N[C@@H]([C@H](CC)C)C(=O)N)[C@H]1N(CCC1)C(=O)[C@@H](NC(=O)[C@@H]([NH3+])C)C(C)C	Baculoviral IAP repeat-containing protein 2
S1SC[C@H](NC(=O)CNC(=O)[C@@H](NC(=O)[C@@H](NC(=O)[C@@H](NC(=O)[C@@H](NC(=O)[C@@H](NC(=O)[C@@H](NC(=O)CCNC(=O)CCNC(=O)CCNC(=O)CCNC(=O)CCNC(=O)CCNC(=O)CCNC(=O)CCC(=O)N(C)[C@@H]2C[C@H]3O[C@@](n4c5c(c6c(c7c8c(n3c57)cccc8)C(=O)NC6)c3c4cccc3)(C)[C@@H]2OC)C1)C(C)C)Cc1ccccc1)CCCNC(=[NH2+])N)C(C)C)Cc1ccccc1)C(=O)NCC(=O)N	Focal adhesion kinase 1	O=C1N2[C@H](CC[C@H]2C(=O)N[C@H]2CCCc3c2cccc3)c2c(C[C@@H]1NC(=O)[C@@H]([NH2+]C)C)cccc2	Baculoviral IAP repeat-containing protein 2
O1[C@H]2n3c4c(c5c(CNC5=O)c5c6c(n(c45)[C@]1(C)[C@H](OC)[C@H](N(C(=O)CCC(=O)NCCC(=O)NCCC(=O)NCCC(=O)N)C)C2)cccc6)c1c3cccc1	Focal adhesion kinase 1	O=C1N2[C@H](CC[C@H]2C(=O)NC(c2ccccc2)c2ccccc2)CCCC[C@@H]1NC(=O)[C@@H]([NH2+]C)C	Baculoviral IAP repeat-containing protein 2
O1[C@H]2n3c4c(c5c(CNC5=O)c5c6c(n(c45)[C@]1(C)[C@H](OC)[C@H](N(C(=O)CCC(=O)NCCC(=O)NCCC(=O)NCCC(=O)NCCC(=O)NCCC(=O)NCCC(=O)NCCC(=O)N[C@H]1CNC(=O)C[C@H](NC(=O)CNC(=O)[C@@H](NC(=O)[C@@H](NC(=O)[C@@H](NC(=O)[C@@H](NC(=O)[C@@H](NC1=O)C(C)C)Cc1ccccc1)CCCNC(=[NH2+])N)C(C)C)Cc1ccccc1)C(=O)N)C)C2)cccc6)c1c3cccc1	Focal adhesion kinase 1	O=C1N2[C@H](CC[C@H]2C(=O)N(c2ccccc2)c2ccccc2)CCC[C@@H]1NC(=O)[C@@H]([NH2+]C)CC	Baculoviral IAP repeat-containing protein 2
O1CCC(=O)c2c1cc(OCc1ccccc1)cc2	Metabotropic glutamate receptor 1	O=C1N2[C@H](CC[C@H]2C(=O)NC(c2ccccc2)c2ccccc2)c2c(C[C@@H]1NC(=O)[C@@H]([NH2+]C)C)cccc2	Baculoviral IAP repeat-containing protein 2
Clc1ccccc1N(S(=O)(=O)C)CC(=O)Nc1cc(Cl)ccc1	Metabotropic glutamate receptor 1	O=C1N2[C@H](CCC[C@H]2C(=O)NC(c2ccccc2)c2ccccc2)c2c(C[C@@H]1NC(=O)[C@@H]([NH2+]C)C)cccc2	Baculoviral IAP repeat-containing protein 2
O1CCC(=O)c2c1cc(cc2)COc1ccccc1	Metabotropic glutamate receptor 1	O=C1N2[C@H](CC[C@H]2C(=O)N[C@@H]2CCCc3c2cccc3)c2c(C[C@@H]1NC(=O)[C@@H]([NH2+]C)C)cccc2	Baculoviral IAP repeat-containing protein 2
O1CCC(=O)c2c1cc(OC(=O)c1ccccc1)cc2	Metabotropic glutamate receptor 1	Clc1cc(ccc1Cl)CNc1nc(ccn1)-c1cc2c([nH]nc2)cc1	Bone morphogenetic protein receptor type-2
s1ccnc1N1CCN(CC1)C(=O)C12CC3CC(C1)CC(C2)C3	Metabotropic glutamate receptor 1	S1SC[C@H](NC(=O)CNC(=O)[C@@H](NC(=O)[C@@H](NC(=O)[C@@H](NC(=O)[C@@H](NC(=O)[C@@H](NC(=O)[C@@H](NC(=O)CCNC(=O)CCNC(=O)CCNC(=O)CCNC(=O)CCNC(=O)CCNC(=O)CCNC(=O)CCC(=O)N(C)[C@@H]2C[C@H]3O[C@@](n4c5c(c6c(c7c8c(n3c57)cccc8)C(=O)NC6)c3c4cccc3)(C)[C@@H]2OC)C1)C(C)C)Cc1ccccc1)CCCNC(=[NH2+])N)C(C)C)Cc1ccccc1)C(=O)NCC(=O)N	Bone morphogenetic protein receptor type-2
s1c2CCc3n[nH]cc3-c2nc1Nc1ncccc1	Metabotropic glutamate receptor 1	O1[C@H]2n3c4c(c5c(CNC5=O)c5c6c(n(c45)[C@]1(C)[C@H](OC)[C@H](N(C(=O)CCC(=O)NCCC(=O)NCCC(=O)NCCC(=O)N)C)C2)cccc6)c1c3cccc1	Bone morphogenetic protein receptor type-2
s1c2CCCc3n[nH]cc3-c2nc1Nc1ncccc1	Metabotropic glutamate receptor 1	O1[C@H]2n3c4c(c5c(CNC5=O)c5c6c(n(c45)[C@]1(C)[C@H](OC)[C@H](N(C(=O)CCC(=O)NCCC(=O)NCCC(=O)NCCC(=O)NCCC(=O)NCCC(=O)NCCC(=O)NCCC(=O)N[C@H]1CNC(=O)C[C@H](NC(=O)CNC(=O)[C@@H](NC(=O)[C@@H](NC(=O)[C@@H](NC(=O)[C@@H](NC(=O)[C@@H](NC1=O)C(C)C)Cc1ccccc1)CCCNC(=[NH2+])N)C(C)C)Cc1ccccc1)C(=O)N)C)C2)cccc6)c1c3cccc1	Bone morphogenetic protein receptor type-2
s1c2CCCc3n[nH]cc3-c2nc1Nc1ncccn1	Metabotropic glutamate receptor 1	Oc1ccc(cc1)-c1cc2c([nH]cc2-c2ccc(O)cc2)nc1	Dual specificity tyrosine-phosphorylation-regulated kinase 1A
s1nc(-c2ccc(OC)cc2)c(C)c1[N-]C(=O)[C@@H]1C[C@H]1C	Metabotropic glutamate receptor 1	Oc1cc(O)ccc1-c1cc2c([nH]cc2-c2ccc(O)cc2)nc1	Dual specificity tyrosine-phosphorylation-regulated kinase 1A
s1nc(-c2ccc(OC)cc2)c(C)c1[N-]C(=O)[C@H]1C[C@@H]1C	Metabotropic glutamate receptor 1	Oc1cc(ccc1O)-c1cc2c([nH]cc2-c2ccc(O)cc2)nc1	Dual specificity tyrosine-phosphorylation-regulated kinase 1A
s1nc(-c2ccccc2)c(C)c1[N-]C(=O)[C@@H]1C[C@H]1C	Metabotropic glutamate receptor 1	Oc1cc(O)ccc1-c1cc2c([nH]cc2-c2cc(O)c(O)cc2)nc1	Dual specificity tyrosine-phosphorylation-regulated kinase 1A
s1nc(-c2ccc(OCC)cc2)c(C)c1[N-]C(=O)[C@@H]1C[C@H]1C	Metabotropic glutamate receptor 1	Oc1ccc(O)cc1-c1cc2c([nH]cc2-c2cc(O)c(O)cc2)nc1	Dual specificity tyrosine-phosphorylation-regulated kinase 1A
s1nc(-c2cc(F)c(OC)cc2)c(C)c1[N-]C(=O)[C@@H]1C[C@H]1C	Metabotropic glutamate receptor 1	Oc1cc(ccc1O)-c1cc2c([nH]cc2-c2cc(O)c(O)cc2)nc1	Dual specificity tyrosine-phosphorylation-regulated kinase 1A
s1nc(-c2ccc(F)cc2)c(C)c1[N-]C(=O)[C@@H]1C[C@H]1C	Metabotropic glutamate receptor 1	Clc1cc(ccc1Cl)CNc1nc(ccn1)-c1cc2c([nH]nc2)cc1	Dual specificity tyrosine-phosphorylation-regulated kinase 1B
Clc1ccc(cc1)-c1nsc([N-]C(=O)[C@@H]2C[C@H]2C)c1C	Metabotropic glutamate receptor 1	O(C)c1cc2[nH]c3c(c2cc1)ccnc3C	Dual specificity tyrosine-phosphorylation-regulated kinase 1B
Brc1ccc(cc1)-c1nsc([N-]C(=O)[C@@H]2C[C@H]2C)c1C	Metabotropic glutamate receptor 1	S1SC[C@H](NC(=O)CNC(=O)[C@@H](NC(=O)[C@@H](NC(=O)[C@@H](NC(=O)[C@@H](NC(=O)[C@@H](NC(=O)[C@@H](NC(=O)CCNC(=O)CCNC(=O)CCNC(=O)CCNC(=O)CCNC(=O)CCNC(=O)CCNC(=O)CCC(=O)N(C)[C@@H]2C[C@H]3O[C@@](n4c5c(c6c(c7c8c(n3c57)cccc8)C(=O)NC6)c3c4cccc3)(C)[C@@H]2OC)C1)C(C)C)Cc1ccccc1)CCCNC(=[NH2+])N)C(C)C)Cc1ccccc1)C(=O)NCC(=O)N	Dual specificity tyrosine-phosphorylation-regulated kinase 1B
Clc1cc(ccc1Cl)-c1nsc([N-]C(=O)[C@@H]2C[C@H]2C)c1C	Metabotropic glutamate receptor 1	O1[C@H]2n3c4c(c5c(CNC5=O)c5c6c(n(c45)[C@]1(C)[C@H](OC)[C@H](N(C(=O)CCC(=O)NCCC(=O)NCCC(=O)NCCC(=O)N)C)C2)cccc6)c1c3cccc1	Dual specificity tyrosine-phosphorylation-regulated kinase 1B
s1nc(-c2ccc(cc2)C(F)(F)C)c(C)c1[N-]C(=O)[C@@H]1C[C@H]1C	Metabotropic glutamate receptor 1	O1[C@H]2n3c4c(c5c(CNC5=O)c5c6c(n(c45)[C@]1(C)[C@H](OC)[C@H](N(C(=O)CCC(=O)NCCC(=O)NCCC(=O)NCCC(=O)NCCC(=O)NCCC(=O)NCCC(=O)NCCC(=O)N[C@H]1CNC(=O)C[C@H](NC(=O)CNC(=O)[C@@H](NC(=O)[C@@H](NC(=O)[C@@H](NC(=O)[C@@H](NC(=O)[C@@H](NC1=O)C(C)C)Cc1ccccc1)CCCNC(=[NH2+])N)C(C)C)Cc1ccccc1)C(=O)N)C)C2)cccc6)c1c3cccc1	Dual specificity tyrosine-phosphorylation-regulated kinase 1B
s1nc(-c2ccc(O)cc2)c(C)c1[N-]C(=O)[C@@H]1C[C@H]1C	Metabotropic glutamate receptor 1	s1c2c(nc1-c1ccc(NC(=O)C)cc1)cccc2	Luciferin 4-monooxygenase
O1c2c(cccc2)/C(=N/O)/[C@@H]2C[C@]12C(=O)Nc1ncccc1	Metabotropic glutamate receptor 1	s1c2c(nc1-c1cc(OC)c(OC)cc1)cccc2	Luciferin 4-monooxygenase
Fc1cc(ccc1)COc1ncc(cc1)C(=O)N[C@@H](C(C)(C)C)C	Metabotropic glutamate receptor 1	s1c2cc(OC)ccc2nc1-c1ccc(N(C)C)cc1	Luciferin 4-monooxygenase
Fc1cc(cc(c1)C#N)-c1onc(n1)-c1ncc(F)cc1	Metabotropic glutamate receptor 1	Clc1ccc(cc1)-c1sc2c(n1)cccc2	Luciferin 4-monooxygenase
Fc1cc(cc(c1)C#N)-c1onc(n1)-c1ncc(cc1)C#N	Metabotropic glutamate receptor 1	s1c2cc(OC)ccc2nc1-c1ccccc1OC	Luciferin 4-monooxygenase
Clc1ccc(cc1N(S(=O)(=O)C)CC(=O)NCC1CC1)C(F)(F)F	Metabotropic glutamate receptor 1	Clc1cc(F)ccc1-c1sc2cc(OC)ccc2n1	Luciferin 4-monooxygenase
Clc1ccccc1N(S(=O)(=O)C)CC(=O)Nc1ccccc1	Metabotropic glutamate receptor 1	Clc1ccc(cc1)-c1sc2cc(OC)ccc2n1	Luciferin 4-monooxygenase
s1nc(c(-c2ncccc2)c1[N-]C(=O)[C@@H]1C[C@H]1C)-c1cc2c(nn(c2)C)cc1	Metabotropic glutamate receptor 1	s1c2cc(OC)ccc2nc1-c1cc(OC)c(OC)cc1	Luciferin 4-monooxygenase
s1nc(c(-c2nc(ccc2)C)c1[N-]C(=O)[C@@H]1C[C@H]1C)-c1cc2c(nn(c2)C)cc1	Metabotropic glutamate receptor 1	s1c2cc(OC)ccc2nc1-c1ccccc1OCc1ccccc1	Luciferin 4-monooxygenase
s1nc(c(-c2nc(ccc2)CF)c1[N-]C(=O)[C@@H]1C[C@H]1C)-c1cc2c(nn(c2)C)cc1	Metabotropic glutamate receptor 1	s1c2cc(OC)ccc2nc1-c1cc(ccc1)C	Luciferin 4-monooxygenase
s1nc(c(-c2nc(ccc2)C(F)F)c1[N-]C(=O)[C@@H]1C[C@H]1C)-c1cc2c(nn(c2)C)cc1	Metabotropic glutamate receptor 1	s1c2c(nc1-c1ccc(OC)cc1)cccc2	Luciferin 4-monooxygenase
s1nc(c(-c2nc(ccc2)CC)c1[N-]C(=O)[C@@H]1C[C@H]1C)-c1cc2c(nn(c2)C)cc1	Metabotropic glutamate receptor 1	s1c2cc(OC)ccc2nc1-c1cc(OCc2ccccc2)ccc1	Luciferin 4-monooxygenase
s1nc(c(-c2nc(OC)ccc2)c1[N-]C(=O)[C@@H]1C[C@H]1C)-c1cc2c(nn(c2)C)cc1	Metabotropic glutamate receptor 1	s1c2c(nc1-c1ccc(cc1)C#N)cccc2	Luciferin 4-monooxygenase
s1nc(c(-c2nc(NC)ccc2)c1[N-]C(=O)[C@@H]1C[C@H]1C)-c1cc2c(nn(c2)C)cc1	Metabotropic glutamate receptor 1	s1c2cc(OC)ccc2nc1-c1cc(NC(=O)C)ccc1	Luciferin 4-monooxygenase
s1nc(c(-c2nc(N(C)C)ccc2)c1[N-]C(=O)[C@@H]1C[C@H]1C)-c1cc2c(nn(c2)C)cc1	Metabotropic glutamate receptor 1	s1c2cc(OC)ccc2nc1-c1ccc(F)cc1	Luciferin 4-monooxygenase
s1nc(c(-c2nc(ccc2)CCC)c1[N-]C(=O)[C@@H]1C[C@H]1C)-c1cc2c(nn(c2)C)cc1	Metabotropic glutamate receptor 1	s1c2c(nc1-c1ccccc1OC)cccc2	Luciferin 4-monooxygenase
s1nc(c(-c2nc(ccc2)C(C)C)c1[N-]C(=O)[C@@H]1C[C@H]1C)-c1cc2c(nn(c2)C)cc1	Metabotropic glutamate receptor 1	s1c2c(nc1-c1cc(F)ccc1)cccc2	Luciferin 4-monooxygenase
s1nc(c(-c2nc(ccc2)C2CC2)c1[N-]C(=O)[C@@H]1C[C@H]1C)-c1cc2c(nn(c2)C)cc1	Metabotropic glutamate receptor 1	s1c2cc(OC)ccc2nc1-c1cc(F)ccc1	Luciferin 4-monooxygenase
s1nc(c(-c2nc(ccc2)C2CCC2)c1[N-]C(=O)[C@@H]1C[C@H]1C)-c1cc2c(nn(c2)C)cc1	Metabotropic glutamate receptor 1	s1c2cc(OC)ccc2nc1-c1ccccc1F	Luciferin 4-monooxygenase
s1nc(c(-c2nc(ccc2)C2CCCC2)c1[N-]C(=O)[C@@H]1C[C@H]1C)-c1cc2c(nn(c2)C)cc1	Metabotropic glutamate receptor 1	s1c2cc(OC)ccc2nc1-c1ccc(OC)cc1	Luciferin 4-monooxygenase
s1nc(c(-c2nc(N(C)C)ccc2)c1[N-]C(=O)[C@@H]1C[C@H]1CC)-c1cc2c(nn(c2)C)cc1	Metabotropic glutamate receptor 1	s1c2cc(OC)ccc2nc1-c1ccc(cc1)C#N	Luciferin 4-monooxygenase
s1nc(c(-c2nc(ccc2)CC)c1[N-]C(=O)[C@@H]1C[C@H]1C)-c1cc2c(n[nH]c2)cc1	Metabotropic glutamate receptor 1	s1c2c(nc1-c1ccc(N(C)C)cc1)cccc2	Luciferin 4-monooxygenase
s1nc(c(-c2nc(ccc2)C(C)C)c1[N-]C(=O)[C@@H]1C[C@H]1C)-c1cc2c(n[nH]c2)cc1	Metabotropic glutamate receptor 1	S1SC[C@H](NC(=O)CNC(=O)[C@@H](NC(=O)[C@@H](NC(=O)[C@@H](NC(=O)[C@@H](NC(=O)[C@@H](NC(=O)[C@@H](NC(=O)CCNC(=O)CCNC(=O)CCNC(=O)CCNC(=O)CCNC(=O)CCNC(=O)CCNC(=O)CCC(=O)N(C)[C@@H]2C[C@H]3O[C@@](n4c5c(c6c(c7c8c(n3c57)cccc8)C(=O)NC6)c3c4cccc3)(C)[C@@H]2OC)C1)C(C)C)Cc1ccccc1)CCCNC(=[NH2+])N)C(C)C)Cc1ccccc1)C(=O)NCC(=O)N	Serine/threonine-protein kinase 11
s1nc(c(-c2nc(N(C)C)ccc2)c1[N-]C(=O)[C@@H]1C[C@H]1C)-c1cc2c(n[nH]c2)cc1	Metabotropic glutamate receptor 1	O1[C@H]2n3c4c(c5c(CNC5=O)c5c6c(n(c45)[C@]1(C)[C@H](OC)[C@H](N(C(=O)CCC(=O)NCCC(=O)NCCC(=O)NCCC(=O)N)C)C2)cccc6)c1c3cccc1	Serine/threonine-protein kinase 11
s1nc(c(-c2nc(ccc2)C(C)C)c1[N-]C(=O)C1CC1)-c1cc2c(nn(c2)C)cc1	Metabotropic glutamate receptor 1	O1[C@H]2n3c4c(c5c(CNC5=O)c5c6c(n(c45)[C@]1(C)[C@H](OC)[C@H](N(C(=O)CCC(=O)NCCC(=O)NCCC(=O)NCCC(=O)NCCC(=O)NCCC(=O)NCCC(=O)NCCC(=O)N[C@H]1CNC(=O)C[C@H](NC(=O)CNC(=O)[C@@H](NC(=O)[C@@H](NC(=O)[C@@H](NC(=O)[C@@H](NC(=O)[C@@H](NC1=O)C(C)C)Cc1ccccc1)CCCNC(=[NH2+])N)C(C)C)Cc1ccccc1)C(=O)N)C)C2)cccc6)c1c3cccc1	Serine/threonine-protein kinase 11
O=C(N1C[C@H](N(CC1)c1ncccc1)C)C12C3C4C1C1C2C3C14	Metabotropic glutamate receptor 1	O1[C@H](CNC(=O)NC)[C@@H](O)[C@@H](O)[C@@H]1n1c2ncnc(NC(=O)Nc3ccccc3)c2nc1	NT-3 growth factor receptor
O=C(N1CCN(C[C@H]1C)c1ncccc1)C12C3C4C1C1C2C3C14	Metabotropic glutamate receptor 1	FC(F)(F)c1cc(cc(NC(=O)c2cc(C#CC=3C=Nc4n(ncc4)C=3)c(cc2)CC)c1)C[NH+]1CC[NH+](CC1)C	NT-3 growth factor receptor
Fc1nc(N2C[C@H](N(CC2)C(=O)C23CC4CC(C2)CC(C3)C4)C)ccc1	Metabotropic glutamate receptor 1	Clc1cc(ccc1Cl)CNc1nc(ccn1)-c1cc2c([nH]nc2)cc1	Interleukin-1 receptor-associated kinase 3
Fc1ccc(nc1)N1C[C@H](N(CC1)C(=O)C12CC3CC(C1)CC(C2)C3)C	Metabotropic glutamate receptor 1	ClCC(=O)NCc1ccc(cc1)C(=O)Nc1cc(Nc2nc(ccn2)-c2cccnc2)c(cc1)C	Discoidin domain-containing receptor 2
Fc1cccnc1N1C[C@H](N(CC1)C(=O)C12CC3CC(C1)CC(C2)C3)C	Metabotropic glutamate receptor 1	s1c(ccc1C(=O)N1N=C(CC1c1ccccc1O)c1cccnc1)-c1ncccc1	Discoidin domain-containing receptor 2
O=C(N1CCN(C[C@H]1C)c1ncccc1C#N)C12CC3CC(C1)CC(C2)C3	Metabotropic glutamate receptor 1	Clc1cc(ccc1Cl)CNc1nc(ccn1)-c1cc2c([nH]nc2)cc1	Discoidin domain-containing receptor 2
O=C(N1CCN(C[C@H]1C)c1cnccc1C#N)C12CC3CC(C1)CC(C2)C3	Metabotropic glutamate receptor 1	FC(F)(F)c1cc(cc(NC(=O)c2cc(C#CC=3C=Nc4n(ncc4)C=3)c(cc2)CC)c1)C[NH+]1CC[NH+](CC1)C	Discoidin domain-containing receptor 2
O=C(N1CCN(C[C@H]1C)c1cc[nH+]cc1C#N)C12CC3CC(C1)CC(C2)C3	Metabotropic glutamate receptor 1	O=C(Nc1cc(Nc2nc(ccn2)-c2cccnc2)c(cc1)C)c1ccc(cc1)C[NH+]1CC[NH+](CC1)C	Discoidin domain-containing receptor 2
O=C(N1CCN(C[C@H]1C)c1cccnc1C#N)C12CC3CC(C1)CC(C2)C3	Metabotropic glutamate receptor 1	s1c2c(nc1-c1ccc(NC(=O)C)cc1)cccc2	Luciferin 4-monooxygenase
O=C(N1CCN(C[C@@H]1C)c1ncccc1)C12CC3CC(C1)CC(C2)C3	Metabotropic glutamate receptor 1	s1c2c(nc1-c1cc(OC)c(OC)cc1)cccc2	Luciferin 4-monooxygenase
O=C(N1CCN(C[C@H]1C)c1ncccc1)C12CC3CC(C1)CC(C2)C3	Metabotropic glutamate receptor 1	s1c2cc(OC)ccc2nc1-c1ccc(N(C)C)cc1	Luciferin 4-monooxygenase
O=C(N1C[C@@H](N(CC1)c1ncccc1)C)C12CC3CC(C1)CC(C2)C3	Metabotropic glutamate receptor 1	Clc1ccc(cc1)-c1sc2c(n1)cccc2	Luciferin 4-monooxygenase
O=C(N1C[C@H](N(CC1)c1ncccc1)C)C12CC3CC(C1)CC(C2)C3	Metabotropic glutamate receptor 1	s1c2cc(OC)ccc2nc1-c1ccccc1OC	Luciferin 4-monooxygenase
O=C(N1CCN(C[C@H]1C)c1ncccc1)C1CC1	Metabotropic glutamate receptor 1	Clc1cc(F)ccc1-c1sc2cc(OC)ccc2n1	Luciferin 4-monooxygenase
O=C(N1C[C@H](N(CC1)c1ncccc1)C)C1CC1	Metabotropic glutamate receptor 1	Clc1ccc(cc1)-c1sc2cc(OC)ccc2n1	Luciferin 4-monooxygenase
O=C(N1CCN(C[C@H]1C)c1ncccc1)C(C)(C)C	Metabotropic glutamate receptor 1	s1c2cc(OC)ccc2nc1-c1cc(OC)c(OC)cc1	Luciferin 4-monooxygenase
O=C(N1C[C@H](N(CC1)c1ncccc1)C)C(C)(C)C	Metabotropic glutamate receptor 1	s1c2cc(OC)ccc2nc1-c1ccccc1OCc1ccccc1	Luciferin 4-monooxygenase
O=C(N1CCN(C[C@H]1C)c1ncccc1)C1CCCCC1	Metabotropic glutamate receptor 1	s1c2cc(OC)ccc2nc1-c1cc(ccc1)C	Luciferin 4-monooxygenase
O=C(N1C[C@H](N(CC1)c1ncccc1)C)C1CCCCC1	Metabotropic glutamate receptor 1	s1c2c(nc1-c1ccc(OC)cc1)cccc2	Luciferin 4-monooxygenase
O=C(N1CCN(C[C@H]1C)c1ncccc1)C1CCCCCC1	Metabotropic glutamate receptor 1	s1c2cc(OC)ccc2nc1-c1cc(OCc2ccccc2)ccc1	Luciferin 4-monooxygenase
O=C(N1C[C@H](N(CC1)c1ncccc1)C)C1CCCCCC1	Metabotropic glutamate receptor 1	s1c2c(nc1-c1ccc(cc1)C#N)cccc2	Luciferin 4-monooxygenase
O=C(N1CCN(C[C@H]1C)c1ncccc1)C1CCCCCCC1	Metabotropic glutamate receptor 1	s1c2cc(OC)ccc2nc1-c1cc(NC(=O)C)ccc1	Luciferin 4-monooxygenase
O=C(N1C[C@H](N(CC1)c1ncccc1)C)C1CCCCCCC1	Metabotropic glutamate receptor 1	s1c2cc(OC)ccc2nc1-c1ccc(F)cc1	Luciferin 4-monooxygenase
O=C(N1CCN(C[C@H]1C)c1ncccc1)C1CCC(CC1)C	Metabotropic glutamate receptor 1	s1c2c(nc1-c1ccccc1OC)cccc2	Luciferin 4-monooxygenase
O=C(N1C[C@H](N(CC1)c1ncccc1)C)C1CCC(CC1)C	Metabotropic glutamate receptor 1	s1c2c(nc1-c1cc(F)ccc1)cccc2	Luciferin 4-monooxygenase
O=C(N1CCN(C[C@H]1C)c1ncccc1)C1CCC(CC1)C(C)(C)C	Metabotropic glutamate receptor 1	s1c2cc(OC)ccc2nc1-c1cc(F)ccc1	Luciferin 4-monooxygenase
O=C(N1C[C@H](N(CC1)c1ncccc1)C)C1CCC(CC1)C(C)(C)C	Metabotropic glutamate receptor 1	s1c2cc(OC)ccc2nc1-c1ccccc1F	Luciferin 4-monooxygenase
O=C(N1CCN(C[C@H]1C)c1ncccc1)C1CC2CC(C1)CCC2	Metabotropic glutamate receptor 1	s1c2cc(OC)ccc2nc1-c1ccc(OC)cc1	Luciferin 4-monooxygenase
O=C(N1C[C@H](N(CC1)c1ncccc1)C)C1CC2CC(C1)CCC2	Metabotropic glutamate receptor 1	s1c2cc(OC)ccc2nc1-c1ccc(cc1)C#N	Luciferin 4-monooxygenase
O=C(N1CCN(C[C@H]1C)c1cccnc1)C12CC3CC(C1)CC(C2)C3	Metabotropic glutamate receptor 1	s1c2c(nc1-c1ccc(N(C)C)cc1)cccc2	Luciferin 4-monooxygenase
O=C(N1C[C@H](N(CC1)c1cccnc1)C)C12CC3CC(C1)CC(C2)C3	Metabotropic glutamate receptor 1	O1c2c(CC(O)C1(C)C)c1O[C@@H]3[C@H](c1cc2)COc1cc(O)c(cc13)CC=C(C)C	Sialidase
O=C(N1CCN(C[C@H]1C)c1cc[nH+]cc1)C12CC3CC(C1)CC(C2)C3	Metabotropic glutamate receptor 1	O1c2c(CC(O)C1(C)C)c(O)c1c(Oc3c(c(CC=C(C)C)c(OC)c(O)c3)C1=O)c2	Sialidase
O=C(N1C[C@H](N(CC1)c1cc[nH+]cc1)C)C12CC3CC(C1)CC(C2)C3	Metabotropic glutamate receptor 1	O1c2c(cccc2O)C(=O)c2c1cc(OC)c(CC=C(C)C)c2O	Sialidase
O=C(N1CCN(C[C@H]1C)c1ncccn1)C12CC3CC(C1)CC(C2)C3	Metabotropic glutamate receptor 1	O1c2c(CC1C(C)=C)c(O)c1c(Oc3c(c(CC=C(C)C)c(OC)c(O)c3)C1=O)c2	Sialidase
O=C(N1C[C@H](N(CC1)c1ncccn1)C)C12CC3CC(C1)CC(C2)C3	Metabotropic glutamate receptor 1	O1c2c(CC1C(C)=C)c1c(Oc3c(c(O)c(CC=C(C)C)c(O)c3)C1=O)cc2O	Sialidase
O=C(N1CCN(C[C@H]1C)c1nccnc1)C12CC3CC(C1)CC(C2)C3	Metabotropic glutamate receptor 1	O1c2c(cc(O)c(O)c2CC=C(C)C)C(=O)c2c1cc(O)c(C(C=C)(C)C)c2O	Sialidase
O=C(N1C[C@H](N(CC1)c1nccnc1)C)C12CC3CC(C1)CC(C2)C3	Metabotropic glutamate receptor 1	O1c2c(c(CC=C(C)C)c(O)c(O)c2)C(=O)c2c1cc(O)c(CC=C(C)C)c2O	Sialidase
O=C(N1CCN(C[C@H]1C)c1ncncc1)C12CC3CC(C1)CC(C2)C3	Metabotropic glutamate receptor 1	O1c2c(c(CC=C(C)C)c(OC)c(O)c2)C(=O)c2c1cc(OC)c(CC=C(C)C)c2O	Sialidase
O=C(N1C[C@H](N(CC1)c1ncncc1)C)C12CC3CC(C1)CC(C2)C3	Metabotropic glutamate receptor 1	O1c2c(c(CC=C(C)C)c(OC)c(O)c2)C(=O)c2c1cc(O)c(CC=C(C)C)c2O	Sialidase
O=C(N1CCN(C[C@H]1C)c1ccccc1C#N)C12CC3CC(C1)CC(C2)C3	Metabotropic glutamate receptor 1	O1c2c(C(C)(C)C1C)c(O)c1c(Oc3c(cc(O)c(O)c3CC=C(C)C)C1=O)c2	Sialidase
O=C(N1C[C@H](N(CC1)c1ccccc1C#N)C)C12CC3CC(C1)CC(C2)C3	Metabotropic glutamate receptor 1	O1c2c(C(=O)c3c1cc(O)c(O)c3CC=C(C)C)c(O)cc(OC)c2C(C=C)(C)C	Sialidase
s1c2CCCCc2nc1Nc1ccc(F)cc1	Metabotropic glutamate receptor 1	O1c2c(C=CC1(C)C)c1O[C@@H]3[C@H](c1cc2)COc1cc(O)ccc13	Sialidase
O=C1CCCc2nc(ncc12)Nc1cc(ccc1)C	Metabotropic glutamate receptor 1	O1c2c(c(CCC(O)(C)C)c(OC)c(O)c2)C(=O)c2c1cc(O)c(CC=C(C)C)c2O	Sialidase
O=C(N1C[C@H]2[C@H](CN(C2)c2cc[nH+]cc2C#N)C1)C12CC3CC(C1)CC(C2)C3	Metabotropic glutamate receptor 1	O1C2C(C(=O)c3c1cc(O)c(O)c3CC=C(C)C)C(O)=CC(OC)=C2C(C=C)(C)C	Sialidase
O=C(N1C[C@H]2[C@H](CN(C2)c2cccnc2C#N)C1)C12CC3CC(C1)CC(C2)C3	Metabotropic glutamate receptor 1	O1C2C(C(=O)c3c1cc(O)c(O)c3CC=C(C)C)C(O)=CC(O)=C2C(C=C)(C)C	Sialidase
O=C(N1C[C@@H]2[C@H](C1)C2(C)C)N1C[C@H]2[C@H](CN(C2)c2ncccc2)C1	Metabotropic glutamate receptor 1	O1C2C(C(O)=C(C(C=C)(C)C)C(O)=C2)C(=O)c2c1cc(O)c(O)c2CC=C(C)C	Sialidase
O=C(N1CCCCCCC1)N1C[C@H]2[C@H](CN(C2)c2ncccc2)C1	Metabotropic glutamate receptor 1	O1c2c(C=CC1(C)C)c(O)c1c(Oc3c(ccc(O)c3O)C1=O)c2C(C=C)(C)C	Sialidase
O=C(N1CC2(CCCC2)CC1)N1C[C@H]2[C@H](CN(C2)c2ncccc2)C1	Metabotropic glutamate receptor 1	O1c2c(C(=O)c3c1cc(O)c(C\C=C(\CCC=C(C)C)/C)c3O)c(O)ccc2O	Sialidase
O=C(N1CCC2(CCCC2)CC1)N1C[C@H]2[C@H](CN(C2)c2ncccc2)C1	Metabotropic glutamate receptor 1	O1c2c(c(O)c(CC=C(C)C)c(O)c2CC=C(C)C)C(=O)c2c1c(O)ccc2O	Sialidase
O=C(N1CCC2(CCCCC2)CC1)N1C[C@H]2[C@H](CN(C2)c2ncccc2)C1	Metabotropic glutamate receptor 1	O1c2c(c(O)c(CC=C(C)C)c(O)c2CC=C(C)C)C(=O)c2c1c(O)ccc2	Sialidase
O=C(N1CC2CC(CC2)C1)N1C[C@H]2[C@H](CN(C2)c2ncccc2)C1	Metabotropic glutamate receptor 1	O1c2c(C=CC1(C)C)c(O)c1c(Oc3c(c(CC=C(C)C)c(OC)c(O)c3)C1=O)c2	Sialidase
O=C(N1CC2CC(CCC2)C1)N1C[C@H]2[C@H](CN(C2)c2ncccc2)C1	Metabotropic glutamate receptor 1	Oc1cc(O)c2nc3c(nc2c1C=O)c(O)ccc3C(OC)=O	Botulinum neurotoxin type A
O=C(N1C[C@H]2[C@H](CN(C2)c2ncccc2)C1)C12CC3CC(C1)CC(C2)C3	Metabotropic glutamate receptor 1	O=C(Nc1cc(cc(c1)C(=O)NCCCC)C1=[NH+]CCN1)c1ccc(cc1)C(=O)Nc1cc(cc(c1)C(=O)NCCCC)C1=[NH+]CCN1	Botulinum neurotoxin type A
O=C(N1C[C@H]2[C@H](CN(C2)c2ncccc2)C1)C(C)(C)C	Metabotropic glutamate receptor 1	Clc1cc2[nH+]ccc(NCC[NH2+]Cc3ccc(cc3)-c3sc(cc3)-c3ccc(cc3)C[NH2+]CCNc3c4c([nH+]cc3)cc(Cl)cc4)c2cc1	Botulinum neurotoxin type A
O=C(N1C[C@H]2[C@H](CN(C2)c2ncccc2)C1)C1CCCCC1	Metabotropic glutamate receptor 1	Clc1cc2[nH+]ccc(NCCC[NH2+]Cc3ccc(cc3)-c3sc(cc3)-c3ccc(cc3)C[NH2+]CCCNc3c4c([nH+]cc3)cc(Cl)cc4)c2cc1	Botulinum neurotoxin type A
O=C(N1C[C@H]2[C@H](CN(C2)c2ncccc2)C1)C1CCCCCC1	Metabotropic glutamate receptor 1	Clc1cc2[nH+]ccc(NCCCC[NH2+]Cc3ccc(cc3)-c3sc(cc3)-c3ccc(cc3)C[NH2+]CCCCNc3c4c([nH+]cc3)cc(Cl)cc4)c2cc1	Botulinum neurotoxin type A
O=C(N1C[C@H]2[C@H](CN(C2)c2ncccc2)C1)C1CCCCCCC1	Metabotropic glutamate receptor 1	Clc1cc2[nH+]ccc(NCCCCC[NH2+]Cc3ccc(cc3)-c3sc(cc3)-c3ccc(cc3)C[NH2+]CCCCCNc3c4c([nH+]cc3)cc(Cl)cc4)c2cc1	Botulinum neurotoxin type A
O=C(N1C[C@H]2[C@H](CN(C2)c2ncccc2)C1)C1CCC(CC1)C	Metabotropic glutamate receptor 1	Clc1cc2[nH+]ccc(NCCCNC(=O)c3cc(cc(NC(=O)c4ccc(cc4)C(=O)Nc4cc(cc(c4)C(=O)NCCCNc4c5c([nH+]cc4)cc(Cl)cc5)C4=[NH+]CCN4)c3)C3=[NH+]CCN3)c2cc1	Botulinum neurotoxin type A
O=C(N1C[C@H]2[C@H](CN(C2)c2ncccc2)C1)C1(CCCCC1)C	Metabotropic glutamate receptor 1	O=C(N[O-])CC12CC3(CC(C1)CC(C3)C2)c1ccccc1	Botulinum neurotoxin type A
O=C(N1C[C@H]2[C@H](CN(C2)c2ncccc2)C1)C1CCC(CC1)C(C)(C)C	Metabotropic glutamate receptor 1	O(C)c1ccc(cc1)C12CC3(CC(C1)CC(C2)C3)CC(=O)N[O-]	Botulinum neurotoxin type A
O=C(N1C[C@H]2[C@H](CN(C2)c2ncccc2)C1)CC(C)(C)C	Metabotropic glutamate receptor 1	Clc1ccc(cc1)C12CC3(CC(C1)CC(C2)C3)CC(=O)N[O-]	Botulinum neurotoxin type A
O=C(N1C[C@H]2[C@H](CN(C2)c2ncccc2)C1)CC1CCCCC1	Metabotropic glutamate receptor 1	Brc1ccc(cc1)C12CC3(CC(C1)CC(C2)C3)CC(=O)N[O-]	Botulinum neurotoxin type A
O=C(N1C[C@H]2[C@H](CN(C2)c2ncccc2)C1)CC12CC3CC(C1)CC(C2)C3	Metabotropic glutamate receptor 1	Clc1cc(Cl)ccc1[C@@H](CC(=O)N[O-])CCO	Botulinum neurotoxin type A
O=C(N1C[C@H]2[C@H](CN(C2)c2ncccc2)C1)C12C3C4C1C1C2C3C14	Metabotropic glutamate receptor 1	OC(CCc1n(Cc2ccccc2)c(cc1CCC(=O)N[O-])C(=O)NCCCCCCC[NH3+])(c1ccccc1)c1ccccc1	Botulinum neurotoxin type A
s1ccnc1N1C[C@@H]2[C@H](C1)CN(C2)C(=O)C12CC3CC(C1)CC(C2)C3	Metabotropic glutamate receptor 1	O=C(N[O-])CC12CC3CC(C1)CC(C2)C3	Botulinum neurotoxin type A
O=C(N1C[C@H]2[C@H](CN(C2)c2ncccn2)C1)C12CC3CC(C1)CC(C2)C3	Metabotropic glutamate receptor 1	Clc1cc(Cl)ccc1\C=C\C(=O)N[O-]	Botulinum neurotoxin type A
O=C(N1C[C@H]2[C@H](CN(C2)c2ncncc2)C1)C12CC3CC(C1)CC(C2)C3	Metabotropic glutamate receptor 1	Oc1cc(ccc1O)\C=C\C(O[C@@H]([C@H](OC(=O)\C=C\c1cc(O)c(O)cc1)C(=O)[O-])C(=O)[O-])=O	Botulinum neurotoxin type A
O=C(N1C[C@H]2[C@H](CN(C2)c2nccnc2)C1)C12CC3CC(C1)CC(C2)C3	Metabotropic glutamate receptor 1	s1c(ccc1-c1ccc(cc1)C(=[NH2+])N)-c1ccc(cc1)C(=[NH2+])N	Botulinum neurotoxin type A
Fc1nc(N2C[C@@H]3[C@H](C2)CN(C3)C(=O)C23CC4CC(C2)CC(C3)C4)ccc1	Metabotropic glutamate receptor 1	O1C[C@H]2N([C@H](CO)[C@@H](O)C2)C1=O	Alpha-galactosidase
Fc1ccc(nc1)N1C[C@@H]2[C@H](C1)CN(C2)C(=O)C12CC3CC(C1)CC(C2)C3	Metabotropic glutamate receptor 1	Oc1cc2c(C[C@@H]3[NH+](CC[C@]2(C)[C@@H]3C)CC=C)cc1	Histamine H2 receptor
Fc1cccnc1N1C[C@@H]2[C@H](C1)CN(C2)C(=O)C12CC3CC(C1)CC(C2)C3	Metabotropic glutamate receptor 1	N(C)(C)c1c2c3c(-c4c(-c3ccc2)cccc4)cc1	Histamine H2 receptor
O=C(N1C[C@H]2[C@H](CN(C2)c2ccccc2C#N)C1)C12CC3CC(C1)CC(C2)C3	Metabotropic glutamate receptor 1	Fc1ccc(cc1)C1CC([NH+](C)C)Cc2c1cccc2	Histamine H2 receptor
O=C(N1C[C@H]2[C@H](CN(C2)c2ncccc2C#N)C1)C12CC3CC(C1)CC(C2)C3	Metabotropic glutamate receptor 1	[NH+](CCc1ccccc1)(C)C1CC(c2c(C1)cccc2)c1ccccc1	Histamine H2 receptor
O=C(N1C[C@H]2[C@H](CN(C2)c2cnccc2C#N)C1)C12CC3CC(C1)CC(C2)C3	Metabotropic glutamate receptor 1	Clc1ccccc1C1CC([NH+](C)C)Cc2c1cccc2	Histamine H2 receptor
s1c2c(nc1COc1ccccc1)CCN(C)C2=O	Metabotropic glutamate receptor 1	[NH+](C1CC(c2c(C1)cccc2)c1ccccc1)(C1CC1)C1CC1	Histamine H2 receptor
s1c2c(nc1C#Cc1ccccc1)CCCC2=O	Metabotropic glutamate receptor 1	[NH2+](CCCc1ccccc1)C1CC(c2c(C1)cccc2)c1ccccc1	Histamine H2 receptor
o1nc(cc1CNC(=O)c1nn(c2nc(OCc3ncccc3)ccc12)C)C	Metabotropic glutamate receptor 1	[NH+](C)(C)C1CC(c2c(C1)cccc2)c1ccc(cc1)C	Histamine H2 receptor
O(Cc1ncccc1)c1nc2n(nc(c2nc1)C(=O)N(CC)CC)C	Metabotropic glutamate receptor 1	Clc1ccc(cc1)C1CC([NH+](C)C)Cc2c1cccc2	Histamine H2 receptor
O(Cc1ncccc1)c1nc2n(nc(c2nc1)-c1cnccc1C)C	Metabotropic glutamate receptor 1	[NH3+]C1CC(c2c(C1)cccc2)c1ccccc1	Histamine H2 receptor
O(Cc1nc(ccc1)C)c1nc2n(nc(c2cc1)C(=O)NC(CC)C)C	Metabotropic glutamate receptor 1	[N+](C)(C)(C)C1CC(c2c(C1)cccc2)c1ccccc1	Histamine H2 receptor
O(Cc1nc(ccc1)C)c1nc2n(nc(c2cc1)C(=O)NCC)C	Metabotropic glutamate receptor 1	Nc1c2c3c(-c4c(-c3ccc2)cccc4)cc1	Histamine H2 receptor
O(Cc1nc(ccc1)C)c1nc2n(nc(c2cc1)C(=O)N(CC)CC)C	Metabotropic glutamate receptor 1	[NH+](C)(C)C1CC(c2c(C1)cccc2)c1ccccc1C	Histamine H2 receptor
O(Cc1ncccc1)c1nc2n(nc(c2cc1)C(=O)N(CC)CC)C	Metabotropic glutamate receptor 1	[NH2+](CCCCc1ccccc1)C1CC(c2c(C1)cccc2)c1ccccc1	Histamine H2 receptor
O(Cc1ncccc1)c1nc2n(nc(c2cc1)C(=O)N1CCC[C@H]1C)C	Metabotropic glutamate receptor 1	[NH2+](C)C1CC(c2c(C1)cccc2)c1ccccc1	Histamine H2 receptor
O1CCN(CC1)C(=O)c1nn(c2nc(OCc3ncccc3)ccc12)C	Metabotropic glutamate receptor 1	[NH+](C)(C)C1CC(c2c(CC1)cccc2)c1ccccc1	Histamine H2 receptor
n1c(ccnc1N)\C=C\c1ccccc1	Metabotropic glutamate receptor 5	[NH+](C)(C)C1CC(c2c(C1)cccc2)c1ccccc1	Histamine H2 receptor
Clc1ccc(N2CCN(CC2)C(=O)COCc2ccncc2)cc1	Metabotropic glutamate receptor 5	[NH+](C)(C1CC(c2c(C1)cccc2)c1ccccc1)C1CC1	Histamine H2 receptor
Clc1cc(F)ccc1N1CCN(CC1)C(=O)COCc1ccncc1	Metabotropic glutamate receptor 5	[NH+](C)(C)C1CCc2c(C1)cccc2	Histamine H2 receptor
Clc1cc(F)c(N2CCN(CC2)C(=O)COCc2ccncc2)cc1	Metabotropic glutamate receptor 5	Oc1cc2c(CC([NH+](C)C)CC2c2ccccc2)cc1O	Histamine H2 receptor
Clc1cc(C)c(N2CCN(CC2)C(=O)COCc2ccncc2)cc1	Metabotropic glutamate receptor 5	S(Cc1c2c([nH]c1)cccc2)CC\N=C(/SC)\NC#N	Histamine H2 receptor
Clc1cc(Cl)ccc1N1CCN(CC1)C(=O)COCc1ccncc1	Metabotropic glutamate receptor 5	S(Cc1[nH]c2c(c1)cccc2)CCN/C(/S)=N/C	Histamine H2 receptor
Fc1cc(F)ccc1N1CCN(CC1)C(=O)COCc1ccncc1	Metabotropic glutamate receptor 5	S(Cc1c2c([nH]c1)cccc2)CCN/C(/S)=N/C	Histamine H2 receptor
Clc1cc(ncc1)N1CCN(CC1)C(=O)COCc1ccncc1	Metabotropic glutamate receptor 5	Oc1cc2c(cc1O)CC[NH2+]C[C@@H]2c1ccccc1	Histamine H2 receptor
Clc1ccc(cc1)C1CCN(CC1)C(=O)COCc1ccncc1	Metabotropic glutamate receptor 5	Fc1ccc(cc1)C(=O)CCC[NH+]1CCC2(N(CNC2=O)c2ccccc2)CC1	Histamine H2 receptor
Clc1cc(F)ccc1C1CCN(CC1)C(=O)COCc1ccncc1	Metabotropic glutamate receptor 5	Fc1ccc(cc1)C(OCC[NH+]1CC[NH+](CC1)CCCc1ccccc1)c1ccc(F)cc1	Histamine H2 receptor
Clc1cc(Cl)ccc1C1CCN(CC1)C(=O)COCc1ccncc1	Metabotropic glutamate receptor 5	Oc1cc2CC([NH+](CCC)CCC)CCc2cc1	Histamine H2 receptor
Clc1ccc(cc1)C1(F)CCN(CC1)C(=O)COCc1ccncc1	Metabotropic glutamate receptor 5	S(Cc1nc[nH]c1C)CCN\C(=N\C#N)\NC	Histamine H2 receptor
Clc1ccc(cc1)C1(CCN(CC1)C(=O)COCc1ccncc1)C	Metabotropic glutamate receptor 5	s1cc(nc1NC(=[NH2+])N)CSCCNC1=NS(=O)N=C1N	Histamine H2 receptor
Clc1cc(Cl)ccc1C1(F)CCN(CC1)C(=O)COCc1ccncc1	Metabotropic glutamate receptor 5	[NH+](CCCCc1ccccc1)(C)C1CC(c2c(C1)cccc2)c1ccccc1	Histamine H2 receptor
Clc1cc(F)ccc1C1CCN(CC1)C(=S)COCc1ccncc1	Metabotropic glutamate receptor 5	[NH+](C)(C)C1CC(c2c(C1)cccc2)(C)c1ccccc1	Histamine H2 receptor
Clc1cc(Cl)ccc1N1CC[NH+](CC1)CCOCc1ccccc1	Metabotropic glutamate receptor 5	[NH+](C)(C)C1CCc2c(cccc2)C1c1ccccc1	Histamine H2 receptor
Clc1cc(Cl)ccc1N1CCN(CC1)C(=O)CCCc1ccncc1	Metabotropic glutamate receptor 5	[NH2+](C1CC(c2c(C1)cccc2)c1ccccc1)C1CC1	Histamine H2 receptor
Clc1cc(Cl)ccc1N1CCN(CC1)C(=O)C[NH2+]Cc1ccncc1	Metabotropic glutamate receptor 5	O[C@]1(CC[NH+]2[C@@H](C1)c1c3C(c4c(CCc3ccc1)cccc4)C2)C(C)(C)C	Histamine H2 receptor
Clc1cc(Cl)ccc1N1CCN(CC1)C(=O)C[NH+](Cc1ccncc1)C	Metabotropic glutamate receptor 5	[NH+](CC)(CC)C1CC(c2c(C1)cccc2)c1ccccc1	Histamine H2 receptor
Clc1cc(Cl)ccc1N1CCN(CC1)C(=O)CSCc1ccccc1	Metabotropic glutamate receptor 5	[NH+](CCCc1ccccc1)(C)C1CC(c2c(C1)cccc2)c1ccccc1	Histamine H2 receptor
Clc1cc(Cl)ccc1N1CCN(CC1)C(=O)CSc1ccccc1	Metabotropic glutamate receptor 5	Oc1cc2c(CC([NH3+])CC2c2ccccc2)cc1O	Histamine H2 receptor
Clc1cc(F)c(cc1)C1CCN(CC1)C(=O)[C@H](OCc1ccncc1)C	Metabotropic glutamate receptor 5	[NH2+](CCC=C1c2c(CCc3c1cccc3)cccc2)C	Histamine H2 receptor
Clc1cc(Cl)ccc1N1CCN(CC1)C(=O)COCc1ncccc1	Metabotropic glutamate receptor 5	O(C(=O)C(CO)c1ccccc1)C1C[C@@H]2[NH+]([C@H](C1)CC2)C	Histamine H2 receptor
Clc1cc(Cl)ccc1N1CCN(CC1)C(=O)COCc1cccnc1	Metabotropic glutamate receptor 5	Clc1ccc(cc1)C1(O)CC[NH+](CC1)CCCC(=O)c1ccc(F)cc1	Histamine H2 receptor
Clc1cc(Cl)ccc1N1CCN(CC1)C(=O)COCc1nccnc1	Metabotropic glutamate receptor 5	Clc1cc2c(cc1O)[C@H](C[NH+](CC2)C)c1ccccc1	Histamine H2 receptor
Clc1cc(Cl)ccc1N1CCN(CC1)C(=O)COCc1ncncc1	Metabotropic glutamate receptor 5	[NH+](CCC=C1c2c(CCc3c1cccc3)cccc2)(C)C	Histamine H2 receptor
Clc1cc(Cl)ccc1N1CCN(CC1)C(=O)COCc1ncccn1	Metabotropic glutamate receptor 5	[NH+]1(CC2N(CC1)c1c(Cc3c2cccc3)cccc1)C	Histamine H2 receptor
Clc1cc(Cl)ccc1N1CCN(CC1)C(=O)COCc1ncsc1	Metabotropic glutamate receptor 5	S1c2c(N(c3c1cccc3)CC(C[NH+](C)C)C)cccc2	Histamine H2 receptor
Clc1cc(Cl)ccc1N1CCN(CC1)C(=O)COCc1scnc1	Metabotropic glutamate receptor 5	S1SC[C@H](NC(=O)CNC(=O)[C@@H](NC(=O)[C@@H](NC(=O)[C@@H](NC(=O)[C@@H](NC(=O)[C@@H](NC(=O)[C@@H](NC(=O)CCNC(=O)CCNC(=O)CCNC(=O)CCNC(=O)CCNC(=O)CCNC(=O)CCNC(=O)CCC(=O)N(C)[C@@H]2C[C@H]3O[C@@](n4c5c(c6c(c7c8c(n3c57)cccc8)C(=O)NC6)c3c4cccc3)(C)[C@@H]2OC)C1)C(C)C)Cc1ccccc1)CCCNC(=[NH2+])N)C(C)C)Cc1ccccc1)C(=O)NCC(=O)N	Serine/threonine-protein kinase 32C
O(Cc1ccccc1)CC(=O)N1CCN(CC1)c1ccccc1	Metabotropic glutamate receptor 5	O1[C@H]2n3c4c(c5c(CNC5=O)c5c6c(n(c45)[C@]1(C)[C@H](OC)[C@H](N(C(=O)CCC(=O)NCCC(=O)NCCC(=O)NCCC(=O)N)C)C2)cccc6)c1c3cccc1	Serine/threonine-protein kinase 32C
Clc1cc(Cl)ccc1N1CCN(CC1)C(=O)COCc1sccn1	Metabotropic glutamate receptor 5	O1[C@H]2n3c4c(c5c(CNC5=O)c5c6c(n(c45)[C@]1(C)[C@H](OC)[C@H](N(C(=O)CCC(=O)NCCC(=O)NCCC(=O)NCCC(=O)NCCC(=O)NCCC(=O)NCCC(=O)NCCC(=O)N[C@H]1CNC(=O)C[C@H](NC(=O)CNC(=O)[C@@H](NC(=O)[C@@H](NC(=O)[C@@H](NC(=O)[C@@H](NC(=O)[C@@H](NC1=O)C(C)C)Cc1ccccc1)CCCNC(=[NH2+])N)C(C)C)Cc1ccccc1)C(=O)N)C)C2)cccc6)c1c3cccc1	Serine/threonine-protein kinase 32C
Clc1cc(Cl)ccc1N1CCN(CC1)C(=O)COCc1sccc1	Metabotropic glutamate receptor 5	O1[C@H](CNC(=O)NC)[C@@H](O)[C@@H](O)[C@@H]1n1c2ncnc(NC(=O)Nc3ccccc3)c2nc1	Myosin light chain kinase family member 4
Clc1cc(Cl)ccc1N1CCN(CC1)C(=O)COCc1sc(cc1)C#N	Metabotropic glutamate receptor 5	Clc1cc(ccc1Cl)CNc1nc(ccn1)-c1cc2c([nH]nc2)cc1	Myosin light chain kinase family member 4
Clc1ccccc1N1CCN(CC1)C(=O)COCc1ccccc1	Metabotropic glutamate receptor 5	O1[C@H](CNC(=O)NC)[C@@H](O)[C@@H](O)[C@@H]1n1c2ncnc(NC(=O)Nc3ccccc3)c2nc1	Homeodomain-interacting protein kinase 1
Clc1cc(N2CCN(CC2)C(=O)COCc2ccccc2)ccc1	Metabotropic glutamate receptor 5	S(=O)(=O)(\C=C\c1ccc(nc1)-c1oc(nc1)C(=O)CCCCCCc1ccccc1)C	Neutral cholesterol ester hydrolase 1
Clc1ccc(N2CCN(CC2)C(=O)COCc2ccccc2)cc1	Metabotropic glutamate receptor 5	S(=O)(\C=C\c1ccc(nc1)-c1oc(nc1)C(=O)CCCCCCc1ccccc1)C	Neutral cholesterol ester hydrolase 1
Fc1ccc(N2CCN(CC2)C(=O)COCc2ccccc2)cc1	Metabotropic glutamate receptor 5	BrCc1ccc(nc1)-c1oc(nc1)C(=O)CCCCCCc1ccccc1	Neutral cholesterol ester hydrolase 1
Clc1cc(Cl)ccc1N1CCN(CC1)C(=O)COCc1ccccc1	Metabotropic glutamate receptor 5	o1c(cnc1C(=O)CCCCCCc1ccccc1)-c1ncc(cc1)CC#N	Neutral cholesterol ester hydrolase 1
Fc1cc(F)ccc1N1CCN(CC1)C(=O)COCc1ccccc1	Metabotropic glutamate receptor 5	o1c(cnc1C(=O)CCCCCCc1ccccc1)-c1ncc(cc1)CC(OC)=N	Neutral cholesterol ester hydrolase 1
Clc1cc(F)ccc1N1CCN(CC1)C(=O)COCc1ccccc1	Metabotropic glutamate receptor 5	S(OCC)(=O)(=O)\C=C\c1ccc(nc1)-c1oc(nc1)C(=O)CCCCCCc1ccccc1	Neutral cholesterol ester hydrolase 1
Clc1cc(ncc1)N1CCN(CC1)C(=O)COCc1ccccc1	Metabotropic glutamate receptor 5	O(CC(O)C[NH2+]C(C)C)c1c2c(cccc2)c(O)cc1	Beta-1 adrenergic receptor
O(Cc1ccccc1)CC(=O)N1CCN(CC1)c1cc[nH+]cc1	Metabotropic glutamate receptor 5	O(CC(O)C[NH2+]C(C)C)C1=CC(=O)C(=O)c2c1cccc2	Beta-1 adrenergic receptor
O1CCC(=O)c2c1cc(OCc1ccccc1)cc2	Metabotropic glutamate receptor 5	O(CC(O)C[NH2+]C(C)C)c1c2c(ccc1)cccc2	Beta-1 adrenergic receptor
O=C1CC(Cc2nc(ncc12)Nc1ccc(cc1)C)(C)C	Metabotropic glutamate receptor 5	O(CC(O)C[NH2+]C(C)C)c1cc2nc[nH]c2cc1	Beta-1 adrenergic receptor
O=C1CCCc2nc(ncc12)Nc1cc(cc(c1)C)C	Metabotropic glutamate receptor 5	O(CC(O)C[NH2+]C(C)C)c1c2nc[nH]c2ccc1	Beta-1 adrenergic receptor
Clc1ccccc1N(S(=O)(=O)C)CC(=O)Nc1cc(Cl)ccc1	Metabotropic glutamate receptor 5	O1[C@H](CNC(=O)NC)[C@@H](O)[C@@H](O)[C@@H]1n1c2ncnc(NC(=O)Nc3ccccc3)c2nc1	MAP kinase p38 beta
o1nc(nc1-c1cc([N+](=O)[O-])ccc1)-c1ncccc1	Metabotropic glutamate receptor 5	S1SC[C@H](NC(=O)CNC(=O)[C@@H](NC(=O)[C@@H](NC(=O)[C@@H](NC(=O)[C@@H](NC(=O)[C@@H](NC(=O)[C@@H](NC(=O)CCNC(=O)CCNC(=O)CCNC(=O)CCNC(=O)CCNC(=O)CCNC(=O)CCNC(=O)CCC(=O)N(C)[C@@H]2C[C@H]3O[C@@](n4c5c(c6c(c7c8c(n3c57)cccc8)C(=O)NC6)c3c4cccc3)(C)[C@@H]2OC)C1)C(C)C)Cc1ccccc1)CCCNC(=[NH2+])N)C(C)C)Cc1ccccc1)C(=O)NCC(=O)N	MAP kinase p38 beta
o1nc(nc1-c1cc(OC)ccc1)-c1ncccc1	Metabotropic glutamate receptor 5	O1[C@H]2n3c4c(c5c(CNC5=O)c5c6c(n(c45)[C@]1(C)[C@H](OC)[C@H](N(C(=O)CCC(=O)NCCC(=O)NCCC(=O)NCCC(=O)N)C)C2)cccc6)c1c3cccc1	MAP kinase p38 beta
Clc1nc(C(=O)Nc2cccnc2)c(nc1N(C)C)N	Metabotropic glutamate receptor 5	O1[C@H]2n3c4c(c5c(CNC5=O)c5c6c(n(c45)[C@]1(C)[C@H](OC)[C@H](N(C(=O)CCC(=O)NCCC(=O)NCCC(=O)NCCC(=O)NCCC(=O)NCCC(=O)NCCC(=O)NCCC(=O)N[C@H]1CNC(=O)C[C@H](NC(=O)CNC(=O)[C@@H](NC(=O)[C@@H](NC(=O)[C@@H](NC(=O)[C@@H](NC(=O)[C@@H](NC1=O)C(C)C)Cc1ccccc1)CCCNC(=[NH2+])N)C(C)C)Cc1ccccc1)C(=O)N)C)C2)cccc6)c1c3cccc1	MAP kinase p38 beta
O1CCN(c2ncc(cc12)COc1ccccc1)C	Metabotropic glutamate receptor 5	S([C@@H]1O[C@H](CO)[C@H](O)[C@H](n2nnc(c2)C(=O)NCC=C)[C@H]1O)[C@@H]1O[C@H](CO)[C@H](O)[C@H](n2nnc(c2)C(=O)NCC=C)[C@H]1O	Galectin-9
O=C1N(CCc2ccncc2)C(=O)c2c1cc(cc2)C#Cc1ccccc1	Metabotropic glutamate receptor 5	S(C)[C@@H]1O[C@H](CO)[C@H](O)[C@H](n2nnc(C(=O)N)c2N)[C@H]1O	Galectin-9
O1CCN(c2ncc(cc12)C#Cc1ccccc1)C	Metabotropic glutamate receptor 5	S([C@H]1O[C@H](CO)[C@H](O)[C@H](NC(=O)c2cc(OC)cc(OC)c2)[C@H]1O)[C@@H]1O[C@H](CO)[C@H](O)[C@H](NC(=O)c2cc(OC)cc(OC)c2)[C@H]1O	Galectin-9
O=C1NC(=O)c2c1cc(cc2)C#Cc1ccccc1	Metabotropic glutamate receptor 5	S([C@@H]1O[C@H](CO)[C@H](O)[C@H](n2nnc(c2)C(=O)NCCc2ccccc2)[C@H]1O)[C@@H]1O[C@H](CO)[C@H](O)[C@H](n2nnc(c2)C(=O)NCCc2ccccc2)[C@H]1O	Galectin-9
O1CC(=O)c2c1cc(cc2)C#Cc1ccccc1	Metabotropic glutamate receptor 5	S(C)[C@@H]1O[C@H](CO)[C@H](O)[C@H](n2nncc2)[C@H]1O	Galectin-9
O1CCC(=O)c2ccc(nc12)C#Cc1ccccc1	Metabotropic glutamate receptor 5	S(C)[C@@H]1O[C@H](CO)[C@H](O)[C@H](n2nnc(c2)CCC)[C@H]1O	Galectin-9
O=C1N2C(=NC=C1)C=C(C=C2)C#Cc1ccccc1	Metabotropic glutamate receptor 5	S(C)[C@@H]1O[C@H](CO)[C@H](O)[C@H](n2nnc(c2)CO)[C@H]1O	Galectin-9
O=C1CCc2c1ccc(c2)C#Cc1ccccc1	Metabotropic glutamate receptor 5	O1[C@H](CO)[C@@H](O[C@@H]2O[C@H](CO)[C@H](O)[C@H](n3nnc(c3)C(=O)NCc3ccccc3)[C@H]2O)[C@H](O)[C@@H](NC(=O)C)[C@@H]1OC	Galectin-9
O=C1CCCc2c1ccc(c2)C#Cc1ccccc1	Metabotropic glutamate receptor 5	O1[C@H](CO)[C@@H](O[C@@H]2O[C@H](CO)[C@H](O)[C@H](n3nnc(c3)C(=O)Nc3c4c(ccc3)cccc4)[C@H]2O)[C@H](O)[C@@H](NC(=O)C)[C@@H]1OC	Galectin-9
O1CCC(=O)c2c1cc(cc2)C#Cc1ccccc1	Metabotropic glutamate receptor 5	S([C@@H]1O[C@H](CO)[C@H](O)[C@H](n2nnc(c2)C(=O)NCCCC)[C@H]1O)[C@@H]1O[C@H](CO)[C@H](O)[C@H](n2nnc(c2)C(=O)NCCCC)[C@H]1O	Galectin-9
O1C=CC(=O)c2c1cc(cc2)C#Cc1ccccc1	Metabotropic glutamate receptor 5	S([C@@H]1O[C@H](CO)[C@H](O)[C@H](n2nnc(c2)C(=O)NCc2ccccc2)[C@H]1O)[C@@H]1O[C@H](CO)[C@H](O)[C@H](n2nnc(c2)C(=O)NCc2ccccc2)[C@H]1O	Galectin-9
O=C1NCc2c1ccc(c2)C#Cc1ccccc1	Metabotropic glutamate receptor 5	S([C@@H]1O[C@H](CO)[C@H](O)[C@H](n2nnc(c2)C(=O)NCC(O)C)[C@H]1O)[C@@H]1O[C@H](CO)[C@H](O)[C@H](n2nnc(c2)C(=O)NCC(O)C)[C@H]1O	Galectin-9
O=C1NCCc2c1ccc(c2)C#Cc1ccccc1	Metabotropic glutamate receptor 5	S([C@@H]1O[C@H](CO)[C@H](O)[C@H](n2nnc(c2)C(=O)NCCOC)[C@H]1O)[C@@H]1O[C@H](CO)[C@H](O)[C@H](n2nnc(c2)C(=O)NCCOC)[C@H]1O	Galectin-9
O=C1NC=Cc2c1ccc(c2)C#Cc1ccccc1	Metabotropic glutamate receptor 5	O1[C@H](CO)[C@@H](O[C@@H]2O[C@H](CO)[C@H](O)[C@H](n3nnc(c3)C(=O)NC)[C@H]2O)[C@H](O)[C@@H](NC(=O)C)[C@@H]1OC	Galectin-9
n1cc(cnc1N(C)C)C#Cc1ccccc1	Metabotropic glutamate receptor 5	S([C@@H]1O[C@H](CO)[C@H](O)[C@H](n2nnc(c2)C(=O)NC)[C@H]1O)[C@@H]1O[C@H](CO)[C@H](O)[C@H](n2nnc(c2)C(=O)NC)[C@H]1O	Galectin-9
n1cc(cnc1N(C)C)\C=C\c1ccccc1	Metabotropic glutamate receptor 5	O1[C@H](CO)[C@@H](O[C@@H]2O[C@H](CO)[C@H](O)[C@H](NC(=O)c3cc4c(cc3)cccc4)[C@H]2O)[C@H](O)[C@@H](NC(=O)C)[C@@H]1OC	Galectin-9
n1nc(N(C)C)ccc1C#Cc1ccccc1	Metabotropic glutamate receptor 5	S(C)[C@@H]1O[C@H](CO)[C@H](O)[C@H](n2nnc(c2)C(OC)=O)[C@H]1O	Galectin-9
n1cc(cc2CCNc12)C#Cc1ccccc1	Metabotropic glutamate receptor 5	S(C)[C@@H]1O[C@H](CO)[C@H](O)[C@H](n2nnc(c2)C2(O)CCCCC2)[C@H]1O	Galectin-9
n1cc(cc2CCN(c12)C)C#Cc1ccccc1	Metabotropic glutamate receptor 5	S(C)[C@@H]1O[C@H](CO)[C@H](O)[C@H](n2nnc(c2)-c2ccccc2)[C@H]1O	Galectin-9
n1c2cc(ccc2n(c1)C)C#Cc1ccccc1	Metabotropic glutamate receptor 5	S(C)[C@@H]1O[C@H](CO)[C@H](O)[C@H](n2nnc(c2)-c2cc(OC)ccc2)[C@H]1O	Galectin-9
n1cc(cc2ncn(c12)C)C#Cc1ccccc1	Metabotropic glutamate receptor 5	S(C)[C@@H]1O[C@H](CO)[C@H](O)[C@H](n2nnc(c2)-c2ccc(OC)cc2)[C@H]1O	Galectin-9
O(C(=O)c1ccccc1)c1cc2ncn(c2nc1)C	Metabotropic glutamate receptor 5	S(C)[C@@H]1O[C@H](CO)[C@H](O)[C@H](n2nnc(c2)-c2ccccc2F)[C@H]1O	Galectin-9
o1nc(cc1C#Cc1ccccc1)C(C)C	Metabotropic glutamate receptor 5	S(C)[C@@H]1O[C@H](CO)[C@H](O)[C@H](n2nnc(c2)-c2c3c(ccc2)cccc3)[C@H]1O	Galectin-9
O1CCN(c2ccc(nc12)C#Cc1ccccc1)C	Metabotropic glutamate receptor 5	S(C)[C@@H]1O[C@H](CO)[C@H](O)[C@H](n2nnc(c2)-c2cccnc2)[C@H]1O	Galectin-9
O1CCNc2ncc(cc12)C#Cc1ccccc1	Metabotropic glutamate receptor 5	S(=O)(=O)(c1ccc(cc1)C)c1nnn(c1)[C@H]1[C@@H](O)[C@H](O[C@@H](SC)[C@@H]1O)CO	Galectin-9
O1CCNc2ccc(nc12)C#Cc1ccccc1	Metabotropic glutamate receptor 5	S(=O)(=O)(c1ccc(cc1)C)c1n(nnc1)[C@H]1[C@@H](O)[C@H](O[C@@H](SC)[C@@H]1O)CO	Galectin-9
O1CCN(c2ccc(nc12)C#Cc1ccccc1)C(=O)C	Metabotropic glutamate receptor 5	S(C)[C@@H]1O[C@H](CO)[C@H](O)[C@H](n2nnc(C(=O)NC)c2C(=O)NC)[C@H]1O	Galectin-9
O1CCN(c2ccc(OCc3ccccc3)nc12)C(=O)C	Metabotropic glutamate receptor 5	S(C)[C@@H]1O[C@H](CO)[C@H](O)[C@H](n2nnc(c2)C(=O)NC)[C@H]1O	Galectin-9
Clc1cc(ccc1)COc1cc2OCCC(=O)c2cc1	Metabotropic glutamate receptor 5	S(C)[C@@H]1O[C@H](CO)[C@H](O)[C@H](n2nnc(c2)C(=O)NCCCC)[C@H]1O	Galectin-9
Fc1cc(ccc1)COc1cc2OCCC(=O)c2cc1	Metabotropic glutamate receptor 5	S(C)[C@@H]1O[C@H](CO)[C@H](O)[C@H](n2nnc(c2)C(=O)NCCCO)[C@H]1O	Galectin-9
O1CCC(=O)c2c1cc(OCc1cc(ccc1)C#N)cc2	Metabotropic glutamate receptor 5	S(C)[C@@H]1O[C@H](CO)[C@H](O)[C@H](n2nnc(c2)C(=O)NCC[NH+]2CCOCC2)[C@H]1O	Galectin-9
O1CCC(=O)c2c1cc(OCc1cc(ccc1)C)cc2	Metabotropic glutamate receptor 5	O1[C@H](CO)[C@H](O)[C@H](O)[C@@H](O)[C@@H]1OC	Galectin-9
Fc1ccc(cc1)COc1cc2OCCC(=O)c2cc1	Metabotropic glutamate receptor 5	S(C)[C@@H]1O[C@H](CO)[C@H](O)[C@H](n2nnc(c2)C(=O)NCc2ccccc2)[C@H]1O	Galectin-9
O1CCC(=O)c2c1cc(cc2)COc1ccccc1	Metabotropic glutamate receptor 5	O1[C@H](CO)[C@@H](O[C@@H]2O[C@H](CO)[C@H](O)[C@H](O)[C@H]2O)[C@H](O)[C@@H](NC(=O)C)[C@@H]1OC	Galectin-9
O1CCC(=O)c2c1cc(OC(=O)c1ccccc1)cc2	Metabotropic glutamate receptor 5	S([C@@H]1O[C@H](CO)[C@H](O)[C@H](O)[C@H]1O)[C@@H]1O[C@H](CO)[C@H](O)[C@H](O)[C@H]1O	Galectin-9
O1CCC(=O)c2ccc(nc12)C#CC1CCCC1	Metabotropic glutamate receptor 5	S([C@@H]1O[C@H](CO)[C@H](O)[C@H](n2nnc(c2)C(=O)NCC=C)[C@H]1O)[C@@H]1O[C@H](CO)[C@H](O)[C@H](n2nnc(c2)C(=O)NCC=C)[C@H]1O	Galectin-8
O1CCC(=O)c2ccc(nc12)C#CC1CCCCC1	Metabotropic glutamate receptor 5	S(C)[C@@H]1O[C@H](CO)[C@H](O)[C@H](n2nnc(C(=O)N)c2N)[C@H]1O	Galectin-8
O1CCC(=O)c2ccc(nc12)\C=C\c1ccccc1	Metabotropic glutamate receptor 5	S([C@H]1O[C@H](CO)[C@H](O)[C@H](NC(=O)c2cc(OC)cc(OC)c2)[C@H]1O)[C@@H]1O[C@H](CO)[C@H](O)[C@H](NC(=O)c2cc(OC)cc(OC)c2)[C@H]1O	Galectin-8
O1CCC(=O)c2ccc(nc12)CCc1ccccc1	Metabotropic glutamate receptor 5	S([C@@H]1O[C@H](CO)[C@H](O)[C@H](n2nnc(c2)C(=O)NCCc2ccccc2)[C@H]1O)[C@@H]1O[C@H](CO)[C@H](O)[C@H](n2nnc(c2)C(=O)NCCc2ccccc2)[C@H]1O	Galectin-8
O1CCC(=O)c2ccc(OCc3ccccc3)nc12	Metabotropic glutamate receptor 5	S(C)[C@@H]1O[C@H](CO)[C@H](O)[C@H](n2nncc2)[C@H]1O	Galectin-8
O1CCC(=O)c2ccc(nc12)COc1ccccc1	Metabotropic glutamate receptor 5	S(C)[C@@H]1O[C@H](CO)[C@H](O)[C@H](n2nnc(c2)CCC)[C@H]1O	Galectin-8
O1CCNc2ncc(cc12)COc1ccccc1	Metabotropic glutamate receptor 5	S(C)[C@@H]1O[C@H](CO)[C@H](O)[C@H](n2nnc(c2)CO)[C@H]1O	Galectin-8
O1CCN(c2ncc(OC(=O)c3ccccc3)cc12)C	Metabotropic glutamate receptor 5	O1[C@H](CO)[C@@H](O[C@@H]2O[C@H](CO)[C@H](O)[C@H](n3nnc(c3)C(=O)NCc3ccccc3)[C@H]2O)[C@H](O)[C@@H](NC(=O)C)[C@@H]1OC	Galectin-8
O1CCN(c2ncc(cc12)COc1ccccc1)CC	Metabotropic glutamate receptor 5	O1[C@H](CO)[C@@H](O[C@@H]2O[C@H](CO)[C@H](O)[C@H](n3nnc(c3)C(=O)Nc3c4c(ccc3)cccc4)[C@H]2O)[C@H](O)[C@@H](NC(=O)C)[C@@H]1OC	Galectin-8
O1CCN(c2ncc(cc12)COc1ccccc1)CCOC	Metabotropic glutamate receptor 5	S([C@@H]1O[C@H](CO)[C@H](O)[C@H](n2nnc(c2)C(=O)NCCCC)[C@H]1O)[C@@H]1O[C@H](CO)[C@H](O)[C@H](n2nnc(c2)C(=O)NCCCC)[C@H]1O	Galectin-8
O1CCN(c2ncc(cc12)COc1ccccc1)C(OC)=O	Metabotropic glutamate receptor 5	S([C@@H]1O[C@H](CO)[C@H](O)[C@H](n2nnc(c2)C(=O)NCc2ccccc2)[C@H]1O)[C@@H]1O[C@H](CO)[C@H](O)[C@H](n2nnc(c2)C(=O)NCc2ccccc2)[C@H]1O	Galectin-8
S(=O)(=O)(N1CCOc2cc(cnc12)COc1ccccc1)C	Metabotropic glutamate receptor 5	S([C@@H]1O[C@H](CO)[C@H](O)[C@H](n2nnc(c2)C(=O)NCC(O)C)[C@H]1O)[C@@H]1O[C@H](CO)[C@H](O)[C@H](n2nnc(c2)C(=O)NCC(O)C)[C@H]1O	Galectin-8
O1CCN(c2ncc(cc12)COc1ccccc1)C(=O)C	Metabotropic glutamate receptor 5	S([C@@H]1O[C@H](CO)[C@H](O)[C@H](n2nnc(c2)C(=O)NCCOC)[C@H]1O)[C@@H]1O[C@H](CO)[C@H](O)[C@H](n2nnc(c2)C(=O)NCCOC)[C@H]1O	Galectin-8
O1CCN(c2ncc(cc12)\C=C\c1ccccc1)C	Metabotropic glutamate receptor 5	O1[C@H](CO)[C@@H](O[C@@H]2O[C@H](CO)[C@H](O)[C@H](n3nnc(c3)C(=O)NC)[C@H]2O)[C@H](O)[C@@H](NC(=O)C)[C@@H]1OC	Galectin-8
O1CCN(c2ncc(cc12)COC1CCCCC1)C	Metabotropic glutamate receptor 5	S([C@@H]1O[C@H](CO)[C@H](O)[C@H](n2nnc(c2)C(=O)NC)[C@H]1O)[C@@H]1O[C@H](CO)[C@H](O)[C@H](n2nnc(c2)C(=O)NC)[C@H]1O	Galectin-8
Fc1cc(ccc1)C#Cc1nc2c(cc1)C(=O)N(CC2)CC1CCC1	Metabotropic glutamate receptor 5	O1[C@H](CO)[C@@H](O[C@@H]2O[C@H](CO)[C@H](O)[C@H](NC(=O)c3cc4c(cc3)cccc4)[C@H]2O)[C@H](O)[C@@H](NC(=O)C)[C@@H]1OC	Galectin-8
O=C1N(CCc2c1ccc(c2)C#Cc1ccccc1)C	Metabotropic glutamate receptor 5	S(C)[C@@H]1O[C@H](CO)[C@H](O)[C@H](n2nnc(c2)C(OC)=O)[C@H]1O	Galectin-8
O=C1N(CCc2c1ccc(c2)C#Cc1ccccc1)CCC	Metabotropic glutamate receptor 5	S(C)[C@@H]1O[C@H](CO)[C@H](O)[C@H](n2nnc(c2)C2(O)CCCCC2)[C@H]1O	Galectin-8
O=C1N(CCc2c1ccc(c2)C#Cc1ccccc1)CCCC	Metabotropic glutamate receptor 5	S(C)[C@@H]1O[C@H](CO)[C@H](O)[C@H](n2nnc(c2)-c2ccccc2)[C@H]1O	Galectin-8
O=C1N(CCc2c1ccc(c2)C#Cc1ccccc1)Cc1ccccc1	Metabotropic glutamate receptor 5	S(C)[C@@H]1O[C@H](CO)[C@H](O)[C@H](n2nnc(c2)-c2cc(OC)ccc2)[C@H]1O	Galectin-8
O=C1N(CCc2c1ccc(c2)C#Cc1ccccc1)CC1CC1	Metabotropic glutamate receptor 5	S(C)[C@@H]1O[C@H](CO)[C@H](O)[C@H](n2nnc(c2)-c2ccccc2F)[C@H]1O	Galectin-8
O=C1N(CCc2c1ccc(c2)C#Cc1ccccc1)CC1CCC1	Metabotropic glutamate receptor 5	S(C)[C@@H]1O[C@H](CO)[C@H](O)[C@H](n2nnc(c2)-c2c3c(ccc2)cccc3)[C@H]1O	Galectin-8
O=C1N(CCc2c1ccc(c2)C#Cc1ccccc1)CC[NH+]1CCC1	Metabotropic glutamate receptor 5	S(C)[C@@H]1O[C@H](CO)[C@H](O)[C@H](n2nnc(c2)-c2cccnc2)[C@H]1O	Galectin-8
O1CC[NH+](CC1)CCN1CCc2c(ccc(c2)C#Cc2ccccc2)C1=O	Metabotropic glutamate receptor 5	S(C)[C@@H]1O[C@H](CO)[C@H](O)[C@H](n2nnc(c2)C(=O)NC)[C@H]1O	Galectin-8
O=C1NCCc2c1ccc(c2)C#Cc1ccccc1C	Metabotropic glutamate receptor 5	S(C)[C@@H]1O[C@H](CO)[C@H](O)[C@H](n2nnc(c2)C(=O)NCCCC)[C@H]1O	Galectin-8
O=C1NCCc2c1ccc(c2)C#Cc1cc(ccc1)C	Metabotropic glutamate receptor 5	S(C)[C@@H]1O[C@H](CO)[C@H](O)[C@H](n2nnc(c2)C(=O)NCCCO)[C@H]1O	Galectin-8
Fc1ccc(cc1)C#Cc1cc2c(cc1)C(=O)NCC2	Metabotropic glutamate receptor 5	S(C)[C@@H]1O[C@H](CO)[C@H](O)[C@H](n2nnc(c2)C(=O)NCC[NH+]2CCOCC2)[C@H]1O	Galectin-8
Fc1ccccc1C#Cc1cc2c(cc1)C(=O)NCC2	Metabotropic glutamate receptor 5	O1[C@H](CO)[C@H](O)[C@H](O)[C@@H](O)[C@@H]1OC	Galectin-8
O(C)c1ccc(cc1)C#Cc1cc2c(cc1)C(=O)NCC2	Metabotropic glutamate receptor 5	S(C)[C@@H]1O[C@H](CO)[C@H](O)[C@H](n2nnc(c2)C(=O)NCc2ccccc2)[C@H]1O	Galectin-8
O(C)c1cc(ccc1)C#Cc1cc2c(cc1)C(=O)NCC2	Metabotropic glutamate receptor 5	O1[C@H](CO)[C@@H](O[C@@H]2O[C@H](CO)[C@H](O)[C@H](O)[C@H]2O)[C@H](O)[C@@H](NC(=O)C)[C@@H]1OC	Galectin-8
Fc1ccc(cc1C)C#Cc1cc2c(cc1)C(=O)NCC2	Metabotropic glutamate receptor 5	S([C@@H]1O[C@H](CO)[C@H](O)[C@H](O)[C@H]1O)[C@@H]1O[C@H](CO)[C@H](O)[C@H](O)[C@H]1O	Galectin-8
Clc1ccccc1C#Cc1cc2c(cc1)C(=O)NCC2	Metabotropic glutamate receptor 5	[Si](O[C@@H]1[C@H](CC(OCC)=O)[C@H](O[C@H]1n1c2ncnc(NC(=O)Nc3ccccc3)c2nc1)CNC(=O)NC)(C(C)(C)C)(C)C	Bone morphogenetic protein receptor type-1B
Clc1ccc(cc1)C#Cc1cc2c(cc1)C(=O)NCC2	Metabotropic glutamate receptor 5	O1[C@H](CNC(=O)NC)[C@@H](O)[C@@H](O)[C@@H]1n1c2ncnc(NC(=O)Nc3ccccc3)c2nc1	Bone morphogenetic protein receptor type-1B
Clc1cc(ccc1)C#Cc1cc2c(cc1)C(=O)NCC2	Metabotropic glutamate receptor 5	[Si](O[C@H]1[C@@H](O[Si](CC)(CC)CC)[C@@H](O[C@@H]1CNC(=O)NC)n1c2ncnc(NC(=O)Nc3ccccc3)c2nc1)(CC)(CC)CC	Bone morphogenetic protein receptor type-1B
Fc1cc(F)ccc1C#Cc1cc2c(cc1)C(=O)NCC2	Metabotropic glutamate receptor 5	[Si](O[C@H]1[C@@H](O[Si](C(C)(C)C)(c2ccccc2)c2ccccc2)[C@@H](O[C@@H]1CNC(=O)NC)n1c2ncnc(NC(=O)Nc3ccccc3)c2nc1)(C(C)(C)C)(c1ccccc1)c1ccccc1	Bone morphogenetic protein receptor type-1B
Fc1cc(ccc1)C#Cc1nc2c(cc1)C(=O)NCC2	Metabotropic glutamate receptor 5	[Si](O[C@H]1[C@@H](O[Si](C(C)C)(C(C)C)C(C)C)[C@@H](O[C@@H]1CNC(=O)NC)n1c2ncnc(NC(=O)Nc3ccccc3)c2nc1)(C(C)C)(C(C)C)C(C)C	Bone morphogenetic protein receptor type-1B
Fc1cc(ccc1)C#Cc1nc2c(cc1)C(=O)N(CC2)CC(C)C	Metabotropic glutamate receptor 5	O1[C@H](CNC(=O)NC)[C@@H](OC(=O)C)[C@@H](OC(=O)C)[C@@H]1n1c2ncnc(NC(=O)Nc3ccccc3)c2nc1	Bone morphogenetic protein receptor type-1B
Fc1cc(ccc1)C#Cc1nc2c(cc1)C(=O)N(CC2)CCCC	Metabotropic glutamate receptor 5	O1[C@H](CNC(=O)NC)[C@@H](OC(=O)c2ccccc2)[C@@H](OC(=O)c2ccccc2)[C@@H]1n1c2ncnc(NC(=O)Nc3ccccc3)c2nc1	Bone morphogenetic protein receptor type-1B
O=C1N(CCc2ncccc2)C(=O)c2c1cc(cc2)C#Cc1ccccc1	Metabotropic glutamate receptor 5	O1[C@H](CNC(=O)NC)[C@@H](OC(=O)C(C)C)[C@@H](OC(=O)C(C)C)[C@@H]1n1c2ncnc(NC(=O)Nc3ccccc3)c2nc1	Bone morphogenetic protein receptor type-1B
O1CC[NH+](CC1)CCN1C(=O)c2c(ccc(c2)C#Cc2ccccc2)C1=O	Metabotropic glutamate receptor 5	O(CC(=O)NC(CC(OCc1ccccc1)=O)(CC(OCc1ccccc1)=O)C(OCc1ccccc1)=O)c1ccccc1	Beta-lactamase OXA-10
Fc1cc(ccc1)C#Cc1cc2c(cc1)C(=O)NC2=O	Metabotropic glutamate receptor 5	O1c2c(C=C(O)C1=O)cccc2	D-amino-acid oxidase
Fc1cc(ccc1F)C#Cc1cc2c(cc1)C(=O)NC2=O	Metabotropic glutamate receptor 5	o1cc(c2[nH]c(cc12)C(=O)[O-])CCc1ccccc1	D-amino-acid oxidase
Fc1ccc(cc1)C#Cc1cc2c(cc1)C(=O)NC2=O	Metabotropic glutamate receptor 5	Clc1cc2c(onc2[O-])cc1Cl	D-amino-acid oxidase
Fc1ccccc1C#Cc1cc2c(cc1)C(=O)NC2=O	Metabotropic glutamate receptor 5	Clc1ccc(cc1)CCc1cc([nH]c1)C(=O)[O-]	D-amino-acid oxidase
Fc1ccccc1C#Cc1cc2c(cc1)C(=O)NC2	Metabotropic glutamate receptor 5	s1c2cc([nH]c2cc1)C(=O)[O-]	D-amino-acid oxidase
Fc1cc(ccc1)C#Cc1cc2c(cc1)C(=O)NC2	Metabotropic glutamate receptor 5	O=C([O-])c1ccccc1	D-amino-acid oxidase
Fc1ccc(cc1)C#Cc1cc2c(cc1)C(=O)NC2	Metabotropic glutamate receptor 5	S1SC[C@H](NC(=O)CNC(=O)[C@@H](NC(=O)[C@@H](NC(=O)[C@@H](NC(=O)[C@@H](NC(=O)[C@@H](NC(=O)[C@@H](NC(=O)CCNC(=O)CCNC(=O)CCNC(=O)CCNC(=O)CCNC(=O)CCNC(=O)CCNC(=O)CCC(=O)N(C)[C@@H]2C[C@H]3O[C@@](n4c5c(c6c(c7c8c(n3c57)cccc8)C(=O)NC6)c3c4cccc3)(C)[C@@H]2OC)C1)C(C)C)Cc1ccccc1)CCCNC(=[NH2+])N)C(C)C)Cc1ccccc1)C(=O)NCC(=O)N	Chaperone activity of bc1 complex-like, mitochondrial
OC1CCN(CC1)C(=O)c1ccc(cc1)C#Cc1ccccc1	Metabotropic glutamate receptor 5	O1[C@H]2n3c4c(c5c(CNC5=O)c5c6c(n(c45)[C@]1(C)[C@H](OC)[C@H](N(C(=O)CCC(=O)NCCC(=O)NCCC(=O)NCCC(=O)N)C)C2)cccc6)c1c3cccc1	Chaperone activity of bc1 complex-like, mitochondrial
Fc1cc(ccc1)C#Cc1ncc(cc1)C(=O)NC1CCC1	Metabotropic glutamate receptor 5	O1[C@H]2n3c4c(c5c(CNC5=O)c5c6c(n(c45)[C@]1(C)[C@H](OC)[C@H](N(C(=O)CCC(=O)NCCC(=O)NCCC(=O)NCCC(=O)NCCC(=O)NCCC(=O)NCCC(=O)NCCC(=O)N[C@H]1CNC(=O)C[C@H](NC(=O)CNC(=O)[C@@H](NC(=O)[C@@H](NC(=O)[C@@H](NC(=O)[C@@H](NC(=O)[C@@H](NC1=O)C(C)C)Cc1ccccc1)CCCNC(=[NH2+])N)C(C)C)Cc1ccccc1)C(=O)N)C)C2)cccc6)c1c3cccc1	Chaperone activity of bc1 complex-like, mitochondrial
s1ccnc1N1CCN(CC1)C(=O)C12CC3CC(C1)CC(C2)C3	Metabotropic glutamate receptor 5	O=C(Nc1ccccc1C)Nc1cc(N)ccc1	ATP-dependent RNA helicase DDX3X
o1nc(nc1C1CC(=O)N(C1)c1ccccc1)-c1ccccc1	Metabotropic glutamate receptor 5	S1SC[C@H](NC(=O)CNC(=O)[C@@H](NC(=O)[C@@H](NC(=O)[C@@H](NC(=O)[C@@H](NC(=O)[C@@H](NC(=O)[C@@H](NC(=O)CCNC(=O)CCNC(=O)CCNC(=O)CCNC(=O)CCNC(=O)CCNC(=O)CCNC(=O)CCC(=O)N(C)[C@@H]2C[C@H]3O[C@@](n4c5c(c6c(c7c8c(n3c57)cccc8)C(=O)NC6)c3c4cccc3)(C)[C@@H]2OC)C1)C(C)C)Cc1ccccc1)CCCNC(=[NH2+])N)C(C)C)Cc1ccccc1)C(=O)NCC(=O)N	Phosphatidylinositol-4-phosphate 3-kinase C2 domain-containing beta polypeptide
Fc1cc(ccc1F)C(=O)N1CCCC[C@@H]1c1onc(n1)-c1cc(ccc1)C	Metabotropic glutamate receptor 5	O1[C@H]2n3c4c(c5c(CNC5=O)c5c6c(n(c45)[C@]1(C)[C@H](OC)[C@H](N(C(=O)CCC(=O)NCCC(=O)NCCC(=O)NCCC(=O)N)C)C2)cccc6)c1c3cccc1	Phosphatidylinositol-4-phosphate 3-kinase C2 domain-containing beta polypeptide
s1cccc1-c1nc(on1)[C@H]1CCCN(C1)C(=O)C1CCC1	Metabotropic glutamate receptor 5	O1[C@H]2n3c4c(c5c(CNC5=O)c5c6c(n(c45)[C@]1(C)[C@H](OC)[C@H](N(C(=O)CCC(=O)NCCC(=O)NCCC(=O)NCCC(=O)NCCC(=O)NCCC(=O)NCCC(=O)NCCC(=O)N[C@H]1CNC(=O)C[C@H](NC(=O)CNC(=O)[C@@H](NC(=O)[C@@H](NC(=O)[C@@H](NC(=O)[C@@H](NC(=O)[C@@H](NC1=O)C(C)C)Cc1ccccc1)CCCNC(=[NH2+])N)C(C)C)Cc1ccccc1)C(=O)N)C)C2)cccc6)c1c3cccc1	Phosphatidylinositol-4-phosphate 3-kinase C2 domain-containing beta polypeptide
o1nc(nc1[C@H]1CCCN(C1)C(=O)C1CCC1)-c1ncccc1	Metabotropic glutamate receptor 5	Clc1cc(ccc1Cl)CNc1nc(ccn1)-c1cc2c([nH]nc2)cc1	Citron Rho-interacting kinase
o1nc(nc1[C@@H]1CCCN(C1)C(=O)C1CCC1)-c1ncccc1	Metabotropic glutamate receptor 5	Oc1nc(nc2n(nnc12)COCCO)N	Thymidine kinase, cytosolic
Fc1cc(ccc1)-c1nc(on1)[C@H]1CCCN(C1)C(=O)C1CCC1	Metabotropic glutamate receptor 5	Oc1nc(nc2n(ccc12)COCCO)N	Thymidine kinase, cytosolic
Fc1cc(ccc1)-c1nc(on1)[C@@H]1CCCN(C1)C(=O)C1CCC1	Metabotropic glutamate receptor 5	Oc1nc(nc2c1cc1ncn(c1c2)COCCO)N	Thymidine kinase, cytosolic
Clc1cc(ccc1)-c1nc(on1)[C@H]1CCCN(C1)C(=O)C1CCC1	Metabotropic glutamate receptor 5	O=C1NC(=Nc2n(cnc12)COCCO)N	Thymidine kinase, cytosolic
Clc1cc(ccc1)-c1nc(on1)[C@@H]1CCCN(C1)C(=O)C1CCC1	Metabotropic glutamate receptor 5	O=C1N=C(N)N(C=C1)COCCO	Thymidine kinase, cytosolic
o1nc(nc1[C@H]1CCCN(C1)C(=O)C1CCC1)-c1cc(ccc1)C	Metabotropic glutamate receptor 5	O(CCO)Cn1cnc(C(=O)N)c1N	Thymidine kinase, cytosolic
o1nc(nc1[C@@H]1CCCN(C1)C(=O)C1CCC1)-c1cc(ccc1)C	Metabotropic glutamate receptor 5	Fc1ccc(N2CCN(CC2)C(=O)N2CCOCC2)cc1	Aldo-keto reductase family 1 member C4
o1nc(nc1[C@H]1CCCN(C1)C(=O)C1CCC1)-c1cc(OC)ccc1	Metabotropic glutamate receptor 5	O1CCN(CC1)C(=O)N1CCN(CC1)c1ccccc1	Aldo-keto reductase family 1 member C4
o1nc(nc1[C@@H]1CCCN(C1)C(=O)C1CCC1)-c1cc(OC)ccc1	Metabotropic glutamate receptor 5	Clc1ccc(N2CCN(CC2)C(=O)N2CCCCC2)cc1	Aldo-keto reductase family 1 member C4
s1cccc1-c1nc(on1)[C@H]1N(CCCC1)C(=O)C1CCC1	Metabotropic glutamate receptor 5	S(=O)(=O)(N1CCCCC1)c1ccc(N2CCCC2=O)cc1	Aldo-keto reductase family 1 member C4
s1cccc1-c1nc(on1)[C@@H]1N(CCCC1)C(=O)C1CCC1	Metabotropic glutamate receptor 5	S(=O)(=O)(N1CCc2c(C1)cccc2)c1ccc(N2CCCC2=O)cc1	Aldo-keto reductase family 1 member C4
Fc1cc(ccc1)-c1nc(on1)C1N(CCC1)C(=O)C1CCC1	Metabotropic glutamate receptor 5	S(=O)(=O)(N1CCCCC1C)c1ccc(N2CCCC2=O)cc1	Aldo-keto reductase family 1 member C4
Fc1cc(ccc1)-c1nc(on1)C1N(CCC1)C(=O)C1CCCC1	Metabotropic glutamate receptor 5	S(=O)(=O)(N1CCCC[C@H]1C)c1ccc(N2CCCC2=O)cc1	Aldo-keto reductase family 1 member C4
Fc1cc(ccc1)-c1nc(on1)C1N(CCC1)C(=O)C1CCCCC1	Metabotropic glutamate receptor 5	S(=O)(=O)(N1CC(CCC1)C)c1ccc(N2CCCC2=O)cc1	Aldo-keto reductase family 1 member C4
s1cccc1C(=O)N1CCCC1c1onc(n1)-c1cc(F)ccc1	Metabotropic glutamate receptor 5	S(=O)(=O)(N1CCC(CC1)C)c1ccc(N2CCCC2=O)cc1	Aldo-keto reductase family 1 member C4
Fc1cc(ccc1F)C(=O)N1CCCC1c1onc(n1)-c1cc(F)ccc1	Metabotropic glutamate receptor 5	S(=O)(=O)(N1[C@H](CCC[C@@H]1C)C)c1ccc(N2CCCC2=O)cc1	Aldo-keto reductase family 1 member C4
Fc1cc(ccc1)-c1nc(on1)C1N(CCC1)C(=O)c1cc(F)ccc1	Metabotropic glutamate receptor 5	S(=O)(=O)(N1C[C@@H](O)CCC1)c1ccc(N2CCCC2=O)cc1	Aldo-keto reductase family 1 member C4
Fc1cc(ccc1)-c1nc(on1)C1N(CCC1)C(=O)c1ccc(F)cc1	Metabotropic glutamate receptor 5	S(=O)(=O)(N1C[C@H](O)CCC1)c1ccc(N2CCCC2=O)cc1	Aldo-keto reductase family 1 member C4
Fc1cc(F)ccc1C(=O)N1CCCC1c1onc(n1)-c1cc(F)ccc1	Metabotropic glutamate receptor 5	S(=O)(=O)(N1CCCCC1C)c1ccc(N2CCC2=O)cc1	Aldo-keto reductase family 1 member C4
Fc1cc(ccc1)-c1nc(on1)[C@@H]1N(CCC1)C(=O)C1CCC1	Metabotropic glutamate receptor 5	S(=O)(=O)(N1CCCCC1C)c1ccc(N2CCCCC2=O)cc1	Aldo-keto reductase family 1 member C4
Fc1cc(ccc1)-c1nc(on1)[C@H]1N(CCC1)C(=O)C1CCC1	Metabotropic glutamate receptor 5	S(=O)(=O)(N1CCCCC1C)c1ncc(N2CCCC2=O)cc1	Aldo-keto reductase family 1 member C4
o1nc(nc1[C@H]1N(CCCC1)C(=O)C1CCC1)-c1ncccc1	Metabotropic glutamate receptor 5	S(=O)(=O)(N1CCCCC1C)c1ccc(NC(=O)C(C)(C)C)cc1	Aldo-keto reductase family 1 member C4
Fc1cc(ccc1)-c1nc(on1)[C@H]1N(CCCC1)C(=O)C1CCC1	Metabotropic glutamate receptor 5	S(=O)(=O)(N1CCCCC1C)c1ccc(N2S(=O)(=O)CCC2)cc1	Aldo-keto reductase family 1 member C4
Fc1cc(ccc1)-c1nc(on1)[C@@H]1N(CCCC1)C(=O)C1CCC1	Metabotropic glutamate receptor 5	Clc1ccc(N2CCN(CC2)C(=O)N2CCN(CC2)C(=O)CO)cc1	Aldo-keto reductase family 1 member C4
Clc1cc(ccc1)-c1nc(on1)[C@H]1N(CCCC1)C(=O)C1CCC1	Metabotropic glutamate receptor 5	Clc1ccc(N2CCN(CC2)C(=O)N2CCc3c(C2)cccc3)cc1	Aldo-keto reductase family 1 member C4
Clc1cc(ccc1)-c1nc(on1)[C@@H]1N(CCCC1)C(=O)C1CCC1	Metabotropic glutamate receptor 5	Clc1ccc(N2C3CC(N(C3)C(=O)N3CCOCC3)C2)cc1	Aldo-keto reductase family 1 member C4
o1nc(nc1[C@H]1N(CCCC1)C(=O)C1CCC1)-c1cc(ccc1)C	Metabotropic glutamate receptor 5	Clc1cc(Cl)ccc1N1CCN(CC1)C(=O)N1CCOCC1	Aldo-keto reductase family 1 member C4
o1nc(nc1[C@@H]1N(CCCC1)C(=O)C1CCC1)-c1cc(ccc1)C	Metabotropic glutamate receptor 5	Clc1cc(C)c(N2CCN(CC2)C(=O)N2CCOCC2)cc1	Aldo-keto reductase family 1 member C4
o1nc(nc1[C@H]1N(CCCC1)C(=O)C1CCC1)-c1cc(OC)ccc1	Metabotropic glutamate receptor 5	Clc1cc(CO)c(N2CCN(CC2)C(=O)N2CCOCC2)cc1	Aldo-keto reductase family 1 member C4
o1nc(nc1[C@@H]1N(CCCC1)C(=O)C1CCC1)-c1cc(OC)ccc1	Metabotropic glutamate receptor 5	Clc1ncc(N2CCN(CC2)C(=O)N2CCOCC2)cc1	Aldo-keto reductase family 1 member C4
o1nc(nc1[C@@H]1N(CCCC1)C(=O)C1CC1)-c1cc(ccc1)C	Metabotropic glutamate receptor 5	Brc1ccc(nc1)N1CCN(CC1)C(=O)N1CCOCC1	Aldo-keto reductase family 1 member C4
Fc1cc(ccc1)-c1nc(on1)[C@@H]1N(CCCC1)C(=O)C1CC1	Metabotropic glutamate receptor 5	Clc1ccc(cc1)C[NH+]1CCN(CC1)C(=O)N1CCOCC1	Aldo-keto reductase family 1 member C4
Fc1cc(ccc1)-c1nc(on1)[C@@H]1N(CCCC1)C(=O)C1CCCC1	Metabotropic glutamate receptor 5	Clc1ccc(cc1)C(=O)N1CCN(CC1)C(=O)N1CCOCC1	Aldo-keto reductase family 1 member C4
o1nc(nc1[C@@H]1N(CCCC1)C(=O)C1CCCCC1)-c1cc(ccc1)C	Metabotropic glutamate receptor 5	Clc1ccc(N2CCN(CC2)C(=O)N2CCSCC2)cc1	Aldo-keto reductase family 1 member C4
Fc1cc(ccc1)-c1nc(on1)[C@@H]1N(CCCC1)C(=O)C1CCCCC1	Metabotropic glutamate receptor 5	O1CCN(CC1)C(=O)N1CCN(CC1)c1cc2c(nc1)cccc2	Aldo-keto reductase family 1 member C4
s1cccc1C(=O)N1CCCC[C@@H]1c1onc(n1)-c1cc(ccc1)C	Metabotropic glutamate receptor 5	O1CCN(CC1)C(=O)N1CCN(CC1)c1ccc(cc1)C#C	Aldo-keto reductase family 1 member C4
s1cccc1C(=O)N1CCCC[C@@H]1c1onc(n1)-c1cc(F)ccc1	Metabotropic glutamate receptor 5	FC(F)(F)c1ccc(N2CCN(CC2)C(=O)N2CCOCC2)cc1	Aldo-keto reductase family 1 member C4
Fc1cc(ccc1F)C(=O)N1CCCC[C@@H]1c1onc(n1)-c1cc(F)ccc1	Metabotropic glutamate receptor 5	Clc1ccc(N2CCN(CC2)C(=O)N2CCOCC2)cc1	Aldo-keto reductase family 1 member C4
Fc1cc(ccc1)C(=O)N1CCCC[C@@H]1c1onc(n1)-c1cc(ccc1)C	Metabotropic glutamate receptor 5	Brc1ccc(N2CCN(CC2)C(=O)N2CCOCC2)cc1	Aldo-keto reductase family 1 member C4
Fc1cc(ccc1)-c1nc(on1)[C@@H]1N(CCCC1)C(=O)c1cc(F)ccc1	Metabotropic glutamate receptor 5	Ic1ccc(N2CCN(CC2)C(=O)N2CCOCC2)cc1	Aldo-keto reductase family 1 member C4
Fc1ccc(cc1)C(=O)N1CCCC[C@@H]1c1onc(n1)-c1cc(ccc1)C	Metabotropic glutamate receptor 5	O1CCN(CC1)C(=O)N1CCN(CC1)c1ccc(cc1)C(OC)=O	Aldo-keto reductase family 1 member C4
Fc1cc(ccc1)-c1nc(on1)[C@@H]1N(CCCC1)C(=O)c1ccc(F)cc1	Metabotropic glutamate receptor 5	S(=O)(=O)(C)c1ccc(N2CCN(CC2)C(=O)N2CCOCC2)cc1	Aldo-keto reductase family 1 member C4
Fc1cc(F)ccc1C(=O)N1CCCC[C@@H]1c1onc(n1)-c1cc(F)ccc1	Metabotropic glutamate receptor 5	O1CCN(CC1)C(=O)N1CCN(CC1)c1ccc([N+](=O)[O-])cc1	Aldo-keto reductase family 1 member C4
Fc1ccc(cc1)-c1nc(on1)C1N(CCC1)C(=O)C1CCC1	Metabotropic glutamate receptor 5	Clc1ccccc1N1CCN(CC1)C(=O)N1CCOCC1	Aldo-keto reductase family 1 member C4
Clc1cc(ccc1)-c1nc(on1)C1N(CCC1)C(=O)C1CCC1	Metabotropic glutamate receptor 5	FC(F)(F)c1ccccc1N1CCN(CC1)C(=O)N1CCOCC1	Aldo-keto reductase family 1 member C4
o1nc(nc1C1N(CCC1)C(=O)C1CCC1)-c1cc(ccc1)C	Metabotropic glutamate receptor 5	Clc1cc(N2CCN(CC2)C(=O)N2CCOCC2)ccc1	Aldo-keto reductase family 1 member C4
Fc1cc(ccc1)-c1nc(on1)C1N(CCC1)C(=O)C1CC1	Metabotropic glutamate receptor 5	O1CCN(CC1)C(=O)N1CCN(CC1)c1ccc(cc1)C	Aldo-keto reductase family 1 member C4
O=C(NC(C)C)c1ccc(nc1)C#Cc1ccccc1	Metabotropic glutamate receptor 5	O1CCN(CC1)C(=O)N1CCN(CC1)c1ccc(OC)cc1	Aldo-keto reductase family 1 member C4
O=C(NC1CCCC1)c1ccc(nc1)C#Cc1ncccc1	Metabotropic glutamate receptor 5	O1CCN(CC1)C(=O)N1CCN(CC1)c1cc2c(cc1)cccc2	Aldo-keto reductase family 1 member C4
O=C(NC1CCCC1)c1ccc(nc1)C#Cc1cccnc1	Metabotropic glutamate receptor 5	S([C@@H]1O[C@H](CO)[C@H](O)[C@H](n2nnc(c2)C(=O)NCC=C)[C@H]1O)[C@@H]1O[C@H](CO)[C@H](O)[C@H](n2nnc(c2)C(=O)NCC=C)[C@H]1O	Galectin-7
O=C1N(CCc2nc(ccc12)C#Cc1ccccc1)C	Metabotropic glutamate receptor 5	S(C)[C@@H]1O[C@H](CO)[C@H](O)[C@H](n2nnc(C(=O)N)c2N)[C@H]1O	Galectin-7
O=C1N(CCc2nc(ccc12)C#Cc1ccccc1C)C	Metabotropic glutamate receptor 5	S([C@H]1O[C@H](CO)[C@H](O)[C@H](NC(=O)c2cc(OC)cc(OC)c2)[C@H]1O)[C@@H]1O[C@H](CO)[C@H](O)[C@H](NC(=O)c2cc(OC)cc(OC)c2)[C@H]1O	Galectin-7
O=C1N(CCc2nc(ccc12)C#Cc1cc(ccc1)C)C	Metabotropic glutamate receptor 5	S([C@@H]1O[C@H](CO)[C@H](O)[C@H](n2nnc(c2)C(=O)NCCc2ccccc2)[C@H]1O)[C@@H]1O[C@H](CO)[C@H](O)[C@H](n2nnc(c2)C(=O)NCCc2ccccc2)[C@H]1O	Galectin-7
O=C1N(CCc2nc(ccc12)C#Cc1ccc(cc1)C)C	Metabotropic glutamate receptor 5	S(C)[C@@H]1O[C@H](CO)[C@H](O)[C@H](n2nncc2)[C@H]1O	Galectin-7
Clc1ccccc1C#Cc1nc2c(cc1)C(=O)N(CC2)C	Metabotropic glutamate receptor 5	S(C)[C@@H]1O[C@H](CO)[C@H](O)[C@H](n2nnc(c2)CCC)[C@H]1O	Galectin-7
Clc1cc(ccc1)C#Cc1nc2c(cc1)C(=O)N(CC2)C	Metabotropic glutamate receptor 5	S(C)[C@@H]1O[C@H](CO)[C@H](O)[C@H](n2nnc(c2)CO)[C@H]1O	Galectin-7
Clc1ccc(cc1)C#Cc1nc2c(cc1)C(=O)N(CC2)C	Metabotropic glutamate receptor 5	O1[C@H](CO)[C@@H](O[C@@H]2O[C@H](CO)[C@H](O)[C@H](n3nnc(c3)C(=O)NCc3ccccc3)[C@H]2O)[C@H](O)[C@@H](NC(=O)C)[C@@H]1OC	Galectin-7
O(C)c1cc(ccc1)C#Cc1nc2c(cc1)C(=O)N(CC2)C	Metabotropic glutamate receptor 5	O1[C@H](CO)[C@@H](O[C@@H]2O[C@H](CO)[C@H](O)[C@H](n3nnc(c3)C(=O)Nc3c4c(ccc3)cccc4)[C@H]2O)[C@H](O)[C@@H](NC(=O)C)[C@@H]1OC	Galectin-7
O=C1N(CCc2nc(ccc12)C#Cc1ncccc1)C	Metabotropic glutamate receptor 5	S([C@@H]1O[C@H](CO)[C@H](O)[C@H](n2nnc(c2)C(=O)NCCCC)[C@H]1O)[C@@H]1O[C@H](CO)[C@H](O)[C@H](n2nnc(c2)C(=O)NCCCC)[C@H]1O	Galectin-7
s1cccc1C#Cc1nc2c(cc1)C(=O)N(CC2)C	Metabotropic glutamate receptor 5	S([C@@H]1O[C@H](CO)[C@H](O)[C@H](n2nnc(c2)C(=O)NCc2ccccc2)[C@H]1O)[C@@H]1O[C@H](CO)[C@H](O)[C@H](n2nnc(c2)C(=O)NCc2ccccc2)[C@H]1O	Galectin-7
O=C1N(CCc2nc(ccc12)C#Cc1ccccc1)C(C)C	Metabotropic glutamate receptor 5	S([C@@H]1O[C@H](CO)[C@H](O)[C@H](n2nnc(c2)C(=O)NCC(O)C)[C@H]1O)[C@@H]1O[C@H](CO)[C@H](O)[C@H](n2nnc(c2)C(=O)NCC(O)C)[C@H]1O	Galectin-7
O=C1N(CCc2nc(ccc12)C#Cc1ccccc1C)C(C)C	Metabotropic glutamate receptor 5	S([C@@H]1O[C@H](CO)[C@H](O)[C@H](n2nnc(c2)C(=O)NCCOC)[C@H]1O)[C@@H]1O[C@H](CO)[C@H](O)[C@H](n2nnc(c2)C(=O)NCCOC)[C@H]1O	Galectin-7
O=C1N(CCc2nc(ccc12)C#Cc1cc(ccc1)C)C(C)C	Metabotropic glutamate receptor 5	O1[C@H](CO)[C@@H](O[C@@H]2O[C@H](CO)[C@H](O)[C@H](n3nnc(c3)C(=O)NC)[C@H]2O)[C@H](O)[C@@H](NC(=O)C)[C@@H]1OC	Galectin-7
O=C1N(CCc2nc(ccc12)C#Cc1ccc(cc1)C)C(C)C	Metabotropic glutamate receptor 5	S([C@@H]1O[C@H](CO)[C@H](O)[C@H](n2nnc(c2)C(=O)NC)[C@H]1O)[C@@H]1O[C@H](CO)[C@H](O)[C@H](n2nnc(c2)C(=O)NC)[C@H]1O	Galectin-7
Clc1ccccc1C#Cc1nc2c(cc1)C(=O)N(CC2)C(C)C	Metabotropic glutamate receptor 5	O1[C@H](CO)[C@@H](O[C@@H]2O[C@H](CO)[C@H](O)[C@H](NC(=O)c3cc4c(cc3)cccc4)[C@H]2O)[C@H](O)[C@@H](NC(=O)C)[C@@H]1OC	Galectin-7
Clc1cc(ccc1)C#Cc1nc2c(cc1)C(=O)N(CC2)C(C)C	Metabotropic glutamate receptor 5	S(C)[C@@H]1O[C@H](CO)[C@H](O)[C@H](n2nnc(c2)C(OC)=O)[C@H]1O	Galectin-7
Clc1ccc(cc1)C#Cc1nc2c(cc1)C(=O)N(CC2)C(C)C	Metabotropic glutamate receptor 5	S(C)[C@@H]1O[C@H](CO)[C@H](O)[C@H](n2nnc(c2)C2(O)CCCCC2)[C@H]1O	Galectin-7
O(C)c1cc(ccc1)C#Cc1nc2c(cc1)C(=O)N(CC2)C(C)C	Metabotropic glutamate receptor 5	S(C)[C@@H]1O[C@H](CO)[C@H](O)[C@H](n2nnc(c2)-c2ccccc2)[C@H]1O	Galectin-7
O=C1N(CCc2nc(ccc12)C#Cc1ncccc1)C(C)C	Metabotropic glutamate receptor 5	S(C)[C@@H]1O[C@H](CO)[C@H](O)[C@H](n2nnc(c2)-c2cc(OC)ccc2)[C@H]1O	Galectin-7
s1cccc1C#Cc1nc2c(cc1)C(=O)N(CC2)C(C)C	Metabotropic glutamate receptor 5	S(C)[C@@H]1O[C@H](CO)[C@H](O)[C@H](n2nnc(c2)-c2ccc(OC)cc2)[C@H]1O	Galectin-7
O=C1N(CCc2nc(ccc12)C#Cc1ccccc1)C1CCCC1	Metabotropic glutamate receptor 5	S(C)[C@@H]1O[C@H](CO)[C@H](O)[C@H](n2nnc(c2)-c2ccccc2F)[C@H]1O	Galectin-7
O=C1N(CCc2nc(ccc12)C#Cc1ccccc1C)C1CCCC1	Metabotropic glutamate receptor 5	S(C)[C@@H]1O[C@H](CO)[C@H](O)[C@H](n2nnc(c2)-c2c3c(ccc2)cccc3)[C@H]1O	Galectin-7
O=C1N(CCc2nc(ccc12)C#Cc1cc(ccc1)C)C1CCCC1	Metabotropic glutamate receptor 5	S(=O)(=O)(c1ccc(cc1)C)c1nnn(c1)[C@H]1[C@@H](O)[C@H](O[C@@H](SC)[C@@H]1O)CO	Galectin-7
O=C1N(CCc2nc(ccc12)C#Cc1ccc(cc1)C)C1CCCC1	Metabotropic glutamate receptor 5	S(C)[C@@H]1O[C@H](CO)[C@H](O)[C@H](n2nnc(C(=O)NC)c2C(=O)NC)[C@H]1O	Galectin-7
Clc1ccccc1C#Cc1nc2c(cc1)C(=O)N(CC2)C1CCCC1	Metabotropic glutamate receptor 5	S(C)[C@@H]1O[C@H](CO)[C@H](O)[C@H](n2nnc(c2)C(=O)NCCCC)[C@H]1O	Galectin-7
Clc1cc(ccc1)C#Cc1nc2c(cc1)C(=O)N(CC2)C1CCCC1	Metabotropic glutamate receptor 5	S(C)[C@@H]1O[C@H](CO)[C@H](O)[C@H](n2nnc(c2)C(=O)NCCCO)[C@H]1O	Galectin-7
Clc1ccc(cc1)C#Cc1nc2c(cc1)C(=O)N(CC2)C1CCCC1	Metabotropic glutamate receptor 5	S(C)[C@@H]1O[C@H](CO)[C@H](O)[C@H](n2nnc(c2)C(=O)NCC[NH+]2CCOCC2)[C@H]1O	Galectin-7
O(C)c1cc(ccc1)C#Cc1nc2c(cc1)C(=O)N(CC2)C1CCCC1	Metabotropic glutamate receptor 5	O1[C@H](CO)[C@H](O)[C@H](O)[C@@H](O)[C@@H]1OC	Galectin-7
O=C1N(CCc2nc(ccc12)C#Cc1ncccc1)C1CCCC1	Metabotropic glutamate receptor 5	S(C)[C@@H]1O[C@H](CO)[C@H](O)[C@H](n2nnc(c2)C(=O)NCc2ccccc2)[C@H]1O	Galectin-7
O=C1N(CCc2nc(ccc12)C#Cc1cccnc1)C1CCCC1	Metabotropic glutamate receptor 5	O1[C@H](CO)[C@@H](O[C@@H]2O[C@H](CO)[C@H](O)[C@H](O)[C@H]2O)[C@H](O)[C@@H](NC(=O)C)[C@@H]1OC	Galectin-7
s1cccc1C#Cc1nc2c(cc1)C(=O)N(CC2)C1CCCC1	Metabotropic glutamate receptor 5	S([C@@H]1O[C@H](CO)[C@H](O)[C@H](O)[C@H]1O)[C@@H]1O[C@H](CO)[C@H](O)[C@H](O)[C@H]1O	Galectin-7
O=C1N(CCc2nc(ccc12)C#Cc1ccccc1)C1CCCCC1	Metabotropic glutamate receptor 5	O(C)c1ccccc1-c1ccc(cc1)-c1nnn(c1)C(=O)N1CCCCC1Cc1ccccc1	Monoacylglycerol lipase ABHD6
O=C1N(CCc2nc(ccc12)C#Cc1ccccc1C)C1CCCCC1	Metabotropic glutamate receptor 5	S(=O)(=O)(\C=C\c1ccc(nc1)-c1oc(nc1)C(=O)CCCCCCc1ccccc1)C	Monoacylglycerol lipase ABHD6
O=C1N(CCc2nc(ccc12)C#Cc1cc(ccc1)C)C1CCCCC1	Metabotropic glutamate receptor 5	S(=O)(\C=C\c1ccc(nc1)-c1oc(nc1)C(=O)CCCCCCc1ccccc1)C	Monoacylglycerol lipase ABHD6
Clc1ccccc1C#Cc1nc2c(cc1)C(=O)N(CC2)C1CCCCC1	Metabotropic glutamate receptor 5	BrCc1ccc(nc1)-c1oc(nc1)C(=O)CCCCCCc1ccccc1	Monoacylglycerol lipase ABHD6
Clc1cc(ccc1)C#Cc1nc2c(cc1)C(=O)N(CC2)C1CCCCC1	Metabotropic glutamate receptor 5	o1c(cnc1C(=O)CCCCCCc1ccccc1)-c1ncc(cc1)CC#N	Monoacylglycerol lipase ABHD6
O=C1N(CCc2nc(ccc12)C#Cc1ncccc1)C1CCCCC1	Metabotropic glutamate receptor 5	o1c(cnc1C(=O)CCCCCCc1ccccc1)-c1ncc(cc1)CC(OC)=N	Monoacylglycerol lipase ABHD6
O=C1N(CCc2nc(ccc12)C#Cc1cccnc1)C1CCCCC1	Metabotropic glutamate receptor 5	S(OCC)(=O)(=O)\C=C\c1ccc(nc1)-c1oc(nc1)C(=O)CCCCCCc1ccccc1	Monoacylglycerol lipase ABHD6
s1cccc1C#Cc1nc2c(cc1)C(=O)N(CC2)C1CCCCC1	Metabotropic glutamate receptor 5	O(C)c1ccc(cc1)-c1ccc(cc1)-c1nnn(c1)C(=O)N1CCCCC1c1ccccc1	Monoacylglycerol lipase ABHD6
O=C(N1CC2(CCCCC2)CCC1)C1CCC1	Metabotropic glutamate receptor 5	OCc1cc(ccc1)-c1ccc(cc1)-c1nnn(c1)C(=O)N1CCCCC1Cc1ccccc1	Monoacylglycerol lipase ABHD6
Clc1c(c2c(oc(C(=O)c3ccc(F)cc3)c2N)nc1C)COC	Metabotropic glutamate receptor 5	O=C(N1CCCCC1)c1ccc(cc1)-c1ccc(cc1)-c1nnn(c1)C(=O)N1CCCCC1Cc1ccccc1	Monoacylglycerol lipase ABHD6
Brc1cc2c(oc(C(=O)c3ccc(F)cc3)c2N)nc1	Metabotropic glutamate receptor 5	O(C)c1ccccc1-c1ccc(cc1)-c1nnn(c1)C(=O)N1CCCCC1c1ccccc1	Monoacylglycerol lipase ABHD6
Fc1ccc(cc1)C(=O)c1oc2nc(O)cc(c2c1N)C	Metabotropic glutamate receptor 5	OCc1ccccc1-c1ccc(cc1)-c1nnn(c1)C(=O)N1CCCCC1c1ccccc1	Monoacylglycerol lipase ABHD6
Fc1ccc(cc1)C(=O)c1oc2nc(cc(c2c1N)C)C	Metabotropic glutamate receptor 5	OCc1cc(ccc1)-c1ccc(cc1)-c1nnn(c1)C(=O)N1CCCCC1c1ccccc1	Monoacylglycerol lipase ABHD6
Clc1cc(ccc1)-c1ncc(C2N(CC(F)C2)C(=O)c2nccnc2)c(c1)C	Metabotropic glutamate receptor 5	OCc1ccc(cc1)-c1ccc(cc1)-c1nnn(c1)C(=O)N1CCCCC1c1ccccc1	Monoacylglycerol lipase ABHD6
Clc1cc(ccc1)-c1ncc(cc1)C1N(CCC1)C(=O)c1sccc1	Metabotropic glutamate receptor 5	O=C(N1CCCCC1)c1cc(ccc1)-c1ccc(cc1)-c1nnn(c1)C(=O)N1CCCCC1c1ccccc1	Monoacylglycerol lipase ABHD6
Clc1cc(ccc1)-c1ncc(cc1)C1N(CCC1)C(=O)c1sccn1	Metabotropic glutamate receptor 5	O=C(N1CCCCC1)c1ccc(cc1)-c1ccc(cc1)-c1nnn(c1)C(=O)N1CCCCC1c1ccccc1	Monoacylglycerol lipase ABHD6
Clc1cc(ccc1)-c1ncc(cc1)C1N(CCC1)C(=O)c1scnc1	Metabotropic glutamate receptor 5	O=C(N)c1ccc(cc1)-c1ccc(cc1)-c1nnn(c1)C(=O)N1CCCCC1c1ccccc1	Monoacylglycerol lipase ABHD6
Clc1cc(ccc1)-c1ncc(cc1)C1N(CCC1)C(=O)c1noc(c1)C	Metabotropic glutamate receptor 5	O=C([O-])c1cc(ccc1)-c1ccc(cc1)-c1nnn(c1)C(=O)N1CCCCC1Cc1ccccc1	Monoacylglycerol lipase ABHD6
Clc1cc(ccc1)-c1ncc(cc1)C1N(CCC1)C(=O)c1nccnc1	Metabotropic glutamate receptor 5	O=C([O-])c1cc(ccc1)-c1ccc(cc1)-c1nnn(c1)C(=O)N1CCCCC1c1ccccc1	Monoacylglycerol lipase ABHD6
Clc1cc(ccc1)-c1ncc(cc1)C1N(CCC1)C(=O)C1CCC1	Metabotropic glutamate receptor 5	O=C([O-])c1cc(ccc1)-c1ccc(cc1)-c1nnn(c1)C(=O)N1CCCCC1CCc1ccccc1	Monoacylglycerol lipase ABHD6
Clc1cc(ccc1)-c1ncc(C2N(CCC2)C(=O)c2sccn2)c(c1)C	Metabotropic glutamate receptor 5	FC(F)(F)c1ccccc1-c1ccc(cc1)-c1nnn(c1)C(=O)N1CCCCC1Cc1ccccc1	Sn1-specific diacylglycerol lipase beta
Clc1cc(ccc1)-c1ncc(C2N(CCC2)C(=O)c2scnc2)c(c1)C	Metabotropic glutamate receptor 5	O(C)c1ccccc1-c1ccc(cc1)-c1nnn(c1)C(=O)N1CCCCC1Cc1ccccc1	Sn1-specific diacylglycerol lipase beta
Clc1cc(ccc1)-c1ncc(C2N(CCC2)C(=O)c2noc(c2)C)c(c1)C	Metabotropic glutamate receptor 5	FC(F)(F)Oc1ccc(cc1)-c1nnn(c1)C(=O)N1CCCCC1Cc1ccccc1	Sn1-specific diacylglycerol lipase beta
Clc1cc(ccc1)-c1ncc(C2N(CCC2)C(=O)c2nccnc2)c(c1)C	Metabotropic glutamate receptor 5	O=C(n1nnc(c1)-c1ccc(cc1)-c1ccccc1)N1CCCCC1Cc1ccccc1	Sn1-specific diacylglycerol lipase beta
Clc1cc(ccc1)-c1ncc(C2N(CCC2)C(=O)c2ncncc2)c(c1)C	Metabotropic glutamate receptor 5	OCc1cc(ccc1)-c1ccc(cc1)-c1nnn(c1)C(=O)N1CCCCC1Cc1ccccc1	Sn1-specific diacylglycerol lipase beta
Clc1cc(ccc1)-c1ncc(C2N(CCC2)C(=O)c2cncnc2)c(c1)C	Metabotropic glutamate receptor 5	O=C(N1CCCCC1)c1ccc(cc1)-c1ccc(cc1)-c1nnn(c1)C(=O)N1CCCCC1Cc1ccccc1	Sn1-specific diacylglycerol lipase beta
Clc1cc(ccc1)-c1ncc(C2N(CCC2)C(=O)c2ncccc2)c(c1)C	Metabotropic glutamate receptor 5	O(C)c1ccccc1-c1ccc(cc1)-c1nnn(c1)C(=O)N1CCCCC1c1ccccc1	Sn1-specific diacylglycerol lipase beta
Clc1cc(ccc1)-c1ncc(C2N(CCC2)C(=O)c2cccnc2)c(c1)C	Metabotropic glutamate receptor 5	O=C([O-])c1cc(ccc1)-c1ccc(cc1)-c1nnn(c1)C(=O)N1CCCCC1Cc1ccccc1	Sn1-specific diacylglycerol lipase beta
Clc1cc(ccc1)-c1ncc(C2N(CCC2)C(=O)c2ccncc2)c(c1)C	Metabotropic glutamate receptor 5	O=C([O-])c1cc(ccc1)-c1ccc(cc1)-c1nnn(c1)C(=O)N1CCCCC1c1ccccc1	Sn1-specific diacylglycerol lipase beta
Clc1cc(ccc1)-c1ncc(C2N(CCC2)C(=O)C2CCC2)c(c1)C	Metabotropic glutamate receptor 5	O=C([O-])c1cc(ccc1)-c1ccc(cc1)-c1nnn(c1)C(=O)N1CCCCC1CCc1ccccc1	Sn1-specific diacylglycerol lipase beta
Clc1cc(ccc1)-c1ncc(C2N(CCC2)C(=O)C2CCS(=O)(=O)C2)c(c1)C	Metabotropic glutamate receptor 5	[NH3+][C@@H]1CCN(C1)c1nc(nc(c1)C(C)C)N	Histamine H4 receptor
Clc1cc(ccc1)-c1ncc(C2N(CCC2)C(=O)C2CC(=O)N(C2)C)c(c1)C	Metabotropic glutamate receptor 5	[NH2+]1CCN(CC1)c1nc(nc(c1)C1CCCC1)N	Histamine H4 receptor
Clc1cc(ccc1)-c1ncc(C2N(CCC2)C(=O)c2scnc2)c(OC)c1	Metabotropic glutamate receptor 5	[NH2+](C)[C@@H]1CCN(C1)c1nc(nc(c1)CC)N	Histamine H4 receptor
Clc1cc(ccc1)-c1ncc(C2N(CCC2)C(=O)C2CCC2)c(OC)c1	Metabotropic glutamate receptor 5	S(CC(=O)c1cc2Cc3c(-c2cc1)cccc3)c1nc(c(nn1)-c1ccc(OC)cc1)-c1ccc(OC)cc1	Prostaglandin E synthase
Clc1cc(ccc1)-c1ncc(C2N(CCC2)C(=O)C2CCC2)c(O)c1	Metabotropic glutamate receptor 5	Clc1ccccc1C1N2C(S\C(=C/c3oc(cc3)-c3cc(C(=O)[O-])c(Cl)cc3)\C2=O)=NC(C)=C1C(OCC)=O	Prostaglandin E synthase
Clc1cc(ccc1)-c1ncc(C2N(CCC2)C(=O)c2sccn2)c(c1)CC(O)(C)C	Metabotropic glutamate receptor 5	S1\C(=C/2\c3c(N(CC(=O)[O-])C\2=O)cccc3)\C(=O)N(CC(=O)[O-])C1=S	Prostaglandin E synthase
s1cncc1C(=O)N1CCCC1c1cnc(cc1C)-c1cc(F)ccc1	Metabotropic glutamate receptor 5	Clc1cc(ccc1Cl)CNc1nc(ccn1)-c1cc2c([nH]nc2)cc1	Serine/threonine-protein kinase RIO3
Fc1cc(ccc1)-c1ncc(C2N(CCC2)C(=O)c2nccnc2)c(c1)C	Metabotropic glutamate receptor 5	Clc1cc(ccc1Cl)CNc1nc(ncc1)-c1cc2c([nH]nc2)cc1	Serine/threonine-protein kinase RIO3
s1cncc1C(=O)N1CCCC1c1cnc(cc1C)-c1cc(F)cc(F)c1	Metabotropic glutamate receptor 5	O1[C@H](CNC(=O)NC)[C@@H](O)[C@@H](O)[C@@H]1n1c2ncnc(NC(=O)Nc3ccccc3)c2nc1	Serine/threonine-protein kinase DCLK1
Fc1cc(cc(F)c1)-c1ncc(C2N(CCC2)C(=O)c2nccnc2)c(c1)C	Metabotropic glutamate receptor 5	S1SC[C@H](NC(=O)CNC(=O)[C@@H](NC(=O)[C@@H](NC(=O)[C@@H](NC(=O)[C@@H](NC(=O)[C@@H](NC(=O)[C@@H](NC(=O)CCNC(=O)CCNC(=O)CCNC(=O)CCNC(=O)CCNC(=O)CCNC(=O)CCNC(=O)CCC(=O)N(C)[C@@H]2C[C@H]3O[C@@](n4c5c(c6c(c7c8c(n3c57)cccc8)C(=O)NC6)c3c4cccc3)(C)[C@@H]2OC)C1)C(C)C)Cc1ccccc1)CCCNC(=[NH2+])N)C(C)C)Cc1ccccc1)C(=O)NCC(=O)N	Serine/threonine-protein kinase DCLK1
Clc1cc(cc(F)c1)-c1ncc(C2N(CCC2)C(=O)c2scnc2)c(c1)C	Metabotropic glutamate receptor 5	O1[C@H]2n3c4c(c5c(CNC5=O)c5c6c(n(c45)[C@]1(C)[C@H](OC)[C@H](N(C(=O)CCC(=O)NCCC(=O)NCCC(=O)NCCC(=O)N)C)C2)cccc6)c1c3cccc1	Serine/threonine-protein kinase DCLK1
Clc1cc(cc(F)c1)-c1ncc(C2N(CCC2)C(=O)c2nccnc2)c(c1)C	Metabotropic glutamate receptor 5	O1[C@H]2n3c4c(c5c(CNC5=O)c5c6c(n(c45)[C@]1(C)[C@H](OC)[C@H](N(C(=O)CCC(=O)NCCC(=O)NCCC(=O)NCCC(=O)NCCC(=O)NCCC(=O)NCCC(=O)NCCC(=O)N[C@H]1CNC(=O)C[C@H](NC(=O)CNC(=O)[C@@H](NC(=O)[C@@H](NC(=O)[C@@H](NC(=O)[C@@H](NC(=O)[C@@H](NC1=O)C(C)C)Cc1ccccc1)CCCNC(=[NH2+])N)C(C)C)Cc1ccccc1)C(=O)N)C)C2)cccc6)c1c3cccc1	Serine/threonine-protein kinase DCLK1
s1cncc1C(=O)N1CCCC1c1cnc(cc1C)-c1cc(ncc1)C	Metabotropic glutamate receptor 5	O=C1CC[C@]2([C@@H](CC[C@]3(n4c(CC23)cc2c4cccc2)C)C1(C)C)C	6-phospho-1-fructokinase
O=C(N1CCCC1c1cnc(cc1C)-c1cc(ncc1)C)c1nccnc1	Metabotropic glutamate receptor 5	O=C1CC[C@]2([C@@H](CC[C@]3(n4c(C[C@@H]23)cc2c4cccc2)C)C1(C)C)C	6-phospho-1-fructokinase
Clc1cc(ccc1)-c1ncc(C2N(CC(O)C2)C(=O)c2sccn2)c(c1)C	Metabotropic glutamate receptor 5	Clc1cc(ccc1F)CC(=O)Nc1ccc(S(=O)(=O)Nc2scnn2)cc1	6-phospho-1-fructokinase
Clc1cc(ccc1)-c1ncc(C2N(CC(O)C2)C(=O)C2CCC2)c(c1)C	Metabotropic glutamate receptor 5	P(OC[C@H]1O[C@@H](N2N=CC(=O)NC2=O)[C@H](O)[C@@H]1O)(=O)([O-])[O-]	Orotidine 5'-phosphate decarboxylase
Clc1cc(ccc1)-c1ncc(C2N(CC(O)C2)C(=O)c2nccnc2)c(c1)C	Metabotropic glutamate receptor 5	P(OC[C@H]1OC(N2C(=CC(=O)NC2=O)C#N)[C@H](O)[C@@H]1O)(=O)([O-])[O-]	Orotidine 5'-phosphate decarboxylase
Clc1cc(ccc1)-c1ncc(C2N(CC(F)C2)C(=O)c2scnc2)c(c1)C	Metabotropic glutamate receptor 5	P(OC[C@H]1OC(N2C(N)=CC(=O)NC2=O)[C@H](O)[C@@H]1O)(=O)([O-])[O-]	Orotidine 5'-phosphate decarboxylase
Clc1cc(ccc1)-c1ncc(C2N(CC(F)C2)C(=O)C2CCC2)c(c1)C	Metabotropic glutamate receptor 5	Oc1cccc(CCc2ccc(cc2)CCCCCCC)c1C(=O)[O-]	Histone acetyltransferase KAT5
Clc1cc(ccc1)-c1ncc([C@@H]2N(CCC2)C(=O)c2sccn2)c(c1)C	Metabotropic glutamate receptor 5	S(=O)(=O)(\C=C\c1ccc(nc1)-c1oc(nc1)C(=O)CCCCCCc1ccccc1)C	Monoglyceride lipase
s1c2CCc3n[nH]cc3-c2nc1Nc1ncccc1	Metabotropic glutamate receptor 5	S(=O)(\C=C\c1ccc(nc1)-c1oc(nc1)C(=O)CCCCCCc1ccccc1)C	Monoglyceride lipase
s1c2CCCc3n[nH]cc3-c2nc1Nc1ncccc1	Metabotropic glutamate receptor 5	BrCc1ccc(nc1)-c1oc(nc1)C(=O)CCCCCCc1ccccc1	Monoglyceride lipase
s1c2CCCc3n[nH]cc3-c2nc1Nc1ncccn1	Metabotropic glutamate receptor 5	o1c(cnc1C(=O)CCCCCCc1ccccc1)-c1ncc(cc1)CC#N	Monoglyceride lipase
O=C(Nc1n(nc(c1)-c1ccccc1)-c1ccccc1)c1cc(ccc1)C#N	Metabotropic glutamate receptor 5	o1c(cnc1C(=O)CCCCCCc1ccccc1)-c1ncc(cc1)CC(OC)=N	Monoglyceride lipase
s1nc(-c2ccc(OC)cc2)c(C)c1[N-]C(=O)[C@@H]1C[C@H]1C	Metabotropic glutamate receptor 5	S(OCC)(=O)(=O)\C=C\c1ccc(nc1)-c1oc(nc1)C(=O)CCCCCCc1ccccc1	Monoglyceride lipase
O1c2c(cccc2)/C(=N/O)/[C@@H]2C[C@]12C(=O)Nc1ncccc1	Metabotropic glutamate receptor 5	S/1CC(=O)N(\C\1=N\N=C/1\c2c(NC\1=O)cccc2)c1ccc(O)cc1	Mitogen-activated protein kinase kinase kinase 7
Fc1ccc(N2CC(CC2=O)c2onc(n2)-c2ncccc2)cc1	Metabotropic glutamate receptor 5	[nH]1c2c(cccc2)c(-c2nc(ncc2)NCCc2c3c([nH]c2)cccc3)c1C	Interferon-induced, double-stranded RNA-activated protein kinase
Fc1ccc(N2CC(CC2=O)c2onc(n2)-c2nc(ccc2)C)cc1	Metabotropic glutamate receptor 5	O1[C@@H]([C@H](O)[C@H](O)CNC(=O)Cc2ccc(cc2)-c2ccc(O)cc2)[C@H](NC(=O)CO)[C@@H](O)C[C@]1(OCc1ccccc1)C(=O)[O-]	Myelin-associated glycoprotein
Clc1ccc(N2CC(CC2=O)c2onc(n2)-c2cc(F)ccc2)cc1	Metabotropic glutamate receptor 5	O1[C@@H]([C@H](O)[C@H](O)CNC(=O)Cc2ccc(cc2)-c2ccc(O)cc2)[C@H](NC(=O)CO)[C@@H](O)C[C@]1(OCc1ccc(cc1)-c1ccccc1)C(=O)[O-]	Myelin-associated glycoprotein
Clc1ccc(N2CC(CC2=O)c2onc(n2)-c2cc(ccc2)C)cc1	Metabotropic glutamate receptor 5	O1[C@@H]([C@H](O)[C@H](O)C[NH2+]Cc2ccc(cc2)-c2ccc(O)cc2)[C@H](NC(=O)CO)[C@@H](O)C[C@]1(OCc1ccccc1)C(=O)[O-]	Myelin-associated glycoprotein
Clc1ccc(N2CC(CC2=O)c2onc(n2)-c2cc(OC)ccc2)cc1	Metabotropic glutamate receptor 5	O1[C@@H]([C@H](O)[C@H](O)C[NH2+]Cc2ccc(cc2)-c2ccc(O)cc2)[C@H](NC(=O)CO)[C@@H](O)C[C@]1(OCc1ccc(cc1)-c1ccccc1)C(=O)[O-]	Myelin-associated glycoprotein
Clc1ccc(N2CC(CC2=O)c2onc(n2)-c2ccc(F)cc2)cc1	Metabotropic glutamate receptor 5	O1[C@H](CO[C@@]2(O[C@@H]([C@H](O)[C@H](O)CNC(=O)Cc3ccc(cc3)-c3ccc(O)cc3)[C@H](NC(=O)CO)[C@@H](O)C2)C(=O)[O-])[C@@H](O)[C@@H](O)[C@@H](O)[C@H]1Oc1ccc(OC)cc1	Myelin-associated glycoprotein
Clc1ccc(N2CC(CC2=O)c2onc(n2)-c2nc(ccc2)C)cc1	Metabotropic glutamate receptor 5	O1[C@H](CO[C@@]2(O[C@@H]([C@H](O)[C@H](O)C[NH2+]Cc3ccc(cc3)-c3ccc(O)cc3)[C@H](NC(=O)CO)[C@@H](O)C2)C(=O)[O-])[C@@H](O)[C@@H](O)[C@@H](O)[C@H]1Oc1ccc(OC)cc1	Myelin-associated glycoprotein
Fc1cc(ccc1)-c1nc(on1)C1CC(=O)N(C1)c1ccc(cc1)C	Metabotropic glutamate receptor 5	Fc1ccc(N2CCN(CC2)C(=O)N2CCOCC2)cc1	Aldo-keto reductase family 1 member C2
o1nc(nc1C1CC(=O)N(C1)c1ccc(cc1)C)-c1cc(ccc1)C	Metabotropic glutamate receptor 5	O1CCN(CC1)C(=O)N1CCN(CC1)c1ccccc1	Aldo-keto reductase family 1 member C2
FC(F)(F)c1cc(ccc1)-c1nc(on1)C1CC(=O)N(C1)c1ccc(cc1)C	Metabotropic glutamate receptor 5	Clc1ccc(N2CCN(CC2)C(=O)N2CCCCC2)cc1	Aldo-keto reductase family 1 member C2
o1nc(nc1C1CC(=O)N(C1)c1ccc(cc1)C)-c1ccccc1	Metabotropic glutamate receptor 5	S(=O)(=O)(N1CCCCC1)c1ccc(N2CCCC2=O)cc1	Aldo-keto reductase family 1 member C2
Clc1cc(N2CC(CC2=O)c2onc(n2)-c2cc(ccc2)C)ccc1C	Metabotropic glutamate receptor 5	S(=O)(=O)(N1CCc2c(C1)cccc2)c1ccc(N2CCCC2=O)cc1	Aldo-keto reductase family 1 member C2
Clc1cc(N2CC(CC2=O)c2onc(n2)-c2cc(F)ccc2)ccc1Cl	Metabotropic glutamate receptor 5	S1C(CC(=O)Nc2ccccc2O)C(=O)[N-]C1=O	Aldo-keto reductase family 1 member C2
Clc1cc(N2CC(CC2=O)c2onc(n2)-c2cc(ccc2)C)ccc1Cl	Metabotropic glutamate receptor 5	S(=O)(=O)(N1CCCCC1C)c1ccc(N2CCCC2=O)cc1	Aldo-keto reductase family 1 member C2
Clc1cc(N2CC(CC2=O)c2onc(n2)-c2ccc(F)cc2)ccc1Cl	Metabotropic glutamate receptor 5	S(=O)(=O)(N1CCCC[C@H]1C)c1ccc(N2CCCC2=O)cc1	Aldo-keto reductase family 1 member C2
Clc1cc(N2CC(CC2=O)c2onc(n2)-c2ccc(Cl)cc2)ccc1Cl	Metabotropic glutamate receptor 5	S(=O)(=O)(N1CC(CCC1)C)c1ccc(N2CCCC2=O)cc1	Aldo-keto reductase family 1 member C2
Clc1cc(ccc1)-c1nc(on1)C1CC(=O)N(C1)Cc1ccc(F)cc1	Metabotropic glutamate receptor 5	S(=O)(=O)(N1CCC(CC1)C)c1ccc(N2CCCC2=O)cc1	Aldo-keto reductase family 1 member C2
Clc1cc(ccc1)-c1nc(on1)[C@@H]1CC(=O)N(C1)[C@H](C)c1ccccc1	Metabotropic glutamate receptor 5	S(=O)(=O)(N1[C@H](CCC[C@@H]1C)C)c1ccc(N2CCCC2=O)cc1	Aldo-keto reductase family 1 member C2
Clc1cc(ccc1)-c1nc(on1)C1CC(=O)N(C1)CC(C)C	Metabotropic glutamate receptor 5	S(=O)(=O)(N1C[C@@H](O)CCC1)c1ccc(N2CCCC2=O)cc1	Aldo-keto reductase family 1 member C2
Clc1cc(ccc1)-c1nc(on1)CN1c2c(SC1=O)cccc2	Metabotropic glutamate receptor 5	S(=O)(=O)(N1C[C@H](O)CCC1)c1ccc(N2CCCC2=O)cc1	Aldo-keto reductase family 1 member C2
Clc1cc(ccc1)-c1nc(on1)CN1c2c(OC1=O)cccc2	Metabotropic glutamate receptor 5	S(=O)(=O)(N1CCCCC1C)c1ccc(N2CCC2=O)cc1	Aldo-keto reductase family 1 member C2
Clc1cc(ccc1)-c1nc(on1)CN1c2c(OCC1=O)cccc2	Metabotropic glutamate receptor 5	S(=O)(=O)(N1CCCCC1C)c1ccc(N2CCCCC2=O)cc1	Aldo-keto reductase family 1 member C2
Clc1cc(ccc1)-c1nc(on1)CCN1c2c(OCC1=O)cccc2	Metabotropic glutamate receptor 5	S(=O)(=O)(N1CCCCC1C)c1ncc(N2CCCC2=O)cc1	Aldo-keto reductase family 1 member C2
Clc1cc(ccc1)-c1nc(on1)CCN1c2cc(Cl)ccc2CCC1=O	Metabotropic glutamate receptor 5	S(=O)(=O)(N1CCCCC1C)c1ccc(NC(=O)C(C)(C)C)cc1	Aldo-keto reductase family 1 member C2
Clc1cc(ccc1)-c1nc(on1)C1CC(=O)N(C1)c1ccc(F)cc1	Metabotropic glutamate receptor 5	S(=O)(=O)(N1CCCCC1C)c1ccc(N2S(=O)(=O)CCC2)cc1	Aldo-keto reductase family 1 member C2
Fc1ccc(N2CC(CC2=O)c2onc(n2)-c2cc(ccc2)C)cc1	Metabotropic glutamate receptor 5	Clc1ccc(N2CCN(CC2)C(=O)N2CCN(CC2)C(=O)CO)cc1	Aldo-keto reductase family 1 member C2
Clc1cc(ccc1)-c1nc(on1)C1CC(=O)N(C1)c1ccc(cc1)C	Metabotropic glutamate receptor 5	Clc1ccc(N2CCN(CC2)C(=O)N2CCc3c(C2)cccc3)cc1	Aldo-keto reductase family 1 member C2
Clc1cc(ccc1)-c1nc(on1)C1CC(=O)N(C1)c1ccc(Cl)cc1	Metabotropic glutamate receptor 5	Clc1ccc(N2C3CC(N(C3)C(=O)N3CCOCC3)C2)cc1	Aldo-keto reductase family 1 member C2
Clc1cc(ccc1)-c1nc(on1)C1CC(=O)N(C1)c1ccc(OC)cc1	Metabotropic glutamate receptor 5	Clc1cc(Cl)ccc1N1CCN(CC1)C(=O)N1CCOCC1	Aldo-keto reductase family 1 member C2
Clc1cc(ccc1)-c1nc(on1)C1CC(=O)N(C1)c1cc(ccc1)C	Metabotropic glutamate receptor 5	Clc1cc(C)c(N2CCN(CC2)C(=O)N2CCOCC2)cc1	Aldo-keto reductase family 1 member C2
Clc1cc(ccc1)-c1nc(on1)C1CC(=O)N(C1)c1cc(Cl)ccc1	Metabotropic glutamate receptor 5	Clc1cc(CO)c(N2CCN(CC2)C(=O)N2CCOCC2)cc1	Aldo-keto reductase family 1 member C2
Clc1cc(ccc1)-c1nc(on1)C1CC(=O)N(C1)c1cc(OC)ccc1	Metabotropic glutamate receptor 5	Clc1ncc(N2CCN(CC2)C(=O)N2CCOCC2)cc1	Aldo-keto reductase family 1 member C2
Clc1cc(ccc1)-c1nc(on1)C1CC(=O)N(C1)c1ccccc1C	Metabotropic glutamate receptor 5	Brc1ccc(nc1)N1CCN(CC1)C(=O)N1CCOCC1	Aldo-keto reductase family 1 member C2
Clc1ccccc1N1CC(CC1=O)c1onc(n1)-c1cc(Cl)ccc1	Metabotropic glutamate receptor 5	Clc1ccc(cc1)C[NH+]1CCN(CC1)C(=O)N1CCOCC1	Aldo-keto reductase family 1 member C2
Clc1cc(ccc1)-c1nc(on1)C1CC(=O)N(C1)c1ccccc1F	Metabotropic glutamate receptor 5	Clc1ccc(cc1)C(=O)N1CCN(CC1)C(=O)N1CCOCC1	Aldo-keto reductase family 1 member C2
Clc1cc(ccc1)-c1nc(on1)C1CC(=O)N(C1)c1ccccc1OC	Metabotropic glutamate receptor 5	Clc1ccc(N2CCN(CC2)C(=O)N2CCSCC2)cc1	Aldo-keto reductase family 1 member C2
Clc1cc(N2CC(CC2=O)c2onc(n2)-c2cc(Cl)ccc2)ccc1Cl	Metabotropic glutamate receptor 5	O1CCN(CC1)C(=O)N1CCN(CC1)c1cc2c(nc1)cccc2	Aldo-keto reductase family 1 member C2
Clc1cc(ccc1)-c1nc(on1)C1CC(=O)N(C1)c1cc(C)c(cc1)C	Metabotropic glutamate receptor 5	O1CCN(CC1)C(=O)N1CCN(CC1)c1ccc(cc1)C#C	Aldo-keto reductase family 1 member C2
Fc1ccc(N2CC(CC2=O)c2onc(n2)-c2ccccc2)cc1	Metabotropic glutamate receptor 5	FC(F)(F)c1ccc(N2CCN(CC2)C(=O)N2CCOCC2)cc1	Aldo-keto reductase family 1 member C2
Fc1cc(ccc1)-c1nc(on1)C1CC(=O)N(C1)c1ccc(F)cc1	Metabotropic glutamate receptor 5	Clc1ccc(N2CCN(CC2)C(=O)N2CCOCC2)cc1	Aldo-keto reductase family 1 member C2
Fc1ccc(N2CC(CC2=O)c2onc(n2)-c2cc(OC)ccc2)cc1	Metabotropic glutamate receptor 5	Brc1ccc(N2CCN(CC2)C(=O)N2CCOCC2)cc1	Aldo-keto reductase family 1 member C2
Fc1ccc(N2CC(CC2=O)c2onc(n2)-c2cc(ccc2)C(F)(F)F)cc1	Metabotropic glutamate receptor 5	Ic1ccc(N2CCN(CC2)C(=O)N2CCOCC2)cc1	Aldo-keto reductase family 1 member C2
Fc1cc(ccc1)-c1nc(on1)[C@H]1N(CC1)C(=O)Cc1cc(F)ccc1	Metabotropic glutamate receptor 5	O1CCN(CC1)C(=O)N1CCN(CC1)c1ccc(cc1)C(OC)=O	Aldo-keto reductase family 1 member C2
Clc1cc(ccc1)-c1nc(on1)C1CN(C1)C(=O)c1ccc(F)cc1	Metabotropic glutamate receptor 5	S(=O)(=O)(C)c1ccc(N2CCN(CC2)C(=O)N2CCOCC2)cc1	Aldo-keto reductase family 1 member C2
Clc1cc(ccc1)-c1nc(on1)C1CN(C1)C(=O)c1cc(F)ccc1	Metabotropic glutamate receptor 5	O1CCN(CC1)C(=O)N1CCN(CC1)c1ccc([N+](=O)[O-])cc1	Aldo-keto reductase family 1 member C2
Clc1cc(ccc1)-c1nc(on1)C1CN(C1)C(=O)c1ccccc1F	Metabotropic glutamate receptor 5	Clc1ccccc1N1CCN(CC1)C(=O)N1CCOCC1	Aldo-keto reductase family 1 member C2
Fc1ccc(cc1)C(=O)N1CC(C1)c1onc(n1)-c1cc(ccc1)C	Metabotropic glutamate receptor 5	FC(F)(F)c1ccccc1N1CCN(CC1)C(=O)N1CCOCC1	Aldo-keto reductase family 1 member C2
Fc1cc(ccc1)C(=O)N1CC(C1)c1onc(n1)-c1cc(ccc1)C	Metabotropic glutamate receptor 5	Clc1cc(N2CCN(CC2)C(=O)N2CCOCC2)ccc1	Aldo-keto reductase family 1 member C2
Fc1ccccc1C(=O)N1CC(C1)c1onc(n1)-c1cc(ccc1)C	Metabotropic glutamate receptor 5	O1CCN(CC1)C(=O)N1CCN(CC1)c1ccc(cc1)C	Aldo-keto reductase family 1 member C2
Clc1ccc(cc1)C(=O)N1CC(C1)c1onc(n1)-c1cc(ccc1)C	Metabotropic glutamate receptor 5	O1CCN(CC1)C(=O)N1CCN(CC1)c1ccc(OC)cc1	Aldo-keto reductase family 1 member C2
Fc1cc(ccc1)-c1nc(on1)C1CN(C1)C(=O)c1ccc(F)cc1	Metabotropic glutamate receptor 5	O1CCN(CC1)C(=O)N1CCN(CC1)c1cc2c(cc1)cccc2	Aldo-keto reductase family 1 member C2
Clc1ccc(cc1)C(=O)N1CC(C1)c1onc(n1)-c1cc(F)ccc1	Metabotropic glutamate receptor 5	O=C1N2c3c(NC2(CC1)c1ccccc1)cccc3	Aldo-keto reductase family 1 member C2
Fc1cc(ccc1)-c1nc(on1)C1CN(C1)C(=O)c1ccc(cc1)C	Metabotropic glutamate receptor 5	O(C(=O)N1CCN(CC1)c1cc([nH+]c2c1cccc2)C)c1ncc(cc1)-c1ccccc1	LDL-associated phospholipase A2
Fc1cc(ccc1F)C(=O)N1CC(C1)c1onc(n1)-c1cc(F)ccc1	Metabotropic glutamate receptor 5	Brc1cc2N(C=C(C(=O)[O-])C(=O)c2cc1)[C@@H]1O[C@H](CO)[C@@H](O)[C@H]1O	Glyceraldehyde-3-phosphate dehydrogenase, glycosomal
Clc1cc(ccc1)-c1nc(on1)C1CN(S(=O)(=O)c2ccc(cc2)C)C1	Metabotropic glutamate receptor 5	O1[C@H](CO)[C@@H](O)[C@@H](O)[C@@H]1N1C=C(C(=O)[O-])C(=O)c2c1cc(cc2)C	Glyceraldehyde-3-phosphate dehydrogenase, glycosomal
Clc1cc(ccc1)-c1nc(on1)C1CN(S(=O)(=O)c2ccc(Cl)cc2)C1	Metabotropic glutamate receptor 5	O1[C@H](CO)[C@@H](O)[C@@H](O)[C@@H]1N1C=C(C(=O)[O-])C(=O)c2cc(OC)ccc12	Glyceraldehyde-3-phosphate dehydrogenase, glycosomal
Clc1cc(ccc1)-c1nc(on1)C1CN(S(=O)(=O)c2ccc(F)cc2)C1	Metabotropic glutamate receptor 5	Brc1cc2c(N(C=C(C(=O)[O-])C2=O)[C@@H]2O[C@H](CO)[C@@H](O)[C@H]2O)cc1	Glyceraldehyde-3-phosphate dehydrogenase, glycosomal
Clc1cc(ccc1)-c1nc(on1)C1CN(S(=O)(=O)c2cc(ccc2)C)C1	Metabotropic glutamate receptor 5	O1[C@H](CO)[C@@H](O)[C@@H](O)[C@@H]1N1C=C(C(=O)[O-])C(=O)c2cc(ccc12)C	Glyceraldehyde-3-phosphate dehydrogenase, glycosomal
S(=O)(=O)(N1CC(C1)c1onc(n1)-c1cc(ccc1)C)c1ccc(cc1)C	Metabotropic glutamate receptor 5	O1[C@H](CO)[C@@H](O)[C@@H](O)[C@@H]1N1C=C(C(=O)[O-])C(=O)c2c1cc(OC)cc2	Glyceraldehyde-3-phosphate dehydrogenase, glycosomal
Clc1ccc(S(=O)(=O)N2CC(C2)c2onc(n2)-c2cc(ccc2)C)cc1	Metabotropic glutamate receptor 5	Clc1cc2c(N(C=C(C(=O)[O-])C2=O)[C@@H]2O[C@@H](CO)[C@@H](O)[C@H]2O)cc1	Glyceraldehyde-3-phosphate dehydrogenase, glycosomal
S(=O)(=O)(N1CC(C1)c1onc(n1)-c1cc(ccc1)C)c1ccc(F)cc1	Metabotropic glutamate receptor 5	S1SC[C@H](NC(=O)[C@H]2N(CCC2)C(=O)C(=O)[C@@H](NC(=O)[C@@H](NC(=O)CNC(=O)CNC(=O)[C@@H](NC(=O)[C@@H](NC(=O)CNC(=O)[C@@H](NC(=O)[C@@H](NC(=O)[C@@H](NC(=O)[C@@H](NC(=O)[C@@H](NC(=O)C)CCC(=O)N)CCCNC(=[NH2+])N)Cc2ccccc2)C1)[C@H](O)C)Cc1nc[nH]c1)Cc1ccccc1)CC(C)C)Cc1ccc(O)cc1)C(=O)N[C@@H](CC(=O)N)C(=O)NCC(=O)N1CCC[C@H]1C(=O)N	IgG receptor FcRn large subunit p51
S(=O)(=O)(N1CC(C1)c1onc(n1)-c1cc(ccc1)C)c1cc(ccc1)C	Metabotropic glutamate receptor 5	S1SC[C@H](NC(=O)[C@H]2N(CCC2)C(=O)C(=O)[C@@H](NC(=O)[C@@H](NC(=O)CNC(=O)CNC(=O)[C@@H](NC(=O)[C@@H](NC(=O)CNC(=O)[C@@H](NC(=O)[C@@H](NC(=O)[C@@H](NC(=O)[C@@H](NC(=O)C)CCCNC(=[NH2+])N)Cc2ccccc2)C1)[C@H](O)C)Cc1nc[nH]c1)Cc1ccccc1)CC(C)C)Cc1ccc(O)cc1)C(=O)N	IgG receptor FcRn large subunit p51
o1nc(nc1C1CN(C1)C(=O)C1CCCCC1)-c1cc(ccc1)C	Metabotropic glutamate receptor 5	S1SC[C@H](NC(=O)[C@H]2N(CCC2)C(=O)C(=O)[C@@H](NC(=O)[C@@H](N(C)C(=O)CN2CCC[C@H](NC(=O)[C@@H](NC(=O)[C@@H](NC(=O)CNC(=O)[C@@H](NC(=O)[C@@H](NC(=O)[C@@H](NC(=O)[C@@H](NC(=O)C)CCCNC(=[NH2+])N)Cc3ccccc3)C1(C)C)[C@H](O)C)Cc1nc[nH]c1)Cc1ccccc1)C2=O)CC(C)C)Cc1ccc(O)cc1)C(=O)N	IgG receptor FcRn large subunit p51
o1nc(nc1C1CN(C1)C(=O)C1CCC(CC1)C)-c1cc(ccc1)C	Metabotropic glutamate receptor 5	S1SC[C@H](NC(=O)[C@H]2N(CCC2)C(=O)C(=O)[C@@H](NC(=O)[C@@H](N(C)C(=O)CN2CCC[C@H](NC(=O)[C@@H](NC(=O)[C@@H](NC(=O)CNC(=O)[C@@H](N(C)C(=O)[C@@H](NC(=O)[C@@H](NC(=O)[C@@H](NC(=O)C)CCCNC(=[NH2+])N)Cc3ccccc3)C1(C)C)C)Cc1nc[nH]c1)Cc1ccccc1)C2=O)CC(C)C)Cc1ccc(O)cc1)C(=O)N	IgG receptor FcRn large subunit p51
o1nc(nc1C1CN(C1)C(=O)C1CC(CCC1)C)-c1cc(ccc1)C	Metabotropic glutamate receptor 5	S1SC[C@H](NC(=O)[C@H]2N(CCC2)C(=O)C(=O)[C@@H](NC(=O)[C@@H](N(C)C(=O)CN(C)C(=O)CNC(=O)[C@@H](NC(=O)[C@@H](NC(=O)CNC(=O)[C@@H](NC(=O)[C@@H](NC(=O)[C@@H](NC(=O)[C@@H](NC(=O)C)CCCNC(=[NH2+])N)Cc2ccccc2)C1(C)C)[C@H](O)C)Cc1nc[nH]c1)Cc1ccccc1)CC(C)C)Cc1ccc(O)cc1)C(=O)N	IgG receptor FcRn large subunit p51
FC(F)(F)C1CCC(CC1)C(=O)N1CC(C1)c1onc(n1)-c1cc(ccc1)C	Metabotropic glutamate receptor 5	S1SC[C@H](NC(=O)[C@H]2N(CCC2)C(=O)C(=O)[C@@H](NC(=O)[C@@H](N(C)C(=O)CN(C)C(=O)CNC(=O)[C@@H](NC(=O)CNC(=O)[C@@H](NC(=O)[C@@H](NC(=O)[C@@H](NC(=O)[C@@H](NC(=O)C)CCCNC(=[NH2+])N)Cc2ccccc2)C1(C)C)[C@H](O)C)Cc1ccc(NC(=[NH2+])N)cc1)CC(C)C)Cc1ccc(O)cc1)C(=O)N	IgG receptor FcRn large subunit p51
o1nc(nc1C1CN(C1)C(=O)C1CCCC1)-c1cc(ccc1)C	Metabotropic glutamate receptor 5	Oc1ccc(cc1)C[C@@H]1NC(=O)[C@@H](N(C)C(=O)CN(C)C(=O)CNC(=O)[C@@H](NC(=O)[C@@H](NC(=O)CNC(=O)[C@@H](NC(=O)[C@@H](NC(=O)[C@@H](NC(=O)[C@@H](NC(=O)[C@@H](NC(=O)C)CCC(=O)N)CCCNC(=[NH2+])N)Cc2ccccc2)CC(=O)NCCCC[C@H](NC(=O)[C@H]2N(CCC2)C(=O)C1=O)C(=O)N[C@@H](CC(=O)N)C(=O)NCC(=O)N1CCC[C@H]1C(=O)N)[C@H](O)C)Cc1nc[nH]c1)Cc1ccccc1)CC(C)C	IgG receptor FcRn large subunit p51
o1nc(nc1C1CN(C1)C(=O)C1CCC1)-c1cc(ccc1)C	Metabotropic glutamate receptor 5	S(CCC(=O)NCCC[NH+](CCCNC(=O)CCSCC(=O)N[C@@H](CCC(=O)N)C(=O)N[C@@H](CCCNC(=[NH2+])N)C(=O)N[C@@H](Cc1ccccc1)C(=O)N[C@H]1CC(=O)NCCCC[C@H](NC(=O)[C@H]2N(CCC2)C(=O)C(=O)[C@@H](NC(=O)[C@@H](N(C)C(=O)CN(C)C(=O)CNC(=O)[C@@H](NC(=O)[C@@H](NC(=O)CNC(=O)[C@@H](NC1=O)[C@H](O)C)Cc1nc[nH]c1)Cc1ccccc1)CC(C)C)Cc1ccc(O)cc1)C(=O)N[C@@H](CC(=O)N)C(=O)NCC(=O)N1CCC[C@H]1C(=O)N)CC(=O)NCC(=O)[O-])CC(=O)N[C@@H](Cc1ccccc…	IgG receptor FcRn large subunit p51
o1nc(nc1C1CN(C1)C(=O)C1CCOC1)-c1cc(ccc1)C	Metabotropic glutamate receptor 5	S(CCC(=O)NCCC(=O)NCCC[NH+](CCCNC(=O)CCNC(=O)CCSCC(=O)N[C@@H](CCC(=O)N)C(=O)N[C@@H](CCCNC(=[NH2+])N)C(=O)N[C@@H](Cc1ccccc1)C(=O)N[C@H]1CC(=O)NCCCC[C@H](NC(=O)[C@H]2N(CCC2)C(=O)C(=O)[C@@H](NC(=O)[C@@H](N(C)C(=O)CN(C)C(=O)CNC(=O)[C@@H](NC(=O)[C@@H](NC(=O)CNC(=O)[C@@H](NC1=O)[C@H](O)C)Cc1nc[nH]c1)Cc1ccccc1)CC(C)C)Cc1ccc(O)cc1)C(=O)N[C@@H](CC(=O)N)C(=O)NCC(=O)N1CCC[C@H]1C(=O)N)C)CC(=O)N[C@@H](Cc1ccccc…	IgG receptor FcRn large subunit p51
O1CCCC1C(=O)N1CC(C1)c1onc(n1)-c1cc(ccc1)C	Metabotropic glutamate receptor 5	S(CCC(=O)NCCC(=O)NCCC(=O)NCCC[NH+](CCCNC(=O)CCNC(=O)CCSCC(=O)N[C@@H](CCC(=O)N)C(=O)N[C@@H](CCCNC(=[NH2+])N)C(=O)N[C@@H](Cc1ccccc1)C(=O)N[C@H]1CC(=O)NCCCC[C@H](NC(=O)[C@H]2N(CCC2)C(=O)C(=O)[C@@H](NC(=O)[C@@H](N(C)C(=O)CN(C)C(=O)CNC(=O)[C@@H](NC(=O)[C@@H](NC(=O)CNC(=O)[C@@H](NC1=O)[C@H](O)C)Cc1nc[nH]c1)Cc1ccccc1)CC(C)C)Cc1ccc(O)cc1)C(=O)N[C@@H](CC(=O)N)C(=O)NCC(=O)N1CCC[C@H]1C(=O)N)CC(=O)NCC(=O)[O-…	IgG receptor FcRn large subunit p51
o1nc(nc1C1CN(C1)C(=O)C1CCOCC1)-c1cc(ccc1)C	Metabotropic glutamate receptor 5	S(CCC(=O)NCCC(=O)NCCC(=O)NCC[NH2+]CCC[NH+](CCCNC(=O)CCNC(=O)CCNC(=O)CCNC(=O)CCSC(=O)N[C@@H](CCC(=O)N)C(=O)N[C@@H](CCCNC(=[NH2+])N)C(=O)N[C@@H](Cc1ccccc1)C(=O)N[C@H]1CC(=O)NCCCC[C@H](NC(=O)[C@H]2N(CCC2)C(=O)C(=O)[C@@H](NC(=O)[C@@H](N(C)C(=O)CN(C)C(=O)CNC(=O)[C@@H](NC(=O)[C@@H](NC(=O)CNC(=O)[C@@H](NC1=O)[C@H](O)C)Cc1nc[nH]c1)Cc1ccccc1)CC(C)C)Cc1ccc(O)cc1)C(=O)N[C@@H](CC(=O)N)C(=O)NCC(=O)N1CCC[C@H]1…	IgG receptor FcRn large subunit p51
FC1(F)CCC(CC1)C(=O)N1CC(C1)c1onc(n1)-c1cc(ccc1)C	Metabotropic glutamate receptor 5	S(CC(=O)N[C@@H](Cc1ccccc1)C(=O)N[C@H]1CC(=O)NCCCC[C@H](NC(=O)[C@H]2N(CCC2)C(=O)C(=O)[C@@H](NC(=O)[C@@H](N(C)C(=O)CN(C)C(=O)CNC(=O)[C@@H](NC(=O)[C@@H](NC(=O)CNC(=O)[C@@H](NC1=O)[C@H](O)C)Cc1nc[nH]c1)Cc1ccccc1)CC(C)C)Cc1ccc(O)cc1)C(=O)N[C@@H](CC(=O)N)C(=O)NCC(=O)N1CCC[C@H]1C(=O)N)CC(=O)N[C@@H](CCC(=O)N)C(=O)N[C@@H](CCCNC(=[NH2+])N)C(=O)N[C@@H](Cc1ccccc1)C(=O)N[C@H]1CC(=O)NCCCC[C@H](NC(=O)[C@H]2N(CC…	IgG receptor FcRn large subunit p51
Clc1cc(ccc1)-c1nc(on1)C1CN(C1)C(=O)C1CCCCC1	Metabotropic glutamate receptor 5	S1SC[C@H](NC(=O)[C@H]2N(CCC2)C(=O)C(=O)[C@@H](NC(=O)[C@@H](NC(=O)CNC(=O)CNC(=O)[C@@H](NC(=O)[C@@H](NC(=O)CNC(=O)[C@@H](NC(=O)[C@@H](NC(=O)[C@@H](NC(=O)[C@@H](NC(=O)CCC(=O)NCC[NH+](CC(=O)N[C@@H](CCCNC(=[NH2+])N)C(=O)N[C@@H](Cc2ccccc2)C(=O)N[C@H]2CSSC[C@H](NC(=O)[C@H]3N(CCC3)C(=O)C(=O)[C@@H](NC(=O)[C@@H](NC(=O)CNC(=O)CNC(=O)[C@@H](NC(=O)[C@@H](NC(=O)CNC(=O)[C@@H](NC2=O)[C@H](O)C)Cc2nc[nH]c2)Cc2cccc…	IgG receptor FcRn large subunit p51
Clc1cc(ccc1)-c1nc(on1)C1CN(C1)C(=O)C1CCC1	Metabotropic glutamate receptor 5	S1SC[C@H](NC(=O)[C@H]2N(CCC2)C(=O)C(=O)[C@@H](NC(=O)[C@@H](N(C)C(=O)CN2CCC[C@H](NC(=O)[C@@H](NC(=O)[C@@H](NC(=O)CNC(=O)[C@@H](NC(=O)[C@@H](NC(=O)[C@@H](NC(=O)[C@@H](NC(=O)CCC(=O)NCC[NH+](CC(=O)N[C@@H](CCCNC(=[NH2+])N)C(=O)N[C@@H](Cc3ccccc3)C(=O)N[C@H]3C(SSC[C@H](NC(=O)[C@H]4N(CCC4)C(=O)C(=O)[C@@H](NC(=O)[C@@H](N(C)C(=O)CN4CCC[C@H](NC(=O)[C@@H](NC(=O)[C@@H](NC(=O)CNC(=O)[C@@H](NC3=O)[C@H](O)C)Cc3n…	IgG receptor FcRn large subunit p51
Clc1cc(ccc1)-c1nc(on1)C1CN(C1)C(=O)C1OCCC1	Metabotropic glutamate receptor 5	S1SC[C@H](NC(=O)[C@H]2N(CCC2)C(=O)C(=O)[C@@H](NC(=O)[C@@H](N(C)C(=O)CN2CCC[C@H](NC(=O)[C@@H](NC(=O)[C@@H](NC(=O)CNC(=O)[C@@H](N(C)C(=O)[C@@H](NC(=O)[C@@H](NC(=O)[C@@H](NC(=O)CCC(=O)NCC[NH+](CC(=O)N[C@@H](CCCNC(=[NH2+])N)C(=O)N[C@@H](Cc3ccccc3)C(=O)N[C@H]3C(SSC[C@H](NC(=O)[C@H]4N(CCC4)C(=O)C(=O)[C@@H](NC(=O)[C@@H](N(C)C(=O)CN4CCC[C@H](NC(=O)[C@@H](NC(=O)[C@@H](NC(=O)CNC(=O)[C@@H](N(C)C3=O)C)Cc3nc[…	IgG receptor FcRn large subunit p51
Clc1cc(ccc1)-c1nc(on1)C1CN(C1)C(=O)C1CCC(F)(F)CC1	Metabotropic glutamate receptor 5	Oc1ccc(cc1)C[C@@H]1NC(=O)[C@@H](N(C)C(=O)CN(C)C(=O)CNC(=O)[C@@H](NC(=O)[C@@H](NC(=O)CNC(=O)[C@@H](NC(=O)[C@@H](NC(=O)[C@@H](NC(=O)[C@@H](NC(=O)CCC(=O)NCC[NH+](CC(=O)N[C@@H](CCCNC(=[NH2+])N)C(=O)N[C@@H](Cc2ccccc2)C(=O)N[C@H]2CC(=O)NCCCC[C@H](NC(=O)[C@H]3N(CCC3)C(=O)C(=O)[C@@H](NC(=O)[C@@H](N(C)C(=O)CN(C)C(=O)CNC(=O)[C@@H](NC(=O)[C@@H](NC(=O)CNC(=O)[C@@H](NC2=O)[C@H](O)C)Cc2nc[nH]c2)Cc2ccccc2)CC(C)…	IgG receptor FcRn large subunit p51
Clc1cc(ccc1)-c1nc(on1)C1CN(C1)C(=O)C1CCC(CC1)C	Metabotropic glutamate receptor 5	S1SC[C@H](NC(=O)[C@H]2N(CCC2)C(=O)C(=O)[C@@H](NC(=O)[C@@H](N(C)C(=O)CN(C)C(=O)CNC(=O)[C@@H](NC(=O)[C@@H](NC(=O)CNC(=O)[C@@H](NC(=O)[C@@H](NC(=O)[C@@H](NC(=O)[C@@H](NC(=O)CCC(=O)NCC[NH+](CC(=O)NCCC(=O)NCCC(=O)NCCC(=O)N[C@@H](CCCNC(=[NH2+])N)C(=O)N[C@@H](Cc2ccccc2)C(=O)N[C@H]2C(SSC[C@H](NC(=O)[C@H]3N(CCC3)C(=O)C(=O)[C@@H](NC(=O)[C@@H](N(C)C(=O)CN(C)C(=O)CNC(=O)[C@@H](NC(=O)[C@@H](NC(=O)CNC(=O)[C@@H…	IgG receptor FcRn large subunit p51
Clc1cc(ccc1)-c1nc(on1)C1CN(C1)C(=O)C1CC(CCC1)C	Metabotropic glutamate receptor 5	S1SC[C@H](NC(=O)[C@H]2N(CCC2)C(=O)C(=O)[C@@H](NC(=O)[C@@H](N(C)C(=O)CN(C)C(=O)CNC(=O)[C@@H](NC(=O)[C@@H](NC(=O)CNC(=O)[C@@H](NC(=O)[C@@H](NC(=O)[C@@H](NC(=O)[C@@H](NC(=O)CCC(=O)NCC[NH2+][C@@H](CCCNC(=[NH2+])N)C(=O)N[C@@H](Cc2ccccc2)C(=O)N[C@H]2C(SSC[C@H](NC(=O)[C@H]3N(CCC3)C(=O)C(=O)[C@@H](NC(=O)[C@@H](N(C)C(=O)CN(C)C(=O)CNC(=O)[C@@H](NC(=O)[C@@H](NC(=O)CNC(=O)[C@@H](NC2=O)[C@H](O)C)Cc2nc[nH]c2)C…	IgG receptor FcRn large subunit p51
Clc1cc(ccc1)-c1nc(on1)C1CN(C1)C(=O)C1CCC(CC1)C(F)(F)F	Metabotropic glutamate receptor 5	S1SC[C@H](NC(=O)[C@H]2N(CCC2)C(=O)C(=O)[C@@H](NC(=O)[C@@H](N(C)C(=O)CN(C)C(=O)CNC(=O)[C@@H](NC(=O)[C@@H](NC(=O)CNC(=O)[C@@H](NC(=O)[C@@H](NC(=O)[C@@H](NC(=O)[C@@H](NC(=O)CCC(=O)N(CCN(C(=O)CCC(=O)N[C@@H](CCCNC(=[NH2+])N)C(=O)N[C@@H](Cc2ccccc2)C(=O)N[C@H]2C(SSC[C@H](NC(=O)[C@H]3N(CCC3)C(=O)C(=O)[C@@H](NC(=O)[C@@H](N(C)C(=O)CN(C)C(=O)CNC(=O)[C@@H](NC(=O)[C@@H](NC(=O)CNC(=O)[C@@H](NC2=O)[C@H](O)C)Cc2…	IgG receptor FcRn large subunit p51
Clc1cc(ccc1)-c1nc(on1)C1CN(C1)C(=O)C1CCC2(CC1)CCC2	Metabotropic glutamate receptor 5	S1SC[C@H](NC(=O)[C@H]2N(CCC2)C(=O)C(=O)[C@@H](NC(=O)[C@@H](N(C)C(=O)CN(C)C(=O)CNC(=O)[C@@H](NC(=O)[C@@H](NC(=O)CNC(=O)[C@@H](NC(=O)[C@@H](NC(=O)[C@@H](NC(=O)[C@@H](NC(=O)C[NH+](CC(=O)N[C@@H](CCCNC(=[NH2+])N)C(=O)N[C@@H](Cc2ccccc2)C(=O)N[C@H]2C(SSC[C@H](NC(=O)[C@H]3N(CCC3)C(=O)C(=O)[C@@H](NC(=O)[C@@H](N(C)C(=O)CN(C)C(=O)CNC(=O)[C@@H](NC(=O)[C@@H](NC(=O)CNC(=O)[C@@H](NC2=O)[C@H](O)C)Cc2nc[nH]c2)Cc2…	IgG receptor FcRn large subunit p51
Fc1cc(ccc1)-c1nc(on1)C1CN(C1)C(=O)C1CCCCC1	Metabotropic glutamate receptor 5	S1SC[C@H](NC(=O)[C@H]2N(CCC2)C(=O)C(=O)[C@@H](NC(=O)[C@@H](N(C)C(=O)CN(C)C(=O)CNC(=O)[C@@H](NC(=O)[C@@H](NC(=O)CNC(=O)[C@@H](NC(=O)[C@@H](NC(=O)[C@@H](NC(=O)[C@@H](NC(=O)CC(CC(=O)N[C@@H](CCCNC(=[NH2+])N)C(=O)N[C@@H](Cc2ccccc2)C(=O)N[C@H]2C(SSC[C@H](NC(=O)[C@H]3N(CCC3)C(=O)C(=O)[C@@H](NC(=O)[C@@H](N(C)C(=O)CN(C)C(=O)CNC(=O)[C@@H](NC(=O)[C@@H](NC(=O)CNC(=O)[C@@H](NC2=O)[C@H](O)C)Cc2nc[nH]c2)Cc2cccc…	IgG receptor FcRn large subunit p51
Fc1cc(ccc1)-c1nc(on1)C1CN(C1)C(=O)C1CCCCC1C	Metabotropic glutamate receptor 5	S1SC[C@H](NC(=O)[C@H]2N(CCC2)C(=O)C(=O)[C@@H](NC(=O)[C@@H](N(C)C(=O)CN(C)C(=O)CNC(=O)[C@@H](NC(=O)[C@@H](NC(=O)CNC(=O)[C@@H](NC(=O)[C@@H](NC(=O)[C@@H](NC(=O)[C@@H](NC(=O)C[C@@H](C(=O)N[C@@H](CCCNC(=[NH2+])N)C(=O)N[C@@H](Cc2ccccc2)C(=O)N[C@H]2C(SSC[C@H](NC(=O)[C@H]3N(CCC3)C(=O)C(=O)[C@@H](NC(=O)[C@@H](N(C)C(=O)CN(C)C(=O)CNC(=O)[C@@H](NC(=O)[C@@H](NC(=O)CNC(=O)[C@@H](NC2=O)[C@H](O)C)Cc2nc[nH]c2)Cc2…	IgG receptor FcRn large subunit p51
FC1(F)CCC(CC1)C(=O)N1CC(C1)c1onc(n1)-c1cc(F)ccc1	Metabotropic glutamate receptor 5	S1SC[C@H](NC(=O)[C@H]2N(CCC2)C(=O)C(=O)[C@@H](NC(=O)[C@@H](N(C)C(=O)CN(C)C(=O)CNC(=O)[C@@H](NC(=O)[C@@H](NC(=O)CNC(=O)[C@@H](NC(=O)[C@@H](NC(=O)[C@@H](NC(=O)[C@@H](NC(=O)CC[C@@H](C(=O)N[C@@H](CCCNC(=[NH2+])N)C(=O)N[C@@H](Cc2ccccc2)C(=O)N[C@H]2C(SSC[C@H](NC(=O)[C@H]3N(CCC3)C(=O)C(=O)[C@@H](NC(=O)[C@@H](N(C)C(=O)CN(C)C(=O)CNC(=O)[C@@H](NC(=O)[C@@H](NC(=O)CNC(=O)[C@@H](NC2=O)[C@H](O)C)Cc2nc[nH]c2)Cc…	IgG receptor FcRn large subunit p51
Fc1cc(ccc1)-c1nc(on1)C1CN(C1)C(=O)C1CCC(CC1)C	Metabotropic glutamate receptor 5	S1SC[C@H](NC(=O)[C@H]2N(CCC2)C(=O)C(=O)[C@@H](NC(=O)[C@@H](N(C)C(=O)CN(C)C(=O)CNC(=O)[C@@H](NC(=O)[C@@H](NC(=O)CNC(=O)[C@@H](NC(=O)[C@@H](NC(=O)[C@@H](NC(=O)[C@@H]([NH3+])CCCNC(=[NH2+])N)Cc2ccccc2)C1(C)C)[C@H](O)C)Cc1nc[nH]c1)Cc1ccccc1)CC(C)C)Cc1ccc(O)cc1)C(=O)NCC(=O)NCC[NH+](CC(=O)N[C@@H](CCCNC(=[NH2+])N)C(=O)N[C@@H](Cc1ccccc1)C(=O)N[C@H]1C(SSC[C@H](NC(=O)[C@H]2N(CCC2)C(=O)C(=O)[C@@H](NC(=O)[C@@…	IgG receptor FcRn large subunit p51
Fc1cc(ccc1)-c1nc(on1)C1CN(C1)C(=O)C1CCC(CC1)C(F)(F)F	Metabotropic glutamate receptor 5	S1SC[C@H](NC(=O)[C@H]2N(CCC2)C(=O)C(=O)[C@@H](NC(=O)[C@@H](N(C)C(=O)CN(C)C(=O)CNC(=O)[C@@H](NC(=O)[C@@H](NC(=O)CNC(=O)[C@@H](NC(=O)[C@@H](NC(=O)[C@@H](NC(=O)[C@@H]([NH3+])CCCNC(=[NH2+])N)Cc2ccccc2)C1(C)C)[C@H](O)C)Cc1nc[nH]c1)Cc1ccccc1)CC(C)C)Cc1ccc(O)cc1)C(=O)NCC(=O)NCC[NH2+]CCNC(=O)CNC(=O)[C@H]1NC(=O)[C@H]2N(CCC2)C(=O)C(=O)[C@@H](NC(=O)[C@@H](N(C)C(=O)CN(C)C(=O)CNC(=O)[C@@H](NC(=O)[C@@H](NC(=O)…	IgG receptor FcRn large subunit p51
Clc1cc(ccc1)-c1nc(on1)C1CN(C1)C(=O)N1CCCCC1	Metabotropic glutamate receptor 5	S1SC[C@H](NC(=O)[C@H]2N(CCC2)C(=O)C(=O)[C@@H](NC(=O)[C@@H](N(C)C(=O)CN(C)C(=O)CNC(=O)[C@@H](NC(=O)CNC(=O)[C@@H](NC(=O)[C@@H](NC(=O)[C@@H](NC(=O)[C@@H](NC(=O)CCC(=O)N[C@@H](CCCNC(=[NH2+])N)C(=O)N[C@@H](Cc2ccccc2)C(=O)N[C@H]2C(SSC[C@H](NC(=O)[C@H]3N(CCC3)C(=O)C(=O)[C@@H](NC(=O)[C@@H](N(C)C(=O)CN(C)C(=O)CNC(=O)[C@@H](NC(=O)CNC(=O)[C@@H](NC2=O)[C@H](O)C)Cc2ccc(NC(=[NH2+])N)cc2)CC(C)C)Cc2ccc(O)cc2)C(=…	IgG receptor FcRn large subunit p51
Clc1cc(ccc1)-c1nc(on1)C1CN(C1)C(=O)N1CCC(CC1)C	Metabotropic glutamate receptor 5	S1SC[C@H](NC(=O)[C@H]2N(CCC2)C(=O)C(=O)[C@@H](NC(=O)[C@@H](N(C)C(=O)CN(C)C(=O)CNC(=O)[C@@H](NC(=O)[C@@H](NC(=O)CNC(=O)[C@@H](NC(=O)[C@@H](NC(=O)[C@@H](NC(=O)[C@@H](NC(=O)CCC(=O)N[C@@H](CCCNC(=[NH2+])N)C(=O)N[C@@H](Cc2ccccc2)C(=O)N[C@H]2C(SSC[C@H](NC(=O)[C@H]3N(CCC3)C(=O)C(=O)[C@@H](NC(=O)[C@@H](N(C)C(=O)CN(C)C(=O)CNC(=O)[C@@H](NC(=O)[C@@H](NC(=O)CNC(=O)[C@@H](NC2=O)[C@H](O)C)Cc2nc[nH]c2)Cc2ccccc2…	IgG receptor FcRn large subunit p51
Clc1cc(ccc1)-c1nc(on1)C1CN(C1)C(=O)N1CC(CCC1)C	Metabotropic glutamate receptor 5	Oc1ccc(cc1)C[C@@H]1NC(=O)[C@@H](N(C)C(=O)CN(C)C(=O)CNC(=O)[C@H](NC(=O)[C@@H](NC(=O)CNC(=O)[C@@H](NC(=O)[C@@H](NC(=O)[C@@H](NC(=O)[C@@H](NC(=O)C)CCCNC(=[NH2+])N)Cc2ccccc2)CC(=O)NCCCC[C@H](NC(=O)[C@H]2N(CCC2)C(=O)C1=O)C(=O)N)[C@H](O)C)Cc1nc[nH]c1)Cc1ccccc1)CC(C)C	IgG receptor FcRn large subunit p51
Clc1cc(ccc1)-c1nc(on1)C1CN(C1)C(=O)N1CCC(F)CC1	Metabotropic glutamate receptor 5	S1SC[C@H](NC(=O)[C@H]2N(CCC2)C(=O)C(=O)[C@H](NC(=O)[C@@H](N(C)C(=O)CN(C)C(=O)CNC(=O)[C@@H](NC(=O)[C@@H](NC(=O)CNC(=O)[C@@H](NC(=O)[C@@H](NC(=O)[C@@H](NC(=O)[C@@H](NC(=O)CCC(=O)NCC[NH+](CC(=O)N[C@@H](CCCNC(=[NH2+])N)C(=O)N[C@@H](Cc2ccccc2)C(=O)N[C@H]2C(SSC[C@H](NC(=O)[C@H]3N(CCC3)C(=O)C(=O)[C@@H](NC(=O)[C@@H](N(C)C(=O)CN(C)C(=O)CNC(=O)[C@@H](NC(=O)[C@@H](NC(=O)CNC(=O)[C@@H](NC2=O)[C@H](O)C)Cc2nc[n…	IgG receptor FcRn large subunit p51
Clc1cc(ccc1)-c1nc(on1)C1CN(C1)C(=O)N1CC(F)CCC1	Metabotropic glutamate receptor 5	S1SC[C@H](NC(=O)[C@H]2N(CCC2)C(=O)C(=O)[C@@H](NC(=O)[C@@H](N(C)C(=O)CN(C)C(=O)CNC(=O)[C@@H](NC(=O)[C@@H](NC(=O)CNC(=O)[C@@H](NC(=O)[C@@H](NC(=O)[C@@H](NC(=O)[C@@H](NC(=O)CCOCCOCCOCCOCCOCCC(=O)N[C@@H](CCCNC(=[NH2+])N)C(=O)N[C@@H](Cc2ccccc2)C(=O)N[C@H]2C(SSC[C@H](NC(=O)[C@H]3N(CCC3)C(=O)C(=O)[C@@H](NC(=O)[C@@H](N(C)C(=O)CN(C)C(=O)CNC(=O)[C@@H](NC(=O)[C@@H](NC(=O)CNC(=O)[C@@H](NC2=O)[C@H](O)C)Cc2nc[…	IgG receptor FcRn large subunit p51
Clc1cc(ccc1)-c1nc(on1)C1CN(C1)C(=O)N1CCC(OC)CC1	Metabotropic glutamate receptor 5	Clc1cc(ccc1Cl)CNc1nc(ccn1)-c1cc2c([nH]nc2)cc1	Phosphatidylinositol-4-phosphate 5-kinase type-1 alpha
Clc1cc(ccc1)-c1nc(on1)C1CN(C1)C(=O)N1CC(OC)CCC1	Metabotropic glutamate receptor 5	Clc1cc(ccc1Cl)CNc1nc(ncc1)-c1cc2c([nH]nc2)cc1	Phosphatidylinositol-4-phosphate 5-kinase type-1 alpha
Clc1cc(ccc1)-c1nc(on1)C1CN(C1)C(=O)N1CC(OC(C1)C)C	Metabotropic glutamate receptor 5	ClCC(=O)NCc1ccc(cc1)C(=O)Nc1cc(Nc2nc(ccn2)-c2cccnc2)c(cc1)C	Tyrosine-protein kinase LCK
Clc1cc(ccc1)-c1nc(on1)C1CN(C1)C(=O)N1CCCCCC1	Metabotropic glutamate receptor 5	s1c(ccc1C(=O)N1N=C(CC1c1ccccc1O)c1cccnc1)-c1ncccc1	Tyrosine-protein kinase LCK
Clc1cc(ccc1)-c1nc(on1)C1CN(C1)C(=O)N1CC(CC1)C	Metabotropic glutamate receptor 5	FC(F)(F)C(C)(C)c1onc(NC(=O)Nc2cc(Oc3ncnc4c3cc(OC)c(OC)c4)ccc2)c1	Tyrosine-protein kinase LCK
Fc1cc(ccc1)-c1nc(on1)[C@H]1N(CC1)C(=O)Cc1ccc(F)cc1	Metabotropic glutamate receptor 5	P(Oc1ccc(cc1)C[C@H](NC(=O)[C@@H](NC(=O)CNC(=O)[C@@H]([NH3+])CCC(=O)[O-])CCC(=O)N)C(=O)N[C@@H](CCC(=O)[O-])C(=O)NCC(=O)N[C@@H]([C@H](CC)C)C(=O)N1CCC[C@@H]1C(=O)[O-])(=O)([O-])[O-]	Tyrosine-protein kinase LCK
Fc1ccccc1C(=O)N1CC[C@H]1c1onc(n1)-c1cc(F)ccc1	Metabotropic glutamate receptor 5	P(Oc1ccc(cc1)C[C@H](NC(=O)[C@@H](NC(=O)CNC(=O)[C@@H]([NH3+])CCC(=O)[O-])CCC(=O)N)C(=O)N[C@@H](CCC(=O)[O-])C(=O)N[C@@H](CCC(=O)[O-])C(=O)N[C@@H]([C@H](CC)C)C(=O)N1CCC[C@@H]1C(=O)[O-])(=O)([O-])[O-]	Tyrosine-protein kinase LCK
Fc1ccccc1C(=O)N1CC[C@H]1c1onc(n1)-c1cc(ccc1)C	Metabotropic glutamate receptor 5	P(Oc1ccc(cc1)C[C@H](NC(=O)[C@@H](NC(=O)CNC(=O)[C@@H]([NH3+])CCC(=O)[O-])CCC(=O)N)C(=O)N[C@@H](CCC(=O)[O-])C(=O)N[C@@H](CCC(=O)[O-])C(=O)NCC(=O)N1CCC[C@@H]1C(=O)[O-])(=O)([O-])[O-]	Tyrosine-protein kinase LCK
Fc1cc(ccc1F)C(=O)N1CC[C@H]1c1onc(n1)-c1cc(ccc1)C	Metabotropic glutamate receptor 5	P(Oc1ccc(cc1)C[C@H](NC(=O)CNC(=O)[C@@H](NC(=O)[C@@H]([NH3+])CCC(=O)[O-])CCC(=O)N)C(=O)NCC(=O)N[C@@H](CCC(=O)[O-])C(=O)N[C@@H]([C@H](CC)C)C(=O)N1CCC[C@@H]1C(=O)[O-])(=O)([O-])[O-]	Tyrosine-protein kinase LCK
o1nc(nc1[C@H]1N(CC1)C(=O)c1ccc(cc1)C#N)-c1cc(ccc1)C	Metabotropic glutamate receptor 5	O=C(Nc1cc(Nc2nc(ccn2)-c2cccnc2)c(cc1)C)c1ccc(cc1)C[NH+]1CC[NH+](CC1)C	Tyrosine-protein kinase LCK
Fc1ccc(cc1)CC(=O)N1CC[C@H]1c1onc(n1)-c1cc(ccc1)C	Metabotropic glutamate receptor 5	Clc1cc(ccc1Cl)CNc1nc(ccn1)-c1cc2c([nH]nc2)cc1	Serine/threonine-protein kinase RIO1
o1nc(nc1C1CN(C1)C(=O)[C@@H]1C2CC(C1)CC2)-c1ccccc1	Metabotropic glutamate receptor 5	Clc1cc(ccc1Cl)CNc1nc(ccn1)-c1cc2c([nH]nc2)cc1	Serine/threonine-protein kinase RIO2
o1nc(nc1C1CN(C1)C(=O)[C@H]1C2CC(C1)CC2)-c1ccccc1	Metabotropic glutamate receptor 5	S1SC[C@H](NC(=O)CNC(=O)[C@@H](NC(=O)[C@@H](NC(=O)[C@@H](NC(=O)[C@@H](NC(=O)[C@@H](NC(=O)[C@@H](NC(=O)CCNC(=O)CCNC(=O)CCNC(=O)CCNC(=O)CCNC(=O)CCNC(=O)CCNC(=O)CCC(=O)N(C)[C@@H]2C[C@H]3O[C@@](n4c5c(c6c(c7c8c(n3c57)cccc8)C(=O)NC6)c3c4cccc3)(C)[C@@H]2OC)C1)C(C)C)Cc1ccccc1)CCCNC(=[NH2+])N)C(C)C)Cc1ccccc1)C(=O)NCC(=O)N	Cell division cycle 2-like protein kinase 6
Fc1cc(ccc1)-c1nc(on1)C1CN(C1)C(=O)[C@@H]1C2CC(C1)CC2	Metabotropic glutamate receptor 5	O1[C@H]2n3c4c(c5c(CNC5=O)c5c6c(n(c45)[C@]1(C)[C@H](OC)[C@H](N(C(=O)CCC(=O)NCCC(=O)NCCC(=O)NCCC(=O)N)C)C2)cccc6)c1c3cccc1	Cell division cycle 2-like protein kinase 6
Fc1cc(ccc1)-c1nc(on1)C1CN(C1)C(=O)[C@H]1C2CC(C1)CC2	Metabotropic glutamate receptor 5	O1[C@H]2n3c4c(c5c(CNC5=O)c5c6c(n(c45)[C@]1(C)[C@H](OC)[C@H](N(C(=O)CCC(=O)NCCC(=O)NCCC(=O)NCCC(=O)NCCC(=O)NCCC(=O)NCCC(=O)NCCC(=O)N[C@H]1CNC(=O)C[C@H](NC(=O)CNC(=O)[C@@H](NC(=O)[C@@H](NC(=O)[C@@H](NC(=O)[C@@H](NC(=O)[C@@H](NC1=O)C(C)C)Cc1ccccc1)CCCNC(=[NH2+])N)C(C)C)Cc1ccccc1)C(=O)N)C)C2)cccc6)c1c3cccc1	Cell division cycle 2-like protein kinase 6
Clc1cc(ccc1)-c1nc(on1)C1CN(C1)C(=O)[C@@H]1C2CC(C1)CC2	Metabotropic glutamate receptor 5	S1SC[C@H](NC(=O)CNC(=O)[C@@H](NC(=O)[C@@H](NC(=O)[C@@H](NC(=O)[C@@H](NC(=O)[C@@H](NC(=O)[C@@H](NC(=O)CCNC(=O)CCNC(=O)CCNC(=O)CCNC(=O)CCNC(=O)CCNC(=O)CCNC(=O)CCC(=O)N(C)[C@@H]2C[C@H]3O[C@@](n4c5c(c6c(c7c8c(n3c57)cccc8)C(=O)NC6)c3c4cccc3)(C)[C@@H]2OC)C1)C(C)C)Cc1ccccc1)CCCNC(=[NH2+])N)C(C)C)Cc1ccccc1)C(=O)NCC(=O)N	Testis-specific serine/threonine-protein kinase 1
Clc1cc(ccc1)-c1nc(on1)C1CN(C1)C(=O)[C@H]1C2CC(C1)CC2	Metabotropic glutamate receptor 5	O1[C@H]2n3c4c(c5c(CNC5=O)c5c6c(n(c45)[C@]1(C)[C@H](OC)[C@H](N(C(=O)CCC(=O)NCCC(=O)NCCC(=O)NCCC(=O)N)C)C2)cccc6)c1c3cccc1	Testis-specific serine/threonine-protein kinase 1
Fc1cc(ccc1)COc1ncc(cc1)C(=O)N[C@@H](C(C)(C)C)C	Metabotropic glutamate receptor 5	O1[C@H]2n3c4c(c5c(CNC5=O)c5c6c(n(c45)[C@]1(C)[C@H](OC)[C@H](N(C(=O)CCC(=O)NCCC(=O)NCCC(=O)NCCC(=O)NCCC(=O)NCCC(=O)NCCC(=O)NCCC(=O)N[C@H]1CNC(=O)C[C@H](NC(=O)CNC(=O)[C@@H](NC(=O)[C@@H](NC(=O)[C@@H](NC(=O)[C@@H](NC(=O)[C@@H](NC1=O)C(C)C)Cc1ccccc1)CCCNC(=[NH2+])N)C(C)C)Cc1ccccc1)C(=O)N)C)C2)cccc6)c1c3cccc1	Testis-specific serine/threonine-protein kinase 1
Fc1cc(ccc1)COc1ccc(cc1)C(=O)N[C@@H](C(C)(C)C)C	Metabotropic glutamate receptor 5	O=C([O-])c1n(O)c2c(cc(cc2)-c2ccccc2)c1	L-lactate dehydrogenase A chain
Fc1cc(ccc1)-c1onc(n1)-c1ncccc1	Metabotropic glutamate receptor 5	O=C([O-])c1n(O)c2cc(ccc2c1)-c1ccccc1	L-lactate dehydrogenase A chain
o1nc(nc1-c1ccccc1C(=O)N)-c1ncccc1	Metabotropic glutamate receptor 5	FC(F)(F)c1cc(cc2n(O)c(cc12)C(=O)[O-])-c1ccccc1	L-lactate dehydrogenase A chain
Fc1cc(cc(F)c1)-c1onc(n1)-c1ncccc1	Metabotropic glutamate receptor 5	O=C([O-])c1n(O)c2c(c1)c(-n1nnc(c1)-c1ccccc1)ccc2	L-lactate dehydrogenase A chain
FC(F)(F)c1cc(cc(c1)C(F)(F)F)-c1onc(n1)-c1ncccc1	Metabotropic glutamate receptor 5	O=C([O-])c1cc(ccc1)-c1nnn(c1)-c1c2cc(n(O)c2ccc1)C(=O)[O-]	L-lactate dehydrogenase A chain
o1nc(nc1-c1cc(cc(c1)C#N)C#N)-c1ncccc1	Metabotropic glutamate receptor 5	O=C([O-])c1cc(ccc1)-c1nnn(c1)-c1cc2n(O)c(cc2cc1)C(=O)[O-]	L-lactate dehydrogenase A chain
Fc1cc(cc(c1)C#N)-c1onc(n1)-c1ncccc1	Metabotropic glutamate receptor 5	O=C([O-])c1n(O)c2cc(-n3nnc(c3)CCCc3nnn(c3)-c3cc4n(O)c(cc4cc3)C(=O)[O-])ccc2c1	L-lactate dehydrogenase A chain
Fc1cc(cc(c1)C#N)-c1occ(n1)-c1ncccc1	Metabotropic glutamate receptor 5	O=C([O-])C([NH2+]Cc1c2c([nH]c1)cccc2)CCC[NH+]=C(N)N	Melanocortin receptor 4
Fc1cc(cc(c1)C#N)-c1nc(on1)-c1ncccc1	Metabotropic glutamate receptor 5	O=C([O-])[C@H]([NH2+]Cc1cc2c(cc1)cccc2)CCC[NH+]=C(N)N	Melanocortin receptor 4
Fc1cc(cc(c1)C#N)-c1oc(cc1)-c1ncccc1	Metabotropic glutamate receptor 5	O=C(Nc1c2c(ccc1)cccc2)[C@@H]([NH2+]Cc1cc2c(cc1)cccc2)CCC[NH+]=C(N)N	Melanocortin receptor 4
Fc1cc(cc(c1)C#N)-c1onc(n1)-c1ncccn1	Metabotropic glutamate receptor 5	O=C([O-])[C@@H]([NH2+]Cc1cc2c(cc1)cccc2)CCC[NH+]=C(N)N	Melanocortin receptor 4
Fc1cc(cc(c1)C#N)-c1onc(n1)-c1nccnc1	Metabotropic glutamate receptor 5	O=C(NCc1c2c([nH]c1)cccc2)[C@@H]([NH2+]Cc1cc2c(cc1)cccc2)CCC[NH+]=C(N)N	Melanocortin receptor 4
Fc1cc(cc(c1)C#N)-c1onc(n1)-c1ncc(F)cc1	Metabotropic glutamate receptor 5	O[C@H]1C[C@H]([NH+](C1)Cc1cc2c(cc1)cccc2)C(=O)NCCC[NH+]=C(N)N	Melanocortin receptor 4
Fc1cc(cc(c1)C#N)-c1onc(n1)-c1ncc(cc1)C#N	Metabotropic glutamate receptor 5	O(CC=C)C(=O)[C@@H]([NH2+]Cc1cc2c(cc1)cccc2)CCC[NH+]=C(N)N	Melanocortin receptor 4
Clc1cc(cc(Cl)c1)-c1onc(n1)-c1ncccc1	Metabotropic glutamate receptor 5	O=C(Nc1cc2c(cc1)cccc2)[C@@H]([NH2+]Cc1cc2c(cc1)cccc2)CCC[NH+]=C(N)N	Melanocortin receptor 4
Clc1ccccc1-c1onc(n1)-c1ncccc1	Metabotropic glutamate receptor 5	O(CC=C)C(=O)[C@@H]([NH2+]Cc1cc2c(cc1)cccc2)CCC[NH3+]	Melanocortin receptor 4
Clc1ccc(cc1)-c1onc(n1)-c1ncccc1	Metabotropic glutamate receptor 5	O=C([O-])[C@H]([NH2+]Cc1c2c([nH]c1)cccc2)CCC[NH+]=C(N)N	Melanocortin receptor 4
Clc1c(cccc1Cl)-c1onc(n1)-c1ncccc1	Metabotropic glutamate receptor 5	Clc1c(OC)c(OC)ccc1C[NH2+][C@H](CCC[NH+]=C(N)N)C(=O)[O-]	Melanocortin receptor 4
Clc1cc(Cl)ccc1-c1onc(n1)-c1ncccc1	Metabotropic glutamate receptor 5	O(C)c1cc(ccc1OC)C[NH2+][C@H](CCC[NH+]=C(N)N)C(=O)[O-]	Melanocortin receptor 4
o1nc(nc1-c1cc(ccc1)C)-c1ncccc1	Metabotropic glutamate receptor 5	O(C)c1cc(ccc1OC)C[NH2+]C(CCC[NH+]=C(N)N)C(=O)[O-]	Melanocortin receptor 4
FC(F)(F)Oc1cc(ccc1)-c1onc(n1)-c1ncccc1	Metabotropic glutamate receptor 5	O=C(NCc1c2c([nH]c1)cccc2)[C@H]1[NH+](CCC1)Cc1c2c(ccc1)cccc2	Melanocortin receptor 4
Brc1cc(ccc1)-c1onc(n1)-c1ncccc1	Metabotropic glutamate receptor 5	O=C(NCc1c2c([nH]c1)cccc2)[C@@H]1[NH+](CCC1)Cc1c2c(ccc1)cccc2	Melanocortin receptor 4
O(C)c1ccc(cc1)C#Cc1ccc(cc1)C(=O)N1C[C@@H](CCC1)CO	Metabotropic glutamate receptor 5	O=C(NCc1cc2c(cc1)cccc2)[C@@H]1[NH+](CCC1)CCc1c2c([nH]c1)cccc2	Melanocortin receptor 4
Clc1ccc(cc1N(S(=O)(=O)C)CC(=O)NCC1CC1)C(F)(F)F	Metabotropic glutamate receptor 5	O=C(N)[C@H]([NH2+]Cc1cc2c(cc1)cccc2)CCCNC(=[NH2+])N	Melanocortin receptor 4
S(=O)(=O)(N1C[C@H](CCC1)c1onc(n1)-c1ccc(F)cc1)c1ccc(F)cc1	Metabotropic glutamate receptor 5	O=C(N)[C@@H](NC(=O)[C@@H]([NH2+]Cc1c2c([nH]c1)cccc2)CCCNC(=[NH2+])N)Cc1c2c([nH]c1)cccc2	Melanocortin receptor 4
Clc1ccccc1N(S(=O)(=O)C)CC(=O)Nc1ccccc1	Metabotropic glutamate receptor 5	O=C(N)[C@@H]([NH2+]Cc1c2c([nH]c1)cccc2)CCCNC(=[NH2+])N	Melanocortin receptor 4
Clc1ccccc1N(S(=O)(=O)C)CC(=O)Nc1cccnc1F	Metabotropic glutamate receptor 5	O=C(N)[C@@H]([NH2+]Cc1cc2c(cc1)cccc2)CCCNC(=[NH2+])N	Melanocortin receptor 4
Clc1ccccc1N(S(=O)(=O)C)CC(=O)Nc1ccc(F)nc1	Metabotropic glutamate receptor 5	O=C(NCCCNC(=[NH2+])N)[C@@H]([NH2+]Cc1cc2c(cc1)cccc2)CCC[NH+]=C(N)N	Melanocortin receptor 4
s1nc(c(-c2ncccc2)c1[N-]C(=O)[C@@H]1C[C@H]1C)-c1cc2c(nn(c2)C)cc1	Metabotropic glutamate receptor 5	O=C(N)[C@@H]([NH2+]Cc1c2c([nH]c1)cccc2)Cc1cc2c(cc1)cccc2	Melanocortin receptor 4
s1nc(c(-c2nc(ccc2)C)c1[N-]C(=O)[C@@H]1C[C@H]1C)-c1cc2c(nn(c2)C)cc1	Metabotropic glutamate receptor 5	O=C(N)[C@@H](NC(=O)[C@H]([NH2+]Cc1cc2c(cc1)cccc2)CCCNC(=[NH2+])N)Cc1c2c([nH]c1)cccc2	Melanocortin receptor 4
s1nc(c(-c2nc(ccc2)CF)c1[N-]C(=O)[C@@H]1C[C@H]1C)-c1cc2c(nn(c2)C)cc1	Metabotropic glutamate receptor 5	O=C(N)[C@@H]([NH2+]CC1CCc2c(C1)cccc2)CCCNC(=[NH2+])N	Melanocortin receptor 4
s1nc(c(-c2nc(ccc2)C(F)F)c1[N-]C(=O)[C@@H]1C[C@H]1C)-c1cc2c(nn(c2)C)cc1	Metabotropic glutamate receptor 5	O=C(N)[C@@H](NC(=O)[C@@H]([NH2+]Cc1cc2c(cc1)cccc2)CCCNC(=[NH2+])N)Cc1c2c([nH]c1)cccc2	Melanocortin receptor 4
s1nc(c(-c2nc(ccc2)CC)c1[N-]C(=O)[C@@H]1C[C@H]1C)-c1cc2c(nn(c2)C)cc1	Metabotropic glutamate receptor 5	O=C(N)[C@H]([NH2+]Cc1c2c([nH]c1)cccc2)CCCNC(=[NH2+])N	Melanocortin receptor 4
s1nc(c(-c2nc(OC)ccc2)c1[N-]C(=O)[C@@H]1C[C@H]1C)-c1cc2c(nn(c2)C)cc1	Metabotropic glutamate receptor 5	Clc1c(OC)c(OC)ccc1C[NH2+][C@@H](CCC[NH+]=C(N)N)C(=O)N	Melanocortin receptor 4
s1nc(c(-c2nc(NC)ccc2)c1[N-]C(=O)[C@@H]1C[C@H]1C)-c1cc2c(nn(c2)C)cc1	Metabotropic glutamate receptor 5	O[C@H]1C[C@H]([NH+](C1)Cc1cc2c(cc1)cccc2)C(=O)NCCc1nc[nH]c1	Melanocortin receptor 4
s1nc(c(-c2nc(N(C)C)ccc2)c1[N-]C(=O)[C@@H]1C[C@H]1C)-c1cc2c(nn(c2)C)cc1	Metabotropic glutamate receptor 5	O=C(N)[C@@H]([NH2+]Cc1ccccc1)CCCNC(=[NH2+])N	Melanocortin receptor 4
s1nc(c(-c2nc(ccc2)CCC)c1[N-]C(=O)[C@@H]1C[C@H]1C)-c1cc2c(nn(c2)C)cc1	Metabotropic glutamate receptor 5	O=C(N)[C@H]([NH2+]Cc1cc2c(cc1)cccc2)Cc1c2c([nH]c1)cccc2	Melanocortin receptor 4
s1nc(c(-c2nc(ccc2)C(C)C)c1[N-]C(=O)[C@@H]1C[C@H]1C)-c1cc2c(nn(c2)C)cc1	Metabotropic glutamate receptor 5	O=C(N)[C@H]([NH2+]Cc1c2c([nH]c1)cccc2)Cc1cc2c(cc1)cccc2	Melanocortin receptor 4
s1nc(c(-c2nc(ccc2)C2CC2)c1[N-]C(=O)[C@@H]1C[C@H]1C)-c1cc2c(nn(c2)C)cc1	Metabotropic glutamate receptor 5	O(C)c1cc(ccc1OC)C[NH2+][C@@H](CCC[NH+]=C(N)N)C(=O)N	Melanocortin receptor 4
s1nc(c(-c2nc(ccc2)C2CCC2)c1[N-]C(=O)[C@@H]1C[C@H]1C)-c1cc2c(nn(c2)C)cc1	Metabotropic glutamate receptor 5	O=C(N)[C@@H]([NH2+]Cc1cc2c(cc1)cccc2)Cc1c2c([nH]c1)cccc2	Melanocortin receptor 4
s1nc(c(-c2nc(ccc2)C2CCCC2)c1[N-]C(=O)[C@@H]1C[C@H]1C)-c1cc2c(nn(c2)C)cc1	Metabotropic glutamate receptor 5	S(CC[NH3+])c1oc2c(n1)cccc2	N(G),N(G)-dimethylarginine dimethylaminohydrolase 1
s1nc(c(-c2nc(N(C)C)ccc2)c1[N-]C(=O)[C@@H]1C[C@H]1CC)-c1cc2c(nn(c2)C)cc1	Metabotropic glutamate receptor 5	[nH]1c2c(nc1CC)cccc2	N(G),N(G)-dimethylarginine dimethylaminohydrolase 1
s1nc(c(-c2nc(ccc2)CC)c1[N-]C(=O)[C@@H]1C[C@H]1C)-c1cc2c(n[nH]c2)cc1	Metabotropic glutamate receptor 5	O1c2c(OC1)cc-1c(CC[n+]3c-1cc1c(c3)c(OC)c(OC)cc1)c2	Cell division control protein 42 homolog
s1nc(c(-c2nc(ccc2)C(C)C)c1[N-]C(=O)[C@@H]1C[C@H]1C)-c1cc2c(n[nH]c2)cc1	Metabotropic glutamate receptor 5	O1c2c(OC1)cc1c(c3[n+](cc4c(c3cc1)ccc(OC)c4OC)C)c2	Cell division control protein 42 homolog
s1nc(c(-c2nc(N(C)C)ccc2)c1[N-]C(=O)[C@@H]1C[C@H]1C)-c1cc2c(n[nH]c2)cc1	Metabotropic glutamate receptor 5	O(C)c1c2c(ccc1OC)cc-1[n+](CCc3cc(OC)c(OC)cc-13)c2	Cell division control protein 42 homolog
s1nc(c(-c2nc(ccc2)C(C)C)c1[N-]C(=O)C1CC1)-c1cc2c(nn(c2)C)cc1	Metabotropic glutamate receptor 5	O1c2c3c(c4c([n+](c3)C)c3c(cc5OCOc5c3)cc4)ccc2OC1	Cell division control protein 42 homolog
Clc1nc(NC(=O)c2nn(C)c(-c3ccc(F)cc3)c2C)ccc1	Metabotropic glutamate receptor 5	O(C)c1c2c(c3c([n+](c2)C)c2cc(O)c(O)cc2cc3)ccc1OC	Cell division control protein 42 homolog
Fc1ccc(cc1)-c1n(nc(C(=O)Nc2nc(ccc2)C(F)(F)F)c1C)C	Metabotropic glutamate receptor 5	Oc1c2c(ccc1O)cc-1[n+](CCc3cc(O)c(O)cc-13)c2	Cell division control protein 42 homolog
Fc1ccc(nc1C)NC(=O)c1nn(C)c(-c2ccc(F)cc2)c1C	Metabotropic glutamate receptor 5	O(C)c1cc2c(cc([n+](C)c2C)-c2cc(ccc2)C(=O)C)cc1OC	Cell division control protein 42 homolog
Clc1cc(ncc1)NC(=O)c1nn(C)c(-c2ccc(F)cc2)c1C	Metabotropic glutamate receptor 5	Clc1cc(ccc1Cl)-c1nc(c2cc(OC)c(OC)cc2c1)C	Cell division control protein 42 homolog
Fc1ccc(cc1)-c1n(nc(C(=O)Nc2ncc(F)cc2)c1C)C	Metabotropic glutamate receptor 5	O1c2c(OC1)cc1CC[NH+]3C(Cc4c(C3)c(OC)c(OC)cc4)c1c2	Cell division control protein 42 homolog
Clc1ccc(nc1)NC(=O)c1nn(C)c(-c2ccc(F)cc2)c1C	Metabotropic glutamate receptor 5	Oc1c2c(CC3[NH+](C2)CCc2cc(O)c(O)cc23)ccc1O	Cell division control protein 42 homolog
Fc1ccc(cc1)-c1n(nc(C(=O)Nc2cc[nH+]cc2)c1C)C	Metabotropic glutamate receptor 5	Oc1c2c(c3[n+](cc2)c(c2cc(O)c(O)cc2c3)C)ccc1O	Cell division control protein 42 homolog
Fc1ccc(cc1)-c1n(nc(C(=O)Nc2cc([nH+]cc2)C)c1C)C	Metabotropic glutamate receptor 5	P(OP(OC[C@@H]1O[C@H](n2c3N=C(NC(=O)c3nc2)N)[C@@H](O)[C@H]1O)(=O)[O-])(=O)([O-])[O-]	Cell division control protein 42 homolog
Clc1[nH+]ccc(NC(=O)c2nn(C)c(-c3ccc(F)cc3)c2C)c1	Metabotropic glutamate receptor 5	O(C)c1cc2c(cc(nc2C)-c2cc(O)c(O)cc2)cc1OC	Cell division control protein 42 homolog
Fc1ccc(cc1)-c1n(nc(C(=O)Nc2cc(F)[nH+]cc2)c1C)C	Metabotropic glutamate receptor 5	O(C)c1cc2c(cc(nc2C)-c2cc(ccc2)C(=O)C)cc1OC	Cell division control protein 42 homolog
Clc1nc(NC(=O)c2nn(C)c(-c3ccc(F)cc3)c2C)ccn1	Metabotropic glutamate receptor 5	O1c2c(OC1)cc1CC[NH+]3C(Cc4c(C3c3ccccc3)c(OC)c(OC)cc4)c1c2	Cell division control protein 42 homolog
s1cc(nc1NC(=O)c1nn(C)c(-c2ccc(F)cc2)c1C)C	Metabotropic glutamate receptor 5	O1c2cc(ccc2OC1)-c1[n+](C)c(c2cc(OC)c(OC)cc2c1)C	Cell division control protein 42 homolog
s1c(cnc1NC(=O)c1nn(C)c(-c2ccc(F)cc2)c1C)C	Metabotropic glutamate receptor 5	Oc1c2c(c3c([n+](c2)C)c2cc(O)c(O)cc2cc3)ccc1O	Cell division control protein 42 homolog
s1cc(nc1C#Cc1cccnc1)C	Metabotropic glutamate receptor 5	O1c2cc(ccc2OC1)-c1nc(c2cc(OC)c(OC)cc2c1)C	Cell division control protein 42 homolog
Fc1ccc(-n2c(C)c(nc2C)C(=O)Nc2nc(ccc2)C)cc1	Metabotropic glutamate receptor 5	O(C)c1c2c(c3[n+](cc2)c(c2cc(OC)c(OC)cc2c3)C)ccc1OC	Cell division control protein 42 homolog
Clc1cc(-n2c(C)c(nc2C)C(=O)Nc2nc(ccc2)C)ccc1Cl	Metabotropic glutamate receptor 5	O(C)c1c2c(ccc1OC)cc-1[n+](CCc3cc(O)c(O)cc-13)c2	Cell division control protein 42 homolog
Clc1cc(-n2c(C)c(nc2C)C(=O)Nc2nc(ccc2)C)ccc1F	Metabotropic glutamate receptor 5	O(C)c1cc2c(cc(nc2C)-c2cc3c(cc2)cccc3)cc1OC	Cell division control protein 42 homolog
O(C)c1ccc(-n2c(C)c(nc2C)C(=O)Nc2nc(ccc2)C)cc1	Metabotropic glutamate receptor 5	Oc1cc(ccc1O)-c1nc(c2cc(O)c(O)cc2c1)C	Cell division control protein 42 homolog
FC(F)(F)c1ccc(-n2c(C)c(nc2C)C(=O)Nc2nc(ccc2)C)cc1	Metabotropic glutamate receptor 5	Oc1cc(ccc1O)-c1[n+](C)c(c2cc(O)c(O)cc2c1)C	Cell division control protein 42 homolog
Clc1ccc(-n2c(C)c(nc2C)C(=O)Nc2nc(ccc2)C)cc1	Metabotropic glutamate receptor 5	O(C)c1cc2c(cc([n+](C)c2C)-c2cc(O)c(O)cc2)cc1OC	Cell division control protein 42 homolog
Fc1ccc(-n2c(C)c(nc2C)C(=O)Nc2nc(F)ccc2)cc1	Metabotropic glutamate receptor 5	O1[C@H](C(=O)[O-])[C@@H](O)C[C@@H]1N1C=C(C)C(=O)NC1=O	Ribonuclease pancreatic
Fc1ccc(-n2c(C)c(nc2C)C(=O)Nc2nc(ccc2)C(F)(F)F)cc1	Metabotropic glutamate receptor 5	O1[C@H](CO)[C@@H](NC(=O)C([NH3+])CC(=O)[O-])C[C@@H]1N1C=C(C)C(=O)NC1=O	Ribonuclease pancreatic
Fc1ccc(-n2c(C)c(nc2C)C(=O)Nc2nc(ccc2)C#N)cc1	Metabotropic glutamate receptor 5	O=C(NCC[NH+](CCC(=O)NCC[NH3+])CCC(=O)NCC[NH3+])CC[NH+](CCC(=O)NCC[NH+](CCC(=O)NCC[NH3+])CCC(=O)NCC[NH3+])CCNC(=O)CC[NH+](CCC(=O)NCC[NH+](CCC(=O)NCC[NH+](CCC(=O)NCC[NH3+])CCC(=O)NCC[NH3+])CCC(=O)NCC[NH+](CCC(=O)NCC[NH3+])CCC(=O)NCC[NH3+])CC[NH+](CCC(=O)NCC[NH+](CCC(=O)NCC[NH+](CCC(=O)NCC[NH3+])CCC(=O)NCC[NH3+])CCC(=O)NCC[NH+](CCC(=O)NCC[NH3+])CCC(=O)NCC[NH3+])CCC(=O)NCC[NH+](CCC(=O)NCC[NH+](CCC(=O…	Ribonuclease pancreatic
Fc1ccc(nc1C)NC(=O)c1nc(n(c1C)-c1ccc(F)cc1)C	Metabotropic glutamate receptor 5	S(CC(=O)[O-])[C@@H]1C[C@@H](O[C@@H]1CSCC(=O)[O-])N1C=C(C)C(=O)NC1=O	Ribonuclease pancreatic
Clc1[nH+]ccc(NC(=O)c2nc(n(c2C)-c2ccc(F)cc2)C)c1	Metabotropic glutamate receptor 5	S(=O)(=O)(C[C@H]1O[C@@H](N2C=C(C)C(=O)NC2=O)C[C@@H]1O)CC(=O)[O-]	Ribonuclease pancreatic
Fc1ccc(-n2c(C)c(nc2C)C(=O)Nc2ncc(F)cc2)cc1	Metabotropic glutamate receptor 5	O1[C@H](CO)[C@@H]([NH2+]CC(OCC)=O)C[C@@H]1N1C=C(C)C(=O)NC1=O	Ribonuclease pancreatic
Clc1nc(NC(=O)c2nc(n(c2C)-c2ccc(F)cc2)C)ccn1	Metabotropic glutamate receptor 5	S(CC(OC)=O)[C@H]1C[C@@H](O[C@@H]1CO)N1C=C(C)C(=O)NC1=O	Ribonuclease pancreatic
FC=1C=Cc2nc(cn2C=1)CCC#Cc1ncccc1	Metabotropic glutamate receptor 5	S(=O)(=O)(CC(OC)=O)[C@H]1C[C@@H](O[C@@H]1CO)N1C=C(C)C(=O)NC1=O	Ribonuclease pancreatic
O=C(Nc1nc(ccc1)C)c1nn(C)c(-c2ccccc2)c1CC	Metabotropic glutamate receptor 5	S(=O)(=O)(CC(OC)=O)[C@H]1C[C@@H](O[C@@H]1CS(=O)(=O)CC(OC)=O)N1C=C(C)C(=O)NC1=O	Ribonuclease pancreatic
O=C(Nc1nc(ccc1)C)c1nn(C)c(-c2ccccc2)c1CCC	Metabotropic glutamate receptor 5	S(=O)(=O)(CC(OC)=O)[C@@H]1C[C@@H](O[C@@H]1CS(=O)(=O)CC(OC)=O)N1C=C(C)C(=O)NC1=O	Ribonuclease pancreatic
O=C(Nc1nc(ccc1)C)c1nn(C)c(c1-c1ccccc1)-c1ccccc1	Metabotropic glutamate receptor 5	S(=O)(=O)(C[C@H]1O[C@@H](N2C=C(C)C(=O)NC2=O)C[C@@H]1O)CC(OC)=O	Ribonuclease pancreatic
Clc1cc(NC(=O)c2noc3c2CCC3)c(O)cc1	Metabotropic glutamate receptor 5	O1[C@H](CO)[C@@H](OCC(=O)[O-])C[C@@H]1N1C=C(C)C(=O)NC1=O	Ribonuclease pancreatic
Clc1cc(NC(=O)c2noc3c2CCC3)ccc1	Metabotropic glutamate receptor 5	O1[C@H](CO)[C@@H]([NH2+]CC(=O)[O-])C[C@@H]1N1C=C(C)C(=O)NC1=O	Ribonuclease pancreatic
O=C(Nc1nc(ccc1)C)c1nn(c2c1CCCC2)C	Metabotropic glutamate receptor 5	S(CC(=O)[O-])[C@H]1C[C@@H](O[C@@H]1CO)N1C=C(C)C(=O)NC1=O	Ribonuclease pancreatic
O=C(Nc1nc(ccc1)C)c1n(nc2c1CCCC2)C	Metabotropic glutamate receptor 5	S(=O)(=O)(CC(=O)[O-])[C@H]1C[C@@H](O[C@@H]1CO)N1C=C(C)C(=O)NC1=O	Ribonuclease pancreatic
O=C(Nc1nc(ccc1)C)c1nn(c2c1cccc2)C	Metabotropic glutamate receptor 5	S(=O)(=O)(CC(=O)[O-])[C@H]1C[C@@H](O[C@@H]1CS(=O)(=O)CC(=O)[O-])N1C=C(C)C(=O)NC1=O	Ribonuclease pancreatic
O=C(Nc1nc(ccc1)C)c1nn(C)c(c1)-c1ccccc1	Metabotropic glutamate receptor 5	S(CC(=O)[O-])[C@H]1C[C@@H](O[C@@H]1CSCC(=O)[O-])N1C=C(C)C(=O)NC1=O	Ribonuclease pancreatic
O=C(Nc1nc(ccc1)C)c1nn(C)c(-c2ccccc2)c1C	Metabotropic glutamate receptor 5	S(=O)(=O)(CC(=O)[O-])[C@@H]1C[C@@H](O[C@@H]1CS(=O)(=O)CC(=O)[O-])N1C=C(C)C(=O)NC1=O	Ribonuclease pancreatic
Fc1ccc(cc1)-c1n(nc(C(=O)Nc2nc(ccc2)C)c1C)C	Metabotropic glutamate receptor 5	O1[C@H](C(=O)[O-])[C@@H](O)[C@@H](O)[C@@H]1n1c2ncnc(N)c2nc1	Ribonuclease pancreatic
Clc1ccc(cc1)-c1n(nc(C(=O)Nc2nc(ccc2)C)c1C)C	Metabotropic glutamate receptor 5	O1c2c(OC1)cc-1c(CC[n+]3c-1cc1c(c3)c(OC)c(OC)cc1)c2	Ras-related C3 botulinum toxin substrate 1
Clc1cc(ccc1)-c1n(nc(C(=O)Nc2nc(ccc2)C)c1C)C	Metabotropic glutamate receptor 5	O1c2c(OC1)cc1c(c3[n+](cc4c(c3cc1)ccc(OC)c4OC)C)c2	Ras-related C3 botulinum toxin substrate 1
Fc1cc(ccc1F)-c1n(nc(C(=O)Nc2nc(ccc2)C)c1C)C	Metabotropic glutamate receptor 5	O(C)c1c2c(ccc1OC)cc-1[n+](CCc3cc(OC)c(OC)cc-13)c2	Ras-related C3 botulinum toxin substrate 1
Fc1cc(F)ccc1-c1n(nc(C(=O)Nc2nc(ccc2)C)c1C)C	Metabotropic glutamate receptor 5	O1c2c3c(c4c([n+](c3)C)c3c(cc5OCOc5c3)cc4)ccc2OC1	Ras-related C3 botulinum toxin substrate 1
Fc1cc(cc(F)c1)-c1n(nc(C(=O)Nc2nc(ccc2)C)c1C)C	Metabotropic glutamate receptor 5	O(C)c1c2c(c3c([n+](c2)C)c2cc(O)c(O)cc2cc3)ccc1OC	Ras-related C3 botulinum toxin substrate 1
Clc1cc(ccc1Cl)-c1n(nc(C(=O)Nc2nc(ccc2)C)c1C)C	Metabotropic glutamate receptor 5	Oc1c2c(ccc1O)cc-1[n+](CCc3cc(O)c(O)cc-13)c2	Ras-related C3 botulinum toxin substrate 1
O=C(Nc1nc(ccc1)C)c1nn(C)c(-c2ccc(cc2)C)c1C	Metabotropic glutamate receptor 5	O(C)c1cc2c(cc([n+](C)c2C)-c2cc(ccc2)C(=O)C)cc1OC	Ras-related C3 botulinum toxin substrate 1
FC(F)(F)c1ccc(cc1)-c1n(nc(C(=O)Nc2nc(ccc2)C)c1C)C	Metabotropic glutamate receptor 5	Clc1cc(ccc1Cl)-c1nc(c2cc(OC)c(OC)cc2c1)C	Ras-related C3 botulinum toxin substrate 1
O(C)c1ccc(cc1)-c1n(nc(C(=O)Nc2nc(ccc2)C)c1C)C	Metabotropic glutamate receptor 5	O1c2c(OC1)cc1CC[NH+]3C(Cc4c(C3)c(OC)c(OC)cc4)c1c2	Ras-related C3 botulinum toxin substrate 1
O=C(Nc1nc(ccc1)C)c1nn(C)c(-c2ccc(N(C)C)cc2)c1C	Metabotropic glutamate receptor 5	Oc1c2c(CC3[NH+](C2)CCc2cc(O)c(O)cc23)ccc1O	Ras-related C3 botulinum toxin substrate 1
O=C(Nc1nc(ccc1)C)c1nn(C)c(-c2ccncc2)c1C	Metabotropic glutamate receptor 5	Oc1c2c(c3[n+](cc2)c(c2cc(O)c(O)cc2c3)C)ccc1O	Ras-related C3 botulinum toxin substrate 1
O=C(Nc1nc(ccc1)C)c1nn(C)c(C2CCCCC2)c1C	Metabotropic glutamate receptor 5	P(OP(OC[C@@H]1O[C@H](n2c3N=C(NC(=O)c3nc2)N)[C@@H](O)[C@H]1O)(=O)[O-])(=O)([O-])[O-]	Ras-related C3 botulinum toxin substrate 1
O(c1n(nc(C(=O)Nc2nc(ccc2)C)c1C)C)C1CCCCC1	Metabotropic glutamate receptor 5	O(C)c1cc2c(cc(nc2C)-c2cc(O)c(O)cc2)cc1OC	Ras-related C3 botulinum toxin substrate 1
O(CC1CCCCC1)c1n(nc(C(=O)Nc2nc(ccc2)C)c1C)C	Metabotropic glutamate receptor 5	O(C)c1cc2c(cc(nc2C)-c2cc(ccc2)C(=O)C)cc1OC	Ras-related C3 botulinum toxin substrate 1
O1CCC(Oc2n(nc(C(=O)Nc3nc(ccc3)C)c2C)C)CC1	Metabotropic glutamate receptor 5	O1c2c(OC1)cc1CC[NH+]3C(Cc4c(C3c3ccccc3)c(OC)c(OC)cc4)c1c2	Ras-related C3 botulinum toxin substrate 1
O(c1n(nc(C(=O)Nc2nc(ccc2)C)c1C)C)C1CC[NH2+]CC1	Metabotropic glutamate receptor 5	Oc1c2c(c3c([n+](c2)C)c2cc(O)c(O)cc2cc3)ccc1O	Ras-related C3 botulinum toxin substrate 1
Fc1ccc(cc1)COc1n(nc(C(=O)Nc2nc(ccc2)C)c1C)C	Metabotropic glutamate receptor 5	O1c2cc(ccc2OC1)-c1nc(c2cc(OC)c(OC)cc2c1)C	Ras-related C3 botulinum toxin substrate 1
Fc1ccc(cc1)-c1n(nc(C(=O)Nc2ncc(cc2)C)c1C)C	Metabotropic glutamate receptor 5	O(C)c1c2c(c3[n+](cc2)c(c2cc(OC)c(OC)cc2c3)C)ccc1OC	Ras-related C3 botulinum toxin substrate 1
Fc1ccc(cc1)-c1n(nc(C(=O)Nc2nccc(c2)C)c1C)C	Metabotropic glutamate receptor 5	O(C)c1c2c(ccc1OC)cc-1[n+](CCc3cc(O)c(O)cc-13)c2	Ras-related C3 botulinum toxin substrate 1
s1c2c(nc1C#Cc1ccccc1)CCN(C2)C(=O)C1CCC(F)(F)CC1	Metabotropic glutamate receptor 5	O(C)c1cc2c(cc(nc2C)-c2cc3c(cc2)cccc3)cc1OC	Ras-related C3 botulinum toxin substrate 1
s1c2c(nc1C#Cc1ccccc1)CCN(S(=O)(=O)N1CCOCC1)C2	Metabotropic glutamate receptor 5	Oc1cc(ccc1O)-c1nc(c2cc(O)c(O)cc2c1)C	Ras-related C3 botulinum toxin substrate 1
s1c2c(nc1C#Cc1ccccc1)CCN(C2)C(=O)N1CCCCC1	Metabotropic glutamate receptor 5	Oc1cc(ccc1O)-c1[n+](C)c(c2cc(O)c(O)cc2c1)C	Ras-related C3 botulinum toxin substrate 1
s1c2c(nc1C#Cc1ccccc1)CCN(C2)C(=O)N1CCC(F)(F)CC1	Metabotropic glutamate receptor 5	O(C)c1cc2c(cc([n+](C)c2C)-c2cc(O)c(O)cc2)cc1OC	Ras-related C3 botulinum toxin substrate 1
s1c2c(nc1C#Cc1ccccc1)CCN(C2)C(=O)N1CCC(F)CC1	Metabotropic glutamate receptor 5	S1(=O)(=O)[C@H]2N([C@@H](C(=O)[O-])C1(C)C)C(=O)C2	Carbepenem-hydrolyzing beta-lactamase KPC
s1c2c(nc1C#Cc1ccccc1)CCN(C2)C(=O)N1CCCC1	Metabotropic glutamate receptor 5	S1(=O)(=O)[C@H]2N([C@@H](C(=O)[O-])[C@@]1(Cn1nncc1)C)C(=O)C2	Carbepenem-hydrolyzing beta-lactamase KPC
s1c2c(nc1C#Cc1ccccc1)CCN(C2)C(=O)N1CC(F)(F)CC1	Metabotropic glutamate receptor 5	O\1[C@H]2N([C@@H](C(=O)[O-])/C/1=C/CO)C(=O)C2	Carbepenem-hydrolyzing beta-lactamase KPC
s1c2c(nc1C#Cc1ccccc1)CCN(C2)C(=O)N1CC(F)(F)C1	Metabotropic glutamate receptor 5	Clc1cc(ccc1Cl)CNc1nc(ncc1)-c1cc2c([nH]nc2)cc1	Serine/threonine-protein kinase LATS1
s1c2c(nc1C#Cc1ccccc1)CCN(C2)C(=O)N1CC(F)C1	Metabotropic glutamate receptor 5	O=C([O-])c1[nH]c2c(c1)cccc2	D-amino-acid oxidase
s1c2c(nc1C#Cc1ccccc1)CCN(C2)C(=O)c1cc(ccc1)C	Metabotropic glutamate receptor 5	O1C=C(O)C(=O)C=C1CO	D-amino-acid oxidase
Clc1cc(ccc1)C(=O)N1CCc2nc(sc2C1)C#Cc1ccccc1	Metabotropic glutamate receptor 5	P(Oc1ccc(cc1)C[C@H](NC(=O)C)C(=O)N[C@@H](CCC(=O)N)C(=O)NCC(=O)N([C@@H](CC(C)C)C(=O)NCC=C)CC=C)(=O)([O-])[O-]	SHC-transforming protein 1
s1c2c(nc1C#Cc1ccccc1)CCN(C2)C(=O)c1cc(F)ccc1	Metabotropic glutamate receptor 5	P(Oc1ccc(cc1)C[C@H](NC(=O)C)C(=O)N[C@@H](CCC(=O)N)C(=O)N(CCC(C)C)CC(=O)N[C@@H](CC(C)C)C(=O)N)(=O)([O-])[O-]	SHC-transforming protein 1
s1c2c(nc1C#Cc1ccccc1)CCN(C2)C(=O)c1cc(ccc1)C#N	Metabotropic glutamate receptor 5	P(Oc1ccc(cc1)C[C@H](NC(=O)C)C(=O)N[C@@H](CCC(=O)N)C(=O)N(CC=C)CC(=O)N[C@@H](CC(C)C)C(=O)N[C@H](C(=O)NCC=C)CO)(=O)([O-])[O-]	SHC-transforming protein 1
s1c2c(nc1C#Cc1ccccc1)CCN(C2)C(=O)c1cc(ccc1)C(F)(F)F	Metabotropic glutamate receptor 5	P(Oc1ccc(cc1)C[C@H](NC(=O)C)C(=O)N[C@@H](CCC(=O)N)C(=O)N(CC(=O)N[C@@H](CC(C)C)C(=O)N)CCOC)(=O)([O-])[O-]	SHC-transforming protein 1
s1c2c(nc1C#Cc1ccccc1)CCN(C2)C(=O)c1cc(OC)ccc1	Metabotropic glutamate receptor 5	P(Oc1ccc(cc1)C[C@H](NC(=O)C)C(=O)N[C@@H](CCC(=O)N)C(=O)NCC(=O)N([C@@H](CC(C)C)C(=O)NCCC=C)CCC=C)(=O)([O-])[O-]	SHC-transforming protein 1
s1c2c(nc1C#Cc1ccccc1)CCN(C2)C(=O)c1nc(ccc1)C	Metabotropic glutamate receptor 5	P(Oc1ccc(cc1)C[C@H](NC(=O)C)C(=O)N[C@@H](CCC(=O)N)C(=O)N(CCCC(C)C)CC(=O)N[C@@H](CC(C)C)C(=O)N)(=O)([O-])[O-]	SHC-transforming protein 1
s1cc(nc1C)C(=O)N1CCc2nc(sc2C1)C#Cc1ccccc1	Metabotropic glutamate receptor 5	P(Oc1ccc(cc1)C[C@H](NC(=O)C)C(=O)N[C@@H](CCC(=O)N)C(=O)N(CCC=C)CC(=O)N[C@@H](CC(C)C)C(=O)N)(=O)([O-])[O-]	SHC-transforming protein 1
s1c2c(nc1C#Cc1ccccc1)CCN(C2)C(=O)c1noc(c1)C	Metabotropic glutamate receptor 5	P(Oc1ccc(cc1)C[C@H](NC(=O)C)C(=O)N[C@@H](CCC(=O)N)C(=O)N(CC#CC)CC(=O)N[C@@H](CC(C)C)C(=O)N)(=O)([O-])[O-]	SHC-transforming protein 1
s1c2c(nc1C#Cc1ccccc1)CCN(S(=O)(=O)C(C)C)C2	Metabotropic glutamate receptor 5	P(Oc1ccc(cc1)C[C@H](NC(=O)C)C(=O)N[C@@H](CCC(=O)N)C(=O)N(CCC=C)CC(=O)N[C@@H](CC(C)C)C(=O)N[C@H](C(=O)NCCC=C)CO)(=O)([O-])[O-]	SHC-transforming protein 1
s1c2c(nc1C#Cc1ccccc1)CN(S(=O)(=O)C(C)C)C2	Metabotropic glutamate receptor 5	P(Oc1ccc(cc1)C[C@H](NC(=O)C)C(=O)N[C@@H](CCC(=O)N)C(=O)N(CCCCC#N)CC(=O)N[C@@H](CC(C)C)C(=O)N)(=O)([O-])[O-]	SHC-transforming protein 1
s1c2c(nc1C#Cc1ccccc1)CCN(S(=O)(=O)N(C)C)C2	Metabotropic glutamate receptor 5	P(Oc1ccc(cc1)C[C@H](NC(=O)C)C(=O)N[C@@H](CCC(=O)N)C(=O)NCC(=O)N([C@@H](CC(C)C)C(=O)N[C@H](C(=O)NCC=C)CO)CC=C)(=O)([O-])[O-]	SHC-transforming protein 1
s1c2c(nc1C#Cc1ccccc1)CCN(S(=O)(=O)C1CC1)C2	Metabotropic glutamate receptor 5	P(Oc1ccc(cc1)C[C@H](NC(=O)C)C(=O)N[C@@H](CCC(=O)N)C(=O)N(CC#CCC)CC(=O)N[C@@H](CC(C)C)C(=O)N)(=O)([O-])[O-]	SHC-transforming protein 1
s1c2c(nc1C#Cc1ccccc1)CCN(S(=O)(=O)N1CCCC1)C2	Metabotropic glutamate receptor 5	S(CCN(CC(=O)N[C@@H](CC(C)C)C(=O)N)C(=O)[C@@H](NC(=O)[C@@H](NC(=O)C)Cc1ccc(OP(=O)([O-])[O-])cc1)CCC(=O)N)CC	SHC-transforming protein 1
s1c2c(nc1C#Cc1ccccc1)CCN(S(=O)(=O)C1CCCCC1)C2	Metabotropic glutamate receptor 5	P(Oc1ccc(cc1)C[C@H](NC(=O)C)C(=O)N[C@@H](CCC(=O)N)C(=O)NCC(=O)N[C@@H](CC(C)C)C(=O)NCCC=C)(=O)([O-])[O-]	SHC-transforming protein 1
s1c2c(nc1C#Cc1ccccc1)CN(S(=O)(=O)C1CCCCC1)C2	Metabotropic glutamate receptor 5	P(Oc1ccc(cc1)C[C@H](NC(=O)C)C(=O)N[C@@H](CCC(=O)N)C(=O)N(Cc1ccccc1)CC(=O)N[C@@H](CC(C)C)C(=O)N)(=O)([O-])[O-]	SHC-transforming protein 1
s1c2c(nc1C#Cc1ccccc1)CCN(S(=O)(=O)N1CCCCC1)C2	Metabotropic glutamate receptor 5	P(Oc1ccc(cc1)C[C@H](NC(=O)C)C(=O)N[C@@H](CCC(=O)N)C(=O)N(CCCC(F)(F)F)CC(=O)N[C@@H](CC(C)C)C(=O)N)(=O)([O-])[O-]	SHC-transforming protein 1
s1c2c(nc1C#Cc1ccccc1)CN(S(=O)(=O)N1CCCCC1)C2	Metabotropic glutamate receptor 5	P(Oc1ccc(cc1)C[C@H](NC(=O)C)C(=O)N[C@@H](CCC(=O)N)C(=O)N(CCCC=C)CC(=O)N[C@@H](CC(C)C)C(=O)N)(=O)([O-])[O-]	SHC-transforming protein 1
s1c2c(nc1C#Cc1ccccc1)CCNC2=O	Metabotropic glutamate receptor 5	P(Oc1ccc(cc1)C[C@H](N(C(=O)C)CC=C)C(=O)N[C@@H](CCC(=O)N)C(=O)NCC(=O)N[C@@H](CC(C)C)C(=O)N[C@H](C(=O)NCC=C)CO)(=O)([O-])[O-]	SHC-transforming protein 1
s1c2c(nc1C#Cc1ccccc1)CCN(C)C2=O	Metabotropic glutamate receptor 5	P(Oc1ccc(cc1)C[C@H](NC(=O)C)C(=O)N[C@@H](CCC(=O)N)C(=O)N(CC=C)CC(=O)N[C@@H](CC(C)C)C(=O)NCC=C)(=O)([O-])[O-]	SHC-transforming protein 1
s1c2c(nc1C#Cc1cc(F)ccc1)CCNC2=O	Metabotropic glutamate receptor 5	P(Oc1ccc(cc1)C[C@H](NC(=O)C)C(=O)N[C@@H](CCC(=O)N)C(=O)N(CCC=C)CC(=O)N[C@@H](CC(C)C)C(=O)NCCC=C)(=O)([O-])[O-]	SHC-transforming protein 1
Clc1cc(ccc1)C#Cc1sc2c(n1)CCNC2=O	Metabotropic glutamate receptor 5	P(Oc1ccc(cc1)C[C@H](NC(=O)C)C(=O)N[C@@H](CCC(=O)N)C(=O)N(CCCC)CC(=O)N[C@@H](CC(C)C)C(=O)N)(=O)([O-])[O-]	SHC-transforming protein 1
s1c2c(nc1C#Cc1ccccc1F)CCNC2=O	Metabotropic glutamate receptor 5	P(Oc1ccc(cc1)C[C@H](NC(=O)C)C(=O)N[C@@H](CCC(=O)N)C(=O)NCC(=O)N[C@@H](CC(C)C)C(=O)N[C@H](C(=O)NCCC=C)CO)(=O)([O-])[O-]	SHC-transforming protein 1
s1c2c(nc1C#Cc1ccc(F)cc1)CCNC2=O	Metabotropic glutamate receptor 5	P(Oc1ccc(cc1)C[C@H](NC(=O)C)C(=O)N[C@@H](CCC(=O)N)C(=O)NCC(=O)N[C@@H](CC(C)C)C(=O)N[C@H](C(=O)NCC=C)CO)(=O)([O-])[O-]	SHC-transforming protein 1
s1c2c(nc1C#Cc1ccccc1OC)CCNC2=O	Metabotropic glutamate receptor 5	P(Oc1ccc(cc1)C[C@H](NC(=O)C)C(=O)N[C@@H](CCC(=O)N)C(=O)N(CCC)CC(=O)N[C@@H](CC(C)C)C(=O)N)(=O)([O-])[O-]	SHC-transforming protein 1
s1c2c(nc1C#Cc1cc(ccc1)C)CCNC2=O	Metabotropic glutamate receptor 5	P(Oc1ccc(cc1)C[C@H](NC(=O)CCCCNC(=O)C)C(=O)N[C@@H](CCC(=O)N)C(=O)NCC(=O)N[C@@H](CC(C)C)C(=O)N[C@H](C(=O)N)CO)(=O)([O-])[O-]	SHC-transforming protein 1
s1c2c(nc1C#Cc1cccnc1)CCNC2=O	Metabotropic glutamate receptor 5	P(Oc1ccc(cc1)C[C@H](NC(=O)C)C(=O)N[C@@H](CCC(=O)N)C(=O)NCC(=O)N([C@@H](CC(C)C)C(=O)N[C@H](C(=O)NCCC=C)CO)CCC=C)(=O)([O-])[O-]	SHC-transforming protein 1
s1c2c(nc1C#Cc1ccccc1)CN(C1CCCC1)C2=O	Metabotropic glutamate receptor 5	P(Oc1ccc(cc1)C[C@H](NC(=O)C)C(=O)N[C@@H](CCC(=O)N)C(=O)N(CC(=O)N[C@@H](CC(C)C)C(=O)N)CCOCC)(=O)([O-])[O-]	SHC-transforming protein 1
s1c2c(nc1C#Cc1ccccc1)CN(C1CC1)C2=O	Metabotropic glutamate receptor 5	P(Oc1ccc(cc1)C[C@H](NC(=O)C)C(=O)N[C@@H](CCC(=O)N)C(=O)N(CC(=O)N[C@@H](CC(C)C)C(=O)N)CC)(=O)([O-])[O-]	SHC-transforming protein 1
s1c2c(nc1C#Cc1ccccc1)CC[NH+](C2)C	Metabotropic glutamate receptor 5	P(Oc1ccc(cc1)C[C@H](NC(=O)C)C(=O)N[C@@H](CCC(=O)N)C(=O)N(CC=C)CC(=O)N[C@@H](CC(C)C)C(=O)N)(=O)([O-])[O-]	SHC-transforming protein 1
s1c2c(nc1C#Cc1cc(F)ccc1)CC[NH+](C2)C	Metabotropic glutamate receptor 5	P(Oc1ccc(cc1)C[C@H](NC(=O)C)C(=O)N[C@@H](CCC(=O)N)C(=O)N(CCCCC=C)CC(=O)N[C@@H](CC(C)C)C(=O)N)(=O)([O-])[O-]	SHC-transforming protein 1
s1c2c(nc1C#Cc1ccccc1)CC[NH+](C2)CC	Metabotropic glutamate receptor 5	P(Oc1ccc(cc1)C[C@H](NC(=O)C)C(=O)N[C@@H](CCC(=O)N)C(=O)N(CCCCCC)CC(=O)N[C@@H](CC(C)C)C(=O)N)(=O)([O-])[O-]	SHC-transforming protein 1
s1c2c(nc1C#Cc1cc(F)ccc1)CC[NH+](C2)CC	Metabotropic glutamate receptor 5	P(Oc1ccc(cc1)C[C@H](NC(=O)C)C(=O)N[C@@H](CCC(=O)N)C(=O)N(CCCCC)CC(=O)N[C@@H](CC(C)C)C(=O)N)(=O)([O-])[O-]	SHC-transforming protein 1
s1c2c(nc1C#Cc1ccccc1)CC[NH+](C2)CCCC	Metabotropic glutamate receptor 5	P(Oc1ccc(cc1)C[C@H](NC(=O)C)C(=O)N[C@@H](CCC(=O)N)C(=O)NCC(=O)N[C@@H](CC(C)C)C(=O)NCC=C)(=O)([O-])[O-]	SHC-transforming protein 1
s1c2c(nc1C#Cc1ccccc1)CC[NH+](C2)CCC(C)C	Metabotropic glutamate receptor 5	P(Oc1ccc(cc1)C[C@H](NC(=O)C)C(=O)N[C@@H](CCC(=O)N)C(=O)N(CCCCF)CC(=O)N[C@@H](CC(C)C)C(=O)N)(=O)([O-])[O-]	SHC-transforming protein 1
s1c2c(nc1C#Cc1ccccc1)CC[NH+](C2)CC(C)C	Metabotropic glutamate receptor 5	P(Oc1ccc(cc1)C[C@H](N(C(=O)C)CC=C)C(=O)N[C@@H](CCC(=O)N)C(=O)NCC(=O)N[C@@H](CC(C)C)C(=O)NCC=C)(=O)([O-])[O-]	SHC-transforming protein 1
s1c2c(nc1C#Cc1cc(F)ccc1)CC[NH+](C2)C1CCC1	Metabotropic glutamate receptor 5	P(Oc1ccc(cc1)C[C@H](NC(=O)C)C(=O)N[C@@H](CCC(=O)N)C(=O)NCC(=O)N[C@@H](CC(C)C)C(=O)N)(=O)([O-])[O-]	SHC-transforming protein 1
s1c2c(nc1C#Cc1cc(F)ccc1)CC[NH+](C2)C1CCCC1	Metabotropic glutamate receptor 5	O=C([O-])CC[C@H]([NH2+]CCC1CCCCC1)C(=O)N[C@@H]([C@H](O)C)C(=O)N[C@H](C(=O)N[C@@H](C(C)C)C(=O)[O-])C	Disks large homolog 4
s1c2c(nc1C#Cc1cc(F)ccc1)CC[NH+](C2)C1CCOC1	Metabotropic glutamate receptor 5	O=C(N)CC[C@H]([NH3+])C(=O)N[C@@H]([C@H](O)C)C(=O)N[C@H](C(=O)N[C@@H](C(C)C)C(=O)[O-])C	Disks large homolog 4
s1c2c(nc1C#Cc1ccccc1)CC[NH+](C2)C1CCCCC1	Metabotropic glutamate receptor 5	O=C(N)CC[C@H]([NH3+])C(=O)N[C@@H]([C@H](O)C)C(=O)N[C@@H](CC(=O)[O-])C(=O)N[C@@H](C(C)C)C(=O)[O-]	Disks large homolog 4
s1c2c(nc1C#Cc1ccccc1)CCN(C2)C(=O)C	Metabotropic glutamate receptor 5	O=C(N[C@@H](C(C)C)C(=O)[O-])[C@@H](NC(=O)[C@@H](NC(=O)[C@@H]([NH3+])C)[C@H](O)C)C	Disks large homolog 4
s1c2c(nc1C#Cc1ccccc1)CCN(C2)C(=O)CC	Metabotropic glutamate receptor 5	O=C([O-])C[C@H](NC(=O)[C@@H](NC(=O)[C@@H]([NH3+])C)[C@H](O)C)C(=O)N[C@@H](C(C)C)C(=O)[O-]	Disks large homolog 4
s1c2c(nc1C#Cc1ccccc1)CCN(C2)C(=O)C1CC1	Metabotropic glutamate receptor 5	O=C([O-])CC[C@H]([NH2+]CCC1CCCCC1)C(=O)N[C@@H]([C@H](O)C)C(=O)N[C@@H](CC(=O)[O-])C(=O)N[C@@H](C(C)C)C(=O)[O-]	Disks large homolog 4
s1c2c(nc1C#Cc1ccccc1)CCN(C2)C(=O)C1CC1C	Metabotropic glutamate receptor 5	O=C(N)CC[C@H]([NH2+]CCC1CCCCC1)C(=O)N[C@@H]([C@H](O)C)C(=O)N[C@H](C(=O)N[C@@H](C(C)C)C(=O)[O-])C	Disks large homolog 4
s1c2c(nc1C#Cc1ccccc1)CCN(C2)C(=O)C1CC12CCC2	Metabotropic glutamate receptor 5	O=C(N)CC[C@H]([NH2+]CCC1CCCCC1)C(=O)N[C@@H]([C@H](O)C)C(=O)N[C@@H](CC(=O)[O-])C(=O)N[C@@H](C(C)C)C(=O)[O-]	Disks large homolog 4
s1c2c(nc1C#Cc1ccccc1)CCN(C2)C(=O)C1CCC1	Metabotropic glutamate receptor 5	O=C(N[C@@H](C(C)C)C(=O)[O-])[C@@H](NC(=O)[C@@H](NC(=O)[C@@H]([NH2+]CCC1CCCCC1)C)[C@H](O)C)C	Disks large homolog 4
s1c2c(nc1C#Cc1ccccc1)CCN(C2)C(=O)C1CC(C1)C	Metabotropic glutamate receptor 5	O=C([O-])C[C@H](NC(=O)[C@@H](NC(=O)[C@@H]([NH2+]CCC1CCCCC1)C)[C@H](O)C)C(=O)N[C@@H](C(C)C)C(=O)[O-]	Disks large homolog 4
s1c2c(nc1C#Cc1cc(F)ccc1)CCN(C2)C(=O)C1CC(C1)C	Metabotropic glutamate receptor 5	O=C([O-])CC[C@H]([NH2+]CCc1cc2c(cc1)cccc2)C(=O)N[C@@H]([C@H](O)C)C(=O)N[C@@H](CC(=O)[O-])C(=O)N[C@@H](C(C)C)C(=O)[O-]	Disks large homolog 4
s1c2c(nc1C#Cc1ccccc1)CCN(C2)C(=O)C1CC(F)C1	Metabotropic glutamate receptor 5	Clc1cc(ccc1Cl)CC[NH2+][C@@H](CCC(=O)[O-])C(=O)N[C@@H]([C@H](O)C)C(=O)N[C@@H](CC(=O)[O-])C(=O)N[C@@H](C(C)C)C(=O)[O-]	Disks large homolog 4
s1c2c(nc1C#Cc1ccccc1)CCN(C2)C(=O)C1CC(F)(F)C1	Metabotropic glutamate receptor 5	O=C(N[C@@H](C(C)C)C(=O)[O-])[C@@H](NC(=O)[C@@H](NC(=O)[C@@H]([NH2+]CCc1cc2c(cc1)cccc2)C)[C@H](O)C)C	Disks large homolog 4
s1c2c(nc1C#Cc1cc(F)ccc1)CCN(C2)C(=O)C1CC(F)(F)C1	Metabotropic glutamate receptor 5	Clc1cc(ccc1Cl)CC[NH2+][C@H](C(=O)N[C@@H]([C@H](O)C)C(=O)N[C@H](C(=O)N[C@@H](C(C)C)C(=O)[O-])C)C	Disks large homolog 4
s1c2c(nc1C#Cc1ccc(F)cc1)CCN(C2)C(=O)C1CC(F)(F)C1	Metabotropic glutamate receptor 5	O=C([O-])CC[C@H]([NH2+]CC12CC3CC(C1)CC(C2)C3)C(=O)N[C@@H]([C@H](O)C)C(=O)N[C@H](C(=O)N[C@@H](C(C)C)C(=O)[O-])C	Disks large homolog 4
s1c2c(nc1C#Cc1ccccc1)CCN(C2)C(=O)C1CC(OC)C1	Metabotropic glutamate receptor 5	O=C([O-])CC[C@H]([NH2+]CC1C2CC(C1)CC2)C(=O)N[C@@H]([C@H](O)C)C(=O)N[C@H](C(=O)N[C@@H](C(C)C)C(=O)[O-])C	Disks large homolog 4
s1c2c(nc1C#Cc1ccccc1)CCN(C2)C(=O)C1CCCC1	Metabotropic glutamate receptor 5	O=C([O-])CC[C@H]([NH2+]CCC1C2CC(C1)CC2)C(=O)N[C@@H]([C@H](O)C)C(=O)N[C@H](C(=O)N[C@@H](C(C)C)C(=O)[O-])C	Disks large homolog 4
s1c2c(nc1C#Cc1ccccc1)CCN(C2)C(=O)C1CCOC1	Metabotropic glutamate receptor 5	O=C([O-])CC[C@H]([NH2+]CC1CCCCCC1)C(=O)N[C@@H]([C@H](O)C)C(=O)N[C@H](C(=O)N[C@@H](C(C)C)C(=O)[O-])C	Disks large homolog 4
s1c2c(nc1C#Cc1ccccc1)CCN(C2)C(=O)C1OCCC1	Metabotropic glutamate receptor 5	O=C([O-])CC[C@H]([NH2+]CCC1CCCCCC1)C(=O)N[C@@H]([C@H](O)C)C(=O)N[C@H](C(=O)N[C@@H](C(C)C)C(=O)[O-])C	Disks large homolog 4
s1c2c(nc1C#Cc1ccccc1)CCN(C2)C(=O)C1CCCCC1	Metabotropic glutamate receptor 5	Fc1c(F)c(F)ccc1CC[NH2+][C@@H](CCC(=O)[O-])C(=O)N[C@@H]([C@H](O)C)C(=O)N[C@H](C(=O)N[C@@H](C(C)C)C(=O)[O-])C	Disks large homolog 4
s1c2c(nc1C#Cc1ccccc1)CCN(C2)C(=O)C1CCC(CC1)C	Metabotropic glutamate receptor 5	Fc1c(F)c(F)ccc1CCC[NH2+][C@@H](CCC(=O)[O-])C(=O)N[C@@H]([C@H](O)C)C(=O)N[C@H](C(=O)N[C@@H](C(C)C)C(=O)[O-])C	Disks large homolog 4
s1c2c(nc1C#Cc1ccccc1)CCN(C2)C(=O)C1CC(CCC1)C	Metabotropic glutamate receptor 5	O=C([O-])CC[C@H]([NH2+]CCCc1cc2c(cc1)cccc2)C(=O)N[C@@H]([C@H](O)C)C(=O)N[C@H](C(=O)N[C@@H](C(C)C)C(=O)[O-])C	Disks large homolog 4
s1c2c(nc1C#Cc1ccccc1)CCN(C2)C(=O)C1CCOCC1	Metabotropic glutamate receptor 5	O=C([O-])CC[C@H]([NH2+]CCc1c2c(cc3c1cccc3)cccc2)C(=O)N[C@@H]([C@H](O)C)C(=O)N[C@H](C(=O)N[C@@H](C(C)C)C(=O)[O-])C	Disks large homolog 4
s1c2c(nc1C#Cc1ccccc1)CCN(C2)C(=O)C1OCCCC1	Metabotropic glutamate receptor 5	O=C([O-])CC[C@H]([NH2+]CCCc1c2c(cc3c1cccc3)cccc2)C(=O)N[C@@H]([C@H](O)C)C(=O)N[C@H](C(=O)N[C@@H](C(C)C)C(=O)[O-])C	Disks large homolog 4
s1c2c(nc1C#Cc1ccccc1)CCN(C2)C(=O)CC1CCOCC1	Metabotropic glutamate receptor 5	O=C([O-])CC[C@H]([NH2+]CCc1c2c3c4c(cc2)cccc4ccc3cc1)C(=O)N[C@@H]([C@H](O)C)C(=O)N[C@H](C(=O)N[C@@H](C(C)C)C(=O)[O-])C	Disks large homolog 4
s1c2c(nc1C#Cc1ccccc1)CCN(C2)C(=O)[C@@H]1C2CC(C1)CC2	Metabotropic glutamate receptor 5	O=C([O-])CC[C@H]([NH2+]CCCCc1c2c3c4c(cc2)cccc4ccc3cc1)C(=O)N[C@@H]([C@H](O)C)C(=O)N[C@H](C(=O)N[C@@H](C(C)C)C(=O)[O-])C	Disks large homolog 4
s1c2c(nc1C#Cc1ccccc1)CCN(C2)C(=O)C1CC[NH+](CC1)C	Metabotropic glutamate receptor 5	O=C([O-])CC[C@H]([NH2+]C)C(=O)N[C@@H]([C@H](O)C)C(=O)N[C@H](C(=O)N[C@@H](C(C)C)C(=O)[O-])C	Disks large homolog 4
s1c(cnc1C#Cc1ccccc1)C(=O)N1CCCCC1	Metabotropic glutamate receptor 5	S=C(N[C@@H](C(C)C)C(=O)[O-])[C@@H](NC(=O)[C@@H](NC(=O)[C@@H]([NH2+]C)CCC(=O)[O-])[C@H](O)C)C	Disks large homolog 4
O=C1CCC(c2nc(ncc12)Nc1cc(ccc1)C)(C)C	Metabotropic glutamate receptor 5	S=C(N[C@H](C(=O)N[C@@H](C(C)C)C(=O)[O-])C)[C@@H](NC(=O)[C@@H]([NH2+]C)CCC(=O)[O-])[C@H](O)C	Disks large homolog 4
O=C1CCC(c2nc(ncc12)Nc1ccc(cc1)C)(C)C	Metabotropic glutamate receptor 5	S=C(N[C@@H]([C@H](O)C)C(=O)N[C@H](C(=O)N[C@@H](C(C)C)C(=O)[O-])C)[C@@H]([NH2+]C)CCC(=O)[O-]	Disks large homolog 4
Clc1cc(Nc2nc3CCCCc3cn2)ccc1	Metabotropic glutamate receptor 5	S=C(N[C@@H](C(C)C)C(=O)[O-])[C@@H](NC(=O)[C@@H](NC(=O)[C@@H]([NH2+]CCC1CCCCC1)CCC(=O)[O-])[C@H](O)C)C	Disks large homolog 4
Clc1ccc(Nc2nc3CCCCc3cn2)cc1	Metabotropic glutamate receptor 5	S=C(N[C@@H](C(C)C)C(=O)[O-])[C@@H](NC(=O)[C@@H](NC(=O)[C@@H]([NH2+]CCc1cc2c(cc1)cccc2)CCC(=O)[O-])[C@H](O)C)C	Disks large homolog 4
O=C1CCCc2ncc(cc12)C#Cc1ccccc1	Metabotropic glutamate receptor 5	Clc1cc(ccc1Cl)CC[NH2+][C@@H](CCC(=O)[O-])C(=O)N[C@@H]([C@H](O)C)C(=O)N[C@H](C(=S)N[C@@H](C(C)C)C(=O)[O-])C	Disks large homolog 4
O=C1CC(Cc2ncc(cc12)C#Cc1ccccc1)(C)C	Metabotropic glutamate receptor 5	Oc1ccc(cc1)C[C@H]([NH3+])C(=O)NCC(=O)N[C@@H](CCCNC(=[NH2+])N)C(=O)N[C@@H](CCCC[NH3+])C(=O)N[C@@H](CCCC[NH3+])C(=O)N[C@@H](CCCNC(=[NH2+])N)C(=O)N[C@@H](CCCNC(=[NH2+])N)C(=O)N[C@@H](CCC(=O)N)C(=O)N[C@@H](CCCNC(=[NH2+])N)C(=O)N[C@@H](CCCNC(=[NH2+])N)C(=O)N[C@@H](CCCNC(=[NH2+])N)C(=O)N[C@@H](CCCC[NH3+])C(=O)N[C@@H](CC(C)C)C(=O)N[C@H](C(=O)N[C@H](C(=O)N[C@@H]([C@H](CC)C)C(=O)N[C@@H](CCC(=O)[O-])C(=O)N…	Disks large homolog 4
O=C1CC(Cc2ncc(cc12)C#Cc1ccccc1)C	Metabotropic glutamate receptor 5	Clc1cc(ccc1Cl)CNc1nc(ccn1)-c1cc2c([nH]nc2)cc1	Phosphatidylinositol-5-phosphate 4-kinase type-2 beta
Clc1ccc(Nc2nc3c(cn2)C(=O)CCC3)cc1	Metabotropic glutamate receptor 5	Clc1cc(ccc1Cl)CNc1nc(ncc1)-c1cc2c([nH]nc2)cc1	Phosphatidylinositol-5-phosphate 4-kinase type-2 beta
O=C1CCCc2nc(ncc12)Nc1cc(ccc1)C#N	Metabotropic glutamate receptor 5	P(=O)([O-])([O-])C(NC(=O)CCC)c1c2c(ccc1)cccc2	Fe(3+)-Zn(2+) purple acid phosphatase
Fc1cc(cc(Nc2nc3c(cn2)C(=O)CCC3)c1)C#N	Metabotropic glutamate receptor 5	P(=O)([O-])([O-])C(NC(=O)CCCCCC)c1c2c(ccc1)cccc2	Fe(3+)-Zn(2+) purple acid phosphatase
Clc1ccc(Nc2nc3CC(CC(=O)c3cn2)(C)C)cc1	Metabotropic glutamate receptor 5	P(=O)([O-])([O-])C(NC(=O)CCCCCCC)c1c2c(ccc1)cccc2	Fe(3+)-Zn(2+) purple acid phosphatase
O=C1CC(Cc2nc(ncc12)Nc1ccc(cc1)C#N)(C)C	Metabotropic glutamate receptor 5	P(=O)([O-])([O-])C(NC(=O)CCCCCCCCC)c1c2c(ccc1)cccc2	Fe(3+)-Zn(2+) purple acid phosphatase
O=C1CC(Cc2nc(ncc12)Nc1ccc(cc1)C)C	Metabotropic glutamate receptor 5	P(=O)([O-])([O-])C(NC(=O)CCCCCCCCCCC)c1c2c(ccc1)cccc2	Fe(3+)-Zn(2+) purple acid phosphatase
Clc1ccccc1Nc1nc2CC(CC(=O)c2cn1)C	Metabotropic glutamate receptor 5	P(=O)([O-])([O-])C(NC(=O)CCCCCCCCCCCCC)c1c2c(ccc1)cccc2	Fe(3+)-Zn(2+) purple acid phosphatase
Clc1cc(Nc2nc3CC(CC(=O)c3cn2)C)ccc1	Metabotropic glutamate receptor 5	P(=O)([O-])([O-])C(NC(=O)CCCCCCCCCCCCCCC)c1c2c(ccc1)cccc2	Fe(3+)-Zn(2+) purple acid phosphatase
Clc1ccc(Nc2nc3CC(CC(=O)c3cn2)C)cc1	Metabotropic glutamate receptor 5	S1SC[C@H](NC(=O)CNC(=O)[C@@H](NC(=O)[C@@H](NC(=O)[C@@H](NC(=O)[C@@H](NC(=O)[C@@H](NC(=O)[C@@H](NC(=O)CCNC(=O)CCNC(=O)CCNC(=O)CCNC(=O)CCNC(=O)CCNC(=O)CCNC(=O)CCC(=O)N(C)[C@@H]2C[C@H]3O[C@@](n4c5c(c6c(c7c8c(n3c57)cccc8)C(=O)NC6)c3c4cccc3)(C)[C@@H]2OC)C1)C(C)C)Cc1ccccc1)CCCNC(=[NH2+])N)C(C)C)Cc1ccccc1)C(=O)NCC(=O)N	NUAK family SNF1-like kinase 2
O=C1CC(Cc2nc(ncc12)Nc1ccc(cc1)C#N)C	Metabotropic glutamate receptor 5	O1[C@H]2n3c4c(c5c(CNC5=O)c5c6c(n(c45)[C@]1(C)[C@H](OC)[C@H](N(C(=O)CCC(=O)NCCC(=O)NCCC(=O)NCCC(=O)N)C)C2)cccc6)c1c3cccc1	NUAK family SNF1-like kinase 2
Fc1cc(Nc2nc3CC(CC(=O)c3cn2)C)ccc1C#N	Metabotropic glutamate receptor 5	O1[C@H]2n3c4c(c5c(CNC5=O)c5c6c(n(c45)[C@]1(C)[C@H](OC)[C@H](N(C(=O)CCC(=O)NCCC(=O)NCCC(=O)NCCC(=O)NCCC(=O)NCCC(=O)NCCC(=O)NCCC(=O)N[C@H]1CNC(=O)C[C@H](NC(=O)CNC(=O)[C@@H](NC(=O)[C@@H](NC(=O)[C@@H](NC(=O)[C@@H](NC(=O)[C@@H](NC1=O)C(C)C)Cc1ccccc1)CCCNC(=[NH2+])N)C(C)C)Cc1ccccc1)C(=O)N)C)C2)cccc6)c1c3cccc1	NUAK family SNF1-like kinase 2
O(C)c1ccc(Nc2nc3CC(CC(=O)c3cn2)C)cc1	Metabotropic glutamate receptor 5	O=C1CC[C@@]2([C@@H]3[C@H]([C@@H]4CC[C@H](C(=O)C)[C@]4(CC3)C)CCC2=C1)C	Fatty acid-binding protein, liver
FC(F)Oc1ccc(Nc2nc3CC(CC(=O)c3cn2)C)cc1	Metabotropic glutamate receptor 5	Clc1cc2c(N(C)C(=O)CN=C2c2ccccc2)cc1	Fatty acid-binding protein, liver
Clc1ccc(nc1)Nc1nc2CC(CC(=O)c2cn1)C	Metabotropic glutamate receptor 5	O=C1C=C2CC[C@@H]3[C@@H]([C@]2(C=C1)C)[C@@H](O)C[C@]1([C@H]3CC[C@]1(O)C(=O)CO)C	Fatty acid-binding protein, liver
Clc1ncc(Nc2nc3CC(CC(=O)c3cn2)C)cc1	Metabotropic glutamate receptor 5	Clc1cccc(Cl)c1Nc1ccccc1CC(=O)[O-]	Fatty acid-binding protein, liver
O=C1CC(Cc2nc(ncc12)Nc1ccc(nc1)C)C	Metabotropic glutamate receptor 5	O=C1N(Cc2c1cccc2)c1ccc(cc1)C(C(=O)[O-])C	Fatty acid-binding protein, liver
O=C1CC(Cc2nc(ncc12)NC1CCC(CC1)C)C	Metabotropic glutamate receptor 5	O(CC(O)C[NH2+]C(C)C)c1ccc(cc1)CC(=O)N	Fatty acid-binding protein, liver
Clc1ccc(Nc2nc3CC(CC(=O)c3cn2)CC)cc1	Metabotropic glutamate receptor 5	O(C(=O)C)c1ccccc1C(=O)[O-]	Fatty acid-binding protein, liver
Clc1ccc(Nc2nc3CC(CC(=O)c3cn2)CCC)cc1	Metabotropic glutamate receptor 5	Clc1ccc(cc1)C(=O)NCCc1ccc(OC(C(=O)[O-])(C)C)cc1	Fatty acid-binding protein, liver
O=C1c2c(nc(nc2)Nc2cc(ccc2)C)CCC1(C)C	Metabotropic glutamate receptor 5	F[C@@]12[C@H]([C@@H]3C[C@@H](C)[C@](O)(C(=O)CO)[C@]3(C[C@@H]1O)C)CCC1=CC(=O)C=C[C@@]12C	Fatty acid-binding protein, liver
O=C1c2c(nc(nc2)Nc2ccc(cc2)C)CCC1(C)C	Metabotropic glutamate receptor 5	O(CCCC(C(=O)[O-])(C)C)c1cc(ccc1C)C	Fatty acid-binding protein, liver
s1c2CCCCc2nc1Nc1ccc(F)cc1	Metabotropic glutamate receptor 5	O=C(c1ccccc1)c1n2c(cc1)C(CC2)C(=O)[O-]	Fatty acid-binding protein, liver
O=C1CCCc2nc(ncc12)Nc1cc(ccc1)C	Metabotropic glutamate receptor 5	S(Oc1c2c(cccc2Nc2ccccc2)ccc1)(=O)(=O)[O-]	Fatty acid-binding protein, liver
Fc1cc(Nc2nc3c(cn2)C(=O)CCC3)ccc1	Metabotropic glutamate receptor 5	Clc1c(Nc2ccccc2C(=O)[O-])c(Cl)ccc1C	Fatty acid-binding protein, liver
Clc1ccccc1Nc1nc2c(cn1)C(=O)CCC2	Metabotropic glutamate receptor 5	O=C([O-])C(C)c1ccc(cc1)CC(C)C	Fatty acid-binding protein, liver
Clc1cc(Nc2nc3c(cn2)C(=O)CCC3)ccc1	Metabotropic glutamate receptor 5	Fc1cc(ccc1-c1ccccc1)C(C(=O)[O-])C	Fatty acid-binding protein, liver
O=C(N1CC2(CCCC2)CC1)N1C[C@H]2[C@H](CN(C2)c2ncccc2)C1	Metabotropic glutamate receptor 5	Clc1ccc(OC(C(OCC)=O)(C)C)cc1	Fatty acid-binding protein, liver
O=C(N1C[C@H]2[C@H](CN(C2)c2ncccc2)C1)C12CC3CC(C1)CC(C2)C3	Metabotropic glutamate receptor 5	Clc1ccccc1C1=NC(O)C(=O)Nc2c1cc(Cl)cc2	Fatty acid-binding protein, liver
O1c2c(cc(O)cc2)CCC1=O	Metabotropic glutamate receptor 5	O(CC(O)C[NH2+]C(C)(C)C)c1c2C[C@H](O)[C@H](O)Cc2ccc1	Fatty acid-binding protein, liver
s1c2c(nc1COc1ccccc1)CCN(CC1CC1)C2=O	Metabotropic glutamate receptor 5	Clc1ccc(cc1)C(=O)c1ccc(OC(C(OC(C)C)=O)(C)C)cc1	Fatty acid-binding protein, liver
s1c2c(nc1COc1ccccc1)CCN(CC1CCOCC1)C2=O	Metabotropic glutamate receptor 5	O=C([O-])CCCCCCC\C=C/CCCCCCCC	Fatty acid-binding protein, liver
s1c2c(nc1COc1ccccc1)CCN(C2=O)c1ccc(F)cc1	Metabotropic glutamate receptor 5	Clc1ccc(cc1)C(=O)c1ccc(OC(C(=O)[O-])(C)C)cc1	Fatty acid-binding protein, liver
s1c2c(nc1COc1ccccc1)CCN(c1ccc(F)cc1F)C2=O	Metabotropic glutamate receptor 5	Clc1cc2c(N(C)C(=O)CN=C2c2ccccc2)cc1	Translocator protein
s1c2c(nc1COc1ccccc1F)CCN(C2=O)c1ccc(F)cc1	Metabotropic glutamate receptor 5	Clc1ccccc1C1=NCC(=O)Nc2c1cc(N)cc2	Translocator protein
s1c2c(nc1COc1cc(F)ccc1)CCN(C2=O)c1ccc(F)cc1	Metabotropic glutamate receptor 5	FC(F)(F)c1cc2c(NC(=O)CN=C2c2ccccc2)cc1	Translocator protein
s1c2c(nc1COc1ccc(F)cc1)CCN(C2=O)c1ccc(F)cc1	Metabotropic glutamate receptor 5	Fc1ccccc1C1=NCC(=O)N(c2c1cccc2)C	Translocator protein
s1c2c(nc1COc1ccccc1)CCN(C2=O)c1ncccc1	Metabotropic glutamate receptor 5	O=C1Nc2c(cc([N+](=O)[O-])cc2)C(=NC1)c1ccccc1	Translocator protein
s1c2c(nc1COc1ccccc1)CCN(C2=O)c1cccnc1	Metabotropic glutamate receptor 5	Fc1ccccc1C1=NCC(=O)N(c2c1cc([N+](=O)[O-])cc2)C	Translocator protein
s1c2c(nc1COc1ccccc1)CCN(C2=O)c1cc[nH+]cc1	Metabotropic glutamate receptor 5	Fc1cc2c(NC(=O)CN=C2c2ccccc2)cc1	Translocator protein
s1c2c(nc1COc1ccccc1)CCN(C2=O)c1ncc(F)cc1	Metabotropic glutamate receptor 5	O=C1Nc2c(cccc2)C(=NC1)c1ccccc1	Translocator protein
s1c2c(nc1COc1ccccc1)CCN(c1ncccc1F)C2=O	Metabotropic glutamate receptor 5	Clc1cc2c(N(C(C)(C)C)C(=O)CN=C2c2ccccc2)cc1	Translocator protein
s1c2c(nc1C#Cc1ccccc1)CCN(CCOC)C2=O	Metabotropic glutamate receptor 5	O=C1N(c2c(cc([N+](=O)[O-])cc2)C(=NC1)c1ccccc1)COC	Translocator protein
s1c2c(nc1OCc1ccccc1)CCN(C)C2=O	Metabotropic glutamate receptor 5	Fc1ccccc1C1=NCC(=O)Nc2c1cccc2	Translocator protein
s1c2c(nc1OCc1ccccc1)CCN(C2=O)c1ccc(F)cc1	Metabotropic glutamate receptor 5	O=C1Nc2c(cc(N)cc2)C(=NC1)c1ccccc1	Translocator protein
s1c2c(nc1COc1ccccc1)CCN(C)C2=O	Metabotropic glutamate receptor 5	ClC1N=C(c2cc(Cl)ccc2NC1=O)c1ccccc1F	Translocator protein
s1c2c(nc1COc1ccccc1)CCN(CC)C2=O	Metabotropic glutamate receptor 5	Clc1cccc(F)c1C1=NCC(=O)Nc2c1cc(Cl)cc2	Translocator protein
s1c2c(nc1COc1ccccc1)CCN(C(C)C)C2=O	Metabotropic glutamate receptor 5	Clc1ccccc1C1=N[C@H](C)C(=O)Nc2c1cc([N+](=O)[O-])cc2	Translocator protein
s1c2c(nc1COc1ccccc1)CCN(CCOC)C2=O	Metabotropic glutamate receptor 5	Clc1cc2c(NC(=O)[C@H](N=C2c2ccccc2F)C)cc1	Translocator protein
s1c2c(nc1COc1ccccc1)CCN(C1CC1)C2=O	Metabotropic glutamate receptor 5	Clc1cc2c(N(C)C(=O)CN=C2c2ccccc2)cc1Cl	Translocator protein
s1c2c(nc1C#Cc1ccccc1)CCCC2=O	Metabotropic glutamate receptor 5	Fc1cc2c(N(C)C(=O)CN=C2c2ccccc2)cc1	Translocator protein
Fc1ccc(nc1)-c1onc(n1)[C@H]1CC[C@H](N(C1)C(=O)c1ccccc1)C	Metabotropic glutamate receptor 5	Fc1ccccc1C1=NCC(=O)N(c2c1cc(cc2)C#N)C	Translocator protein
Fc1cc2c(cc1)C(=O)N1C[C@@H](CCC1CC2)c1nc(on1)-c1ncc(F)cc1	Metabotropic glutamate receptor 5	Clc1cc2c(N(Cl)C(=O)C(N=C2c2ccccc2)C)cc1	Translocator protein
Fc1ccc(cc1)-c1nc(on1)[C@H]1CCn2c(nnc2C(C)(C)C)C1	Metabotropic glutamate receptor 5	O=C1N(c2c(cc(N)cc2)C(=NC1)c1ccccc1)C	Translocator protein
O=C(NC(C)C)c1ncc(cc1)C#Cc1ccncc1	Metabotropic glutamate receptor 5	Fc1ccccc1C1=NCC(=O)N(c2c1cc(N)cc2)C	Translocator protein
s1cc(nc1NC(=O)c1cc(Oc2cncnc2)cc(F)c1)C	Metabotropic glutamate receptor 5	Fc1ccccc1C1=NCC(=O)Nc2c1cc(cc2)C(=O)C	Translocator protein
O=C1CCCc2nc(ccc12)C#Cc1ccccc1	Metabotropic glutamate receptor 5	Fc1cccc(F)c1C1=NCC(=O)Nc2c1cccc2	Translocator protein
O=C1c2c(nc(cc2)C#Cc2ccccc2)CCC1(C)C	Metabotropic glutamate receptor 5	Clc1cc2NC(=O)CN=C(c2cc1)c1c(F)cccc1F	Translocator protein
Clc1cc(ccc1Cl)-c1onc(n1)-c1ncccc1	Metabotropic glutamate receptor 5	Clc1cc2c(NC(=O)CN=C2c2c(F)cccc2F)cc1	Translocator protein
s1cc(nc1C)C#Cc1cccnc1	Metabotropic glutamate receptor 5	Fc1ccccc1C1=NCC(=O)Nc2c1cc(F)cc2	Translocator protein
OC1(C[C@@H]2N([C@H](C1)CC2)C(OCC)=O)C#Cc1cc(ccc1)C	Metabotropic glutamate receptor 5	Clc1ccccc1C1=NCC(=O)Nc2c1cc(Cl)cc2	Translocator protein
OC1(C[C@@H]2[C@H](C1)CN(C2)C(OC)=O)C#Cc1cc(ccc1)C	Metabotropic glutamate receptor 5	Clc1ccccc1C1=NCC(=O)N(c2c1cc([N+](=O)[O-])cc2)C	Translocator protein
OC1(C2C(C1)CCN(C2)C(OC)=O)C#Cc1cc(ccc1)C	Metabotropic glutamate receptor 5	O=C1N(c2c(cc(cc2)C#N)C(=NC1)c1ccccc1)C	Translocator protein
OC1(CC2C(CC1)CN(C2)C(OC)=O)C#Cc1cc(ccc1)C	Metabotropic glutamate receptor 5	Clc1cccc(Cl)c1C1=NCC(=O)Nc2c1cc(Cl)cc2	Translocator protein
OC1([C@H]2[C@@H](CCC1)CN(C2)C(OC)=O)C#Cc1cc(ccc1)C	Metabotropic glutamate receptor 5	FC(F)(F)c1ccccc1C1=NCC(=O)Nc2c1cc([N+](=O)[O-])cc2	Translocator protein
OC1([C@H]2[C@@H](N(CC1)C(OC)=O)CCC2)C#Cc1cc(ccc1)C	Metabotropic glutamate receptor 5	Fc1ccccc1C1=NCC(=O)Nc2c1cc(N=[N+]=[N-])cc2	Translocator protein
OC1([C@@H]2[C@H](N(CC1)C(OC)=O)CCC2)C#Cc1cc(ccc1)C	Metabotropic glutamate receptor 5	Fc1ccccc1C1=NCC(=O)N(c2c1cc([N+](=O)[O-])cc2)C(C)(C)C	Translocator protein
FC1(F)CN([C@@H]2[C@@H](CCC2)C1(O)C#Cc1cc(ccc1)C)C(OC)=O	Metabotropic glutamate receptor 5	Fc1ccccc1C1=N[C@H](C)C(=O)N(c2c1cc([N+](=O)[O-])cc2)C	Translocator protein
OC1(C2C(N(CC1)C(OC)=O)CCCC2)C#Cc1cc(ccc1)C	Metabotropic glutamate receptor 5	Fc1ccccc1C1=NCC(=O)Nc2c1ccc(c2)C	Translocator protein
OC1(CC2(C1)CCN(CC2)C(OC)=O)C#Cc1cc(ccc1)C	Metabotropic glutamate receptor 5	Clc1cc2c(N(C)C(=O)CN=C2c2c(F)cccc2F)cc1	Translocator protein
O1CC(O)(CC12CCN(CC2)C(OC)=O)C#Cc1cc(ccc1)C	Metabotropic glutamate receptor 5	O=C1Nc2c(cc(cc2)C=C)C(=NC1)c1ccccc1	Translocator protein
OC1(CC2(N(CC1)C(OC)=O)CCC2)C#Cc1cc(ccc1)C	Metabotropic glutamate receptor 5	O=C1Nc2c(cc(cc2)CC)C(=NC1)c1ccccc1	Translocator protein
OC1(CC2(N(CCCC2)C(OC)=O)CCC1)C#Cc1cc(ccc1)C	Metabotropic glutamate receptor 5	O=C1Nc2c(cc(cc2)C=O)C(=NC1)c1ccccc1	Translocator protein
OC1(C[C@@H]2N([C@H](C1)CC2)C(OC)=O)C#Cc1ccccc1	Metabotropic glutamate receptor 5	Clc1cc2NC(=O)CN=C(c2cc1C)c1ccccc1F	Translocator protein
Fc1cc(ccc1)C#CC1(O)C[C@@H]2N([C@H](C1)CC2)C(OC)=O	Metabotropic glutamate receptor 5	Brc1cc2c(N(C)C(=O)CN=C2c2c(F)cccc2F)cc1	Translocator protein
Fc1ccc(cc1)C#CC1(O)C[C@@H]2N([C@H](C1)CC2)C(OC)=O	Metabotropic glutamate receptor 5	Clc1ccccc1C1=NCC(=O)N(c2c1cccc2)C	Translocator protein
Clc1cc(ccc1)C#CC1(O)C[C@@H]2N([C@H](C1)CC2)C(OC)=O	Metabotropic glutamate receptor 5	Ic1cc2c(N(C)C(=O)CN=C2c2ccccc2F)cc1	Translocator protein
OC1(C[C@@H]2N([C@@H](C1)CC2)C(OC)=O)C#Cc1cc(ccc1)C	Metabotropic glutamate receptor 5	Fc1ccccc1C1=NCC(=O)N(c2c1cc(NO)cc2)C	Translocator protein
OC1(C[C@@H]2N([C@H](C1)CC2)C(OC)=O)C#Cc1cc(ccc1)C#N	Metabotropic glutamate receptor 5	Clc1cc2c(N(CCO)C(=O)CN=C2c2ccccc2F)cc1	Translocator protein
O(C)c1cc(ccc1)C#CC1(O)C[C@@H]2N([C@H](C1)CC2)C(OC)=O	Metabotropic glutamate receptor 5	Clc1cc2c(NC(=O)CN=C2c2ccccc2F)cc1Cl	Translocator protein
FC(F)Oc1cc(ccc1)C#CC1(O)C[C@@H]2N([C@H](C1)CC2)C(OC)=O	Metabotropic glutamate receptor 5	Clc1ccccc1C1=NCC(=O)Nc2c1cc([N+](=O)[O-])cc2	Translocator protein
OC1(C[C@@H]2N([C@H](C1)CC2)C(OC)=O)C#Cc1nc(ccc1)C	Metabotropic glutamate receptor 5	Clc1cc2c(NC(=O)CN=C2c2ccccc2)cc1	Translocator protein
OC1(C[C@@H]2N([C@H](C1)CC2)C(OC)=O)C#Cc1nc2n(c1)C=CC=C2	Metabotropic glutamate receptor 5	Clc1cc2c(NC(=O)C(O)N=C2c2ccccc2)cc1	Translocator protein
OC1(C[C@@H]2N([C@H](C1)CC2)C(=O)C)C#Cc1cc(ccc1)C	Metabotropic glutamate receptor 5	Clc1ccccc1C1=NC(O)C(=O)Nc2c1cc(Cl)cc2	Translocator protein
OC1(C[C@@H]2N([C@H](C1)CC2)C(=O)C(C)(C)C)C#Cc1cc(ccc1)C	Metabotropic glutamate receptor 5	Fc1ccccc1C1=NCC(=O)N(c2c1cc(F)cc2)C	Translocator protein
OC1(C[C@@H]2N([C@H](C1)CC2)C(=O)N(C)C)C#Cc1cc(ccc1)C	Metabotropic glutamate receptor 5	Fc1ccccc1C1=NCC(=O)Nc2c1cc([N+](=O)[O-])cc2	Translocator protein
OC1(C[C@@H]2N([C@H](C1)CC2)C(=O)N1CCC1)C#Cc1cc(ccc1)C	Metabotropic glutamate receptor 5	Clc1cc2c(N(C)C(=O)C(O)N=C2c2ccccc2)cc1	Translocator protein
OC1(C[C@@H]2N([C@H](C1)CC2)/C(=N/C#N)/N(C)C)C#Cc1cc(ccc1)C	Metabotropic glutamate receptor 5	Clc1cccc(Cl)c1C1=NCC(=O)N(c2c1cc(Cl)cc2)C	Translocator protein
S(=O)(=O)(N1[C@H]2CC(O)(C[C@@H]1CC2)C#Cc1cc(ccc1)C)C	Metabotropic glutamate receptor 5	Clc1cc2c(N(CC(F)(F)F)C(=O)CN=C2c2ccccc2)cc1	Translocator protein
OC1(C[C@@H]2N([C@H](C1)CC2)c1ncccc1C#N)C#Cc1cc(ccc1)C	Metabotropic glutamate receptor 5	Clc1cc2c(NC(=O)CN=C2c2ccccc2F)cc1	Translocator protein
O(C(=O)N1[C@H]2CC(C[C@@H]1CC2)C#Cc1cc(ccc1)C)C	Metabotropic glutamate receptor 5	O(CC)c1ccc(cc1)\C=N\NC(=O)C[NH+]1CCC(CC1)Cc1ccccc1	Cholinesterase
O(C)C1(C[C@@H]2N([C@H](C1)CC2)C(OC)=O)C#Cc1cc(ccc1)C	Metabotropic glutamate receptor 5	Fc1cc(ccc1-c1ccc(OCCO[N+](=O)[O-])cc1)C(C(=O)NCCCCCCNc1c2CCCCc2[nH+]c2c1cccc2)C	Cholinesterase
OC1(C[C@H]2N([C@H](C1)CCC2)C(OC)=O)C#Cc1cc(ccc1)C	Metabotropic glutamate receptor 5	ClC1=C(N2CC[NH+](CC2)C)C(=O)c2c(cccc2)C1=O	Acyl-CoA synthase
OC1(C[C@@H]2N([C@H](C1)CC2)C(OC)=O)C#Cc1cc(ccc1)C	Metabotropic glutamate receptor 5	O1c2cc(O[C@@H]3O[C@H](CO)[C@@H](O)[C@H](O)[C@H]3O)c(OC)cc2C=C(Oc2cc3OC(=O)C=Cc3cc2)C1=O	Acyl-CoA synthase
O1C[C@@H]2CN(C[C@H](C1)C2(O)C#Cc1cc(ccc1)C)C(OC)=O	Metabotropic glutamate receptor 5	S(=O)(=O)(NCC(=O)N\N=C\c1ccc(O)cc1O)c1ccc([N+](=O)[O-])cc1	Acyl-CoA synthase
O[C@@]1([C@H]2CC[C@H](N(C2)C(OC)=O)C1)C#Cc1cc(ccc1)C	Metabotropic glutamate receptor 5	O1C(=O)C(NC(=O)c2ccccc2)=CC(C(OC)=O)=C1\C=C\Nc1ccc(Oc2ccccc2)cc1	Acyl-CoA synthase
OC1([C@H]2[C@@H](CC1)CN(C2)C(OC)=O)C#Cc1cc(ccc1)C	Metabotropic glutamate receptor 5	O=C([O-])c1[nH]c2c(cccc2)c1C(c1c2c([nH]c1C(=O)[O-])cccc2)c1ccccc1	Acyl-CoA synthase
O[C@@]1([C@H]2[C@H](N(CC2)C(OC)=O)CCC1)C#Cc1cc(ccc1)C	Metabotropic glutamate receptor 5	S1\C(=C/c2sccc2)\C(=O)N(CC(=O)Nc2ccc(O)cc2C(=O)[O-])C1=O	Acyl-CoA synthase
Fc1cc(ccc1)COc1nc2c(cc1)C(=O)NCC2	Metabotropic glutamate receptor 5	s1cccc1CN(C(=O)\C=C\c1cc(S(=O)(=O)N2CCOCC2)c(OC)cc1)C	Acyl-CoA synthase
o1nc(nc1-c1cc(ccc1)C#N)-c1ncccc1	Metabotropic glutamate receptor 5	S(=O)(=O)(N1N=C(CC1c1cccc(OC)c1OC)c1ccccc1)c1ccccc1	Acyl-CoA synthase
Clc1cc(CN2C(=O)c3c(cccc3)C2=O)c(NC(=O)c2ccccc2O)cc1	Metabotropic glutamate receptor 5	Fc1c(Oc2ccccc2O)c(F)c(F)nc1N1CCCC1	Acyl-CoA synthase
Fc1cc(ccc1)\C=N\N=C\c1cc(F)ccc1	Metabotropic glutamate receptor 5	FC(F)(F)c1ccc(cc1)-c1oc(O)c(n1)\C=C\1/c2c(N=C/1C)cccc2	Acyl-CoA synthase
Fc1ccc(cc1)-c1nc(on1)[C@H]1CCCN(C1)C(=O)c1ccc(F)cc1	Metabotropic glutamate receptor 5	S(=O)(=O)(N1N=C(CC1c1ccccc1O)c1ccc(cc1)C)c1ccccc1	Acyl-CoA synthase
Clc1cc(ccc1)-c1onc(n1)-c1ncccc1	Metabotropic glutamate receptor 5	O=C(Nc1ccc(cc1)C1CCCCC1)c1nn(cc1[N+](=O)[O-])C	Acyl-CoA synthase
n1cc(cnc1)C#Cc1ccccc1	Metabotropic glutamate receptor 5	O(C(=O)c1ncc(nc1)C)CC(=O)c1c2c([nH]c1)c(ccc2)CC	Acyl-CoA synthase
n1cc(cnc1)C#Cc1ccc(cc1)C	Metabotropic glutamate receptor 5	Clc1cc(Cl)ccc1N/C(/S)=N/NC(=O)c1cc([N+](=O)[O-])c(N2CCOCC2)cc1	Acyl-CoA synthase
[truncated: 145,241 more rows]
