# Supplementary material for: Are there physicochemical differences between allosteric and competitive ligands?
Source: PLoS Comput Biol. 2017 Nov 10;13(11):e1005813. doi: 10.1371/journal.pcbi.1005813 (PMC5699844; doi:10.1371/journal.pcbi.1005813)
Supplement: S2 Allo-Comp-ChEMBL_assays — (XLSX) [file pcbi.1005813.s002.xlsx]

## Sheet: chembl_20_assay_ids
allo-comp-ChEMBL_assays. A listing of all the assays from ChEMBL used to compile our dataset.
Binding Type	Protein ID	Ligand ID	Assay ID
allosteric	CHEMBL1741219	CHEMBL1200791	CHEMBL1738245
allosteric	CHEMBL1741219	CHEMBL1305846	CHEMBL1738245
allosteric	CHEMBL1741219	CHEMBL1305846	CHEMBL1738477
allosteric	CHEMBL1741219	CHEMBL1311440	CHEMBL1738245
allosteric	CHEMBL1741219	CHEMBL1319713	CHEMBL1738245
allosteric	CHEMBL1741219	CHEMBL1333473	CHEMBL1738245
allosteric	CHEMBL1741219	CHEMBL1336035	CHEMBL1738245
allosteric	CHEMBL1741219	CHEMBL1343752	CHEMBL1738245
allosteric	CHEMBL1741219	CHEMBL1344884	CHEMBL1738245
allosteric	CHEMBL1741219	CHEMBL1344918	CHEMBL1738245
allosteric	CHEMBL1741219	CHEMBL1349548	CHEMBL1738245
allosteric	CHEMBL1741219	CHEMBL1360296	CHEMBL1738245
allosteric	CHEMBL1741219	CHEMBL1368321	CHEMBL1738245
allosteric	CHEMBL1741219	CHEMBL1376600	CHEMBL1738245
allosteric	CHEMBL1741219	CHEMBL1377730	CHEMBL1738085
allosteric	CHEMBL1741219	CHEMBL1377730	CHEMBL1738245
allosteric	CHEMBL1741219	CHEMBL1377730	CHEMBL1738477
allosteric	CHEMBL1741219	CHEMBL1377942	CHEMBL1738245
allosteric	CHEMBL1741219	CHEMBL1380576	CHEMBL1738245
allosteric	CHEMBL1741219	CHEMBL1388061	CHEMBL1738245
allosteric	CHEMBL1741219	CHEMBL1388061	CHEMBL1738477
allosteric	CHEMBL1741219	CHEMBL1389125	CHEMBL1738245
allosteric	CHEMBL1741219	CHEMBL1397776	CHEMBL1738245
allosteric	CHEMBL1741219	CHEMBL1402855	CHEMBL1738245
allosteric	CHEMBL1741219	CHEMBL1403257	CHEMBL1738245
allosteric	CHEMBL1741219	CHEMBL1407635	CHEMBL1738245
allosteric	CHEMBL1741219	CHEMBL1409274	CHEMBL1738245
allosteric	CHEMBL1741219	CHEMBL1409737	CHEMBL1738245
allosteric	CHEMBL1741219	CHEMBL1410374	CHEMBL1738245
allosteric	CHEMBL1741219	CHEMBL1413988	CHEMBL1738245
allosteric	CHEMBL1741219	CHEMBL1418755	CHEMBL1738245
allosteric	CHEMBL1741219	CHEMBL1421874	CHEMBL1738245
allosteric	CHEMBL1741219	CHEMBL1427002	CHEMBL1738245
allosteric	CHEMBL1741219	CHEMBL1441049	CHEMBL1738245
allosteric	CHEMBL1741219	CHEMBL1441323	CHEMBL1738245
allosteric	CHEMBL1741219	CHEMBL1442969	CHEMBL1738245
allosteric	CHEMBL1741219	CHEMBL1447669	CHEMBL1738245
allosteric	CHEMBL1741219	CHEMBL1456092	CHEMBL1738245
allosteric	CHEMBL1741219	CHEMBL1459667	CHEMBL1738245
allosteric	CHEMBL1741219	CHEMBL1479450	CHEMBL1738245
allosteric	CHEMBL1741219	CHEMBL1485136	CHEMBL1738245
allosteric	CHEMBL1741219	CHEMBL1491444	CHEMBL1738245
allosteric	CHEMBL1741219	CHEMBL1500490	CHEMBL1738245
allosteric	CHEMBL1741219	CHEMBL1506967	CHEMBL1738245
allosteric	CHEMBL1741219	CHEMBL1506967	CHEMBL1738477
allosteric	CHEMBL1741219	CHEMBL1546822	CHEMBL1738245
allosteric	CHEMBL1741219	CHEMBL1550672	CHEMBL1738245
allosteric	CHEMBL1741219	CHEMBL1550672	CHEMBL1738477
allosteric	CHEMBL1741219	CHEMBL1562456	CHEMBL1738245
allosteric	CHEMBL1741219	CHEMBL1562456	CHEMBL1738477
allosteric	CHEMBL1741219	CHEMBL1570880	CHEMBL1738245
allosteric	CHEMBL1741219	CHEMBL1571001	CHEMBL1738245
allosteric	CHEMBL1741219	CHEMBL1585043	CHEMBL1738245
allosteric	CHEMBL1741219	CHEMBL1590153	CHEMBL1738245
allosteric	CHEMBL1741219	CHEMBL1590944	CHEMBL1738245
allosteric	CHEMBL1741219	CHEMBL1703802	CHEMBL1738245
allosteric	CHEMBL1741219	CHEMBL1712730	CHEMBL1738245
allosteric	CHEMBL1741219	CHEMBL1716538	CHEMBL1738245
allosteric	CHEMBL1741219	CHEMBL1717283	CHEMBL1738245
allosteric	CHEMBL1741219	CHEMBL1729098	CHEMBL1738245
allosteric	CHEMBL1741219	CHEMBL1729098	CHEMBL1738477
allosteric	CHEMBL1741219	CHEMBL1977678	CHEMBL1738245
allosteric	CHEMBL1741219	CHEMBL1977678	CHEMBL1738477
allosteric	CHEMBL1741219	CHEMBL3189584	CHEMBL1738245
allosteric	CHEMBL1741219	CHEMBL3190294	CHEMBL1738245
allosteric	CHEMBL1741219	CHEMBL3191999	CHEMBL1738245
allosteric	CHEMBL1741219	CHEMBL3194815	CHEMBL1738245
allosteric	CHEMBL1741219	CHEMBL3195416	CHEMBL1738245
allosteric	CHEMBL1741219	CHEMBL3195416	CHEMBL1738477
allosteric	CHEMBL1741219	CHEMBL3196917	CHEMBL1738245
allosteric	CHEMBL1741219	CHEMBL3198016	CHEMBL1738245
allosteric	CHEMBL1741219	CHEMBL7257	CHEMBL1738245
allosteric	CHEMBL1782	CHEMBL1231307	CHEMBL3091238
allosteric	CHEMBL1782	CHEMBL1231307	CHEMBL3091231
allosteric	CHEMBL1782	CHEMBL1231307	CHEMBL3091236
allosteric	CHEMBL1782	CHEMBL1231307	CHEMBL3091237
allosteric	CHEMBL1782	CHEMBL1231307	CHEMBL3299385
allosteric	CHEMBL1782	CHEMBL1231307	CHEMBL3299381
allosteric	CHEMBL1782	CHEMBL1231307	CHEMBL3299379
allosteric	CHEMBL1782	CHEMBL1231307	CHEMBL3299378
allosteric	CHEMBL1782	CHEMBL2088339	CHEMBL2092208
allosteric	CHEMBL1782	CHEMBL2088339	CHEMBL3091231
allosteric	CHEMBL1782	CHEMBL2088339	CHEMBL3091236
allosteric	CHEMBL1782	CHEMBL2088339	CHEMBL3091237
allosteric	CHEMBL1782	CHEMBL2088339	CHEMBL3299385
allosteric	CHEMBL1782	CHEMBL2088339	CHEMBL3299378
allosteric	CHEMBL1782	CHEMBL2088339	CHEMBL3299381
allosteric	CHEMBL1782	CHEMBL2347862	CHEMBL2351269
allosteric	CHEMBL1782	CHEMBL2347862	CHEMBL3091236
allosteric	CHEMBL1782	CHEMBL2347862	CHEMBL3091237
allosteric	CHEMBL1782	CHEMBL2347862	CHEMBL3299378
allosteric	CHEMBL1782	CHEMBL2347862	CHEMBL3299381
allosteric	CHEMBL1782	CHEMBL2347862	CHEMBL3299383
allosteric	CHEMBL1782	CHEMBL261311	CHEMBL924794
allosteric	CHEMBL1782	CHEMBL261311	CHEMBL924794
allosteric	CHEMBL1782	CHEMBL261311	CHEMBL3299381
allosteric	CHEMBL1782	CHEMBL261311	CHEMBL3299378
allosteric	CHEMBL1782	CHEMBL3087936	CHEMBL3091236
allosteric	CHEMBL1782	CHEMBL3087936	CHEMBL3299385
allosteric	CHEMBL1782	CHEMBL3087936	CHEMBL3299378
allosteric	CHEMBL1782	CHEMBL3087936	CHEMBL3299381
allosteric	CHEMBL1782	CHEMBL3299047	CHEMBL3299381
allosteric	CHEMBL1782	CHEMBL3299047	CHEMBL3299378
allosteric	CHEMBL1782	CHEMBL3299047	CHEMBL3299383
allosteric	CHEMBL1782	CHEMBL3299048	CHEMBL3299381
allosteric	CHEMBL1782	CHEMBL3299048	CHEMBL3299382
allosteric	CHEMBL1782	CHEMBL3299048	CHEMBL3299378
allosteric	CHEMBL1782	CHEMBL3299049	CHEMBL3299381
allosteric	CHEMBL1782	CHEMBL3299049	CHEMBL3299378
allosteric	CHEMBL1782	CHEMBL3299050	CHEMBL3299381
allosteric	CHEMBL1782	CHEMBL3299050	CHEMBL3299382
allosteric	CHEMBL1782	CHEMBL3299050	CHEMBL3299378
allosteric	CHEMBL1782	CHEMBL3299051	CHEMBL3299381
allosteric	CHEMBL1782	CHEMBL3299051	CHEMBL3299378
allosteric	CHEMBL1782	CHEMBL3299149	CHEMBL3299385
allosteric	CHEMBL1782	CHEMBL3299149	CHEMBL3299381
allosteric	CHEMBL1782	CHEMBL3299149	CHEMBL3299378
allosteric	CHEMBL1782	CHEMBL923	CHEMBL677586
allosteric	CHEMBL1782	CHEMBL923	CHEMBL681890
allosteric	CHEMBL1782	CHEMBL923	CHEMBL681891
allosteric	CHEMBL1782	CHEMBL923	CHEMBL857167
allosteric	CHEMBL1782	CHEMBL923	CHEMBL924793
allosteric	CHEMBL1782	CHEMBL923	CHEMBL924793
allosteric	CHEMBL1782	CHEMBL923	CHEMBL924794
allosteric	CHEMBL1782	CHEMBL923	CHEMBL924794
allosteric	CHEMBL1782	CHEMBL923	CHEMBL929343
allosteric	CHEMBL1782	CHEMBL923	CHEMBL990989
allosteric	CHEMBL1782	CHEMBL923	CHEMBL1260346
allosteric	CHEMBL1782	CHEMBL923	CHEMBL2049638
allosteric	CHEMBL1782	CHEMBL923	CHEMBL2049639
allosteric	CHEMBL1782	CHEMBL923	CHEMBL2049640
allosteric	CHEMBL1782	CHEMBL923	CHEMBL2049658
allosteric	CHEMBL1782	CHEMBL923	CHEMBL2092208
allosteric	CHEMBL1782	CHEMBL923	CHEMBL2156000
allosteric	CHEMBL1782	CHEMBL923	CHEMBL3091231
allosteric	CHEMBL1782	CHEMBL923	CHEMBL3091236
allosteric	CHEMBL1782	CHEMBL923	CHEMBL3091237
allosteric	CHEMBL1782	CHEMBL923	CHEMBL3299385
allosteric	CHEMBL1782	CHEMBL923	CHEMBL3299378
allosteric	CHEMBL1782	CHEMBL923	CHEMBL3299381
allosteric	CHEMBL1782	CHEMBL923	CHEMBL3299379
allosteric	CHEMBL1782	CHEMBL923	CHEMBL3299380
allosteric	CHEMBL1782	CHEMBL924	CHEMBL878723
allosteric	CHEMBL1782	CHEMBL924	CHEMBL799889
allosteric	CHEMBL1782	CHEMBL924	CHEMBL924793
allosteric	CHEMBL1782	CHEMBL924	CHEMBL924793
allosteric	CHEMBL1782	CHEMBL924	CHEMBL924794
allosteric	CHEMBL1782	CHEMBL924	CHEMBL924794
allosteric	CHEMBL1782	CHEMBL924	CHEMBL1036745
allosteric	CHEMBL1782	CHEMBL924	CHEMBL2049637
allosteric	CHEMBL1782	CHEMBL924	CHEMBL2049639
allosteric	CHEMBL1782	CHEMBL924	CHEMBL2049641
allosteric	CHEMBL1782	CHEMBL924	CHEMBL2156000
allosteric	CHEMBL1782	CHEMBL924	CHEMBL2344604
allosteric	CHEMBL1782	CHEMBL924	CHEMBL2344602
allosteric	CHEMBL1782	CHEMBL924	CHEMBL3299378
allosteric	CHEMBL1782	CHEMBL924	CHEMBL3299385
allosteric	CHEMBL1782	CHEMBL924	CHEMBL3299381
allosteric	CHEMBL1782	CHEMBL98110	CHEMBL902037
allosteric	CHEMBL1782	CHEMBL98110	CHEMBL924793
allosteric	CHEMBL1782	CHEMBL98110	CHEMBL924793
allosteric	CHEMBL1782	CHEMBL98110	CHEMBL924794
allosteric	CHEMBL1782	CHEMBL98110	CHEMBL924794
allosteric	CHEMBL1782	CHEMBL98110	CHEMBL3299381
allosteric	CHEMBL1782	CHEMBL98110	CHEMBL3299378
allosteric	CHEMBL1821	CHEMBL1083203	CHEMBL2384205
allosteric	CHEMBL1821	CHEMBL1257975	CHEMBL2384205
allosteric	CHEMBL1821	CHEMBL1336730	CHEMBL2060895
allosteric	CHEMBL1821	CHEMBL1336730	CHEMBL2060894
allosteric	CHEMBL1821	CHEMBL1424504	CHEMBL2060895
allosteric	CHEMBL1821	CHEMBL1424504	CHEMBL2060894
allosteric	CHEMBL1821	CHEMBL1459098	CHEMBL3107817
allosteric	CHEMBL1821	CHEMBL1589763	CHEMBL2320373
allosteric	CHEMBL1821	CHEMBL1978713	CHEMBL2320373
allosteric	CHEMBL1821	CHEMBL2057374	CHEMBL2060895
allosteric	CHEMBL1821	CHEMBL2057374	CHEMBL2060894
allosteric	CHEMBL1821	CHEMBL2057376	CHEMBL2060895
allosteric	CHEMBL1821	CHEMBL2057376	CHEMBL2060894
allosteric	CHEMBL1821	CHEMBL2057377	CHEMBL2060895
allosteric	CHEMBL1821	CHEMBL2057377	CHEMBL2060894
allosteric	CHEMBL1821	CHEMBL2057381	CHEMBL2060895
allosteric	CHEMBL1821	CHEMBL2057381	CHEMBL2060894
allosteric	CHEMBL1821	CHEMBL2057383	CHEMBL2060895
allosteric	CHEMBL1821	CHEMBL2057383	CHEMBL2060894
allosteric	CHEMBL1821	CHEMBL2057385	CHEMBL2060895
allosteric	CHEMBL1821	CHEMBL2057385	CHEMBL2060894
allosteric	CHEMBL1821	CHEMBL2057386	CHEMBL2060895
allosteric	CHEMBL1821	CHEMBL2057386	CHEMBL2060894
allosteric	CHEMBL1821	CHEMBL2057387	CHEMBL2060895
allosteric	CHEMBL1821	CHEMBL2057387	CHEMBL2060894
allosteric	CHEMBL1821	CHEMBL2057388	CHEMBL2060895
allosteric	CHEMBL1821	CHEMBL2057388	CHEMBL2060894
allosteric	CHEMBL1821	CHEMBL2057391	CHEMBL2060895
allosteric	CHEMBL1821	CHEMBL2057391	CHEMBL2060894
allosteric	CHEMBL1821	CHEMBL2057392	CHEMBL2060895
allosteric	CHEMBL1821	CHEMBL2057392	CHEMBL2060894
allosteric	CHEMBL1821	CHEMBL2057392	CHEMBL2060889
allosteric	CHEMBL1821	CHEMBL2057394	CHEMBL2060895
allosteric	CHEMBL1821	CHEMBL2057394	CHEMBL2060894
allosteric	CHEMBL1821	CHEMBL2057402	CHEMBL2060895
allosteric	CHEMBL1821	CHEMBL2057402	CHEMBL2060894
allosteric	CHEMBL1821	CHEMBL2057404	CHEMBL2060895
allosteric	CHEMBL1821	CHEMBL2057404	CHEMBL2060894
allosteric	CHEMBL1821	CHEMBL2057406	CHEMBL2060895
allosteric	CHEMBL1821	CHEMBL2057406	CHEMBL2060894
allosteric	CHEMBL1821	CHEMBL2057416	CHEMBL2060895
allosteric	CHEMBL1821	CHEMBL2057416	CHEMBL2060894
allosteric	CHEMBL1821	CHEMBL2057417	CHEMBL2320370
allosteric	CHEMBL1821	CHEMBL2057417	CHEMBL2320372
allosteric	CHEMBL1821	CHEMBL2057417	CHEMBL2320373
allosteric	CHEMBL1821	CHEMBL2057417	CHEMBL2320373
allosteric	CHEMBL1821	CHEMBL2057683	CHEMBL2060895
allosteric	CHEMBL1821	CHEMBL2057683	CHEMBL2060894
allosteric	CHEMBL1821	CHEMBL2313073	CHEMBL2320372
allosteric	CHEMBL1821	CHEMBL2313073	CHEMBL2320373
allosteric	CHEMBL1821	CHEMBL2313073	CHEMBL2320373
allosteric	CHEMBL1821	CHEMBL2313370	CHEMBL2320372
allosteric	CHEMBL1821	CHEMBL2313370	CHEMBL2320373
allosteric	CHEMBL1821	CHEMBL2313370	CHEMBL2320373
allosteric	CHEMBL1821	CHEMBL2313371	CHEMBL2320372
allosteric	CHEMBL1821	CHEMBL2313371	CHEMBL2320373
allosteric	CHEMBL1821	CHEMBL2313371	CHEMBL2320373
allosteric	CHEMBL1821	CHEMBL2313372	CHEMBL2320372
allosteric	CHEMBL1821	CHEMBL2313372	CHEMBL2320373
allosteric	CHEMBL1821	CHEMBL2313372	CHEMBL2320373
allosteric	CHEMBL1821	CHEMBL2313373	CHEMBL2320372
allosteric	CHEMBL1821	CHEMBL2313373	CHEMBL2320373
allosteric	CHEMBL1821	CHEMBL2313373	CHEMBL2320373
allosteric	CHEMBL1821	CHEMBL2313374	CHEMBL2320372
allosteric	CHEMBL1821	CHEMBL2313374	CHEMBL2320373
allosteric	CHEMBL1821	CHEMBL2313374	CHEMBL2320373
allosteric	CHEMBL1821	CHEMBL2313375	CHEMBL2320372
allosteric	CHEMBL1821	CHEMBL2313375	CHEMBL2320373
allosteric	CHEMBL1821	CHEMBL2313375	CHEMBL2320373
allosteric	CHEMBL1821	CHEMBL2313376	CHEMBL2320372
allosteric	CHEMBL1821	CHEMBL2313376	CHEMBL2320373
allosteric	CHEMBL1821	CHEMBL2313376	CHEMBL2320373
allosteric	CHEMBL1821	CHEMBL2313377	CHEMBL2320370
allosteric	CHEMBL1821	CHEMBL2313377	CHEMBL2320372
allosteric	CHEMBL1821	CHEMBL2313377	CHEMBL2320373
allosteric	CHEMBL1821	CHEMBL2313377	CHEMBL2320373
allosteric	CHEMBL1821	CHEMBL2313378	CHEMBL2320372
allosteric	CHEMBL1821	CHEMBL2313378	CHEMBL2320373
allosteric	CHEMBL1821	CHEMBL2313378	CHEMBL2320373
allosteric	CHEMBL1821	CHEMBL2313379	CHEMBL2320372
allosteric	CHEMBL1821	CHEMBL2313379	CHEMBL2320373
allosteric	CHEMBL1821	CHEMBL2313379	CHEMBL2320373
allosteric	CHEMBL1821	CHEMBL2313380	CHEMBL2320372
allosteric	CHEMBL1821	CHEMBL2313380	CHEMBL2320373
allosteric	CHEMBL1821	CHEMBL2313380	CHEMBL2320373
allosteric	CHEMBL1821	CHEMBL2313381	CHEMBL2320372
allosteric	CHEMBL1821	CHEMBL2313381	CHEMBL2320373
allosteric	CHEMBL1821	CHEMBL2313381	CHEMBL2320373
allosteric	CHEMBL1821	CHEMBL2313382	CHEMBL2320372
allosteric	CHEMBL1821	CHEMBL2313382	CHEMBL2320373
allosteric	CHEMBL1821	CHEMBL2313382	CHEMBL2320373
allosteric	CHEMBL1821	CHEMBL2313383	CHEMBL2320372
allosteric	CHEMBL1821	CHEMBL2313383	CHEMBL2320373
allosteric	CHEMBL1821	CHEMBL2313383	CHEMBL2320373
allosteric	CHEMBL1821	CHEMBL2313384	CHEMBL2320372
allosteric	CHEMBL1821	CHEMBL2313384	CHEMBL2320373
allosteric	CHEMBL1821	CHEMBL2313384	CHEMBL2320373
allosteric	CHEMBL1821	CHEMBL2313385	CHEMBL2320373
allosteric	CHEMBL1821	CHEMBL2313385	CHEMBL2320373
allosteric	CHEMBL1821	CHEMBL2313386	CHEMBL2320372
allosteric	CHEMBL1821	CHEMBL2313386	CHEMBL2320373
allosteric	CHEMBL1821	CHEMBL2313386	CHEMBL2320373
allosteric	CHEMBL1821	CHEMBL2313387	CHEMBL2320372
allosteric	CHEMBL1821	CHEMBL2313387	CHEMBL2320373
allosteric	CHEMBL1821	CHEMBL2313387	CHEMBL2320373
allosteric	CHEMBL1821	CHEMBL2313388	CHEMBL2320372
allosteric	CHEMBL1821	CHEMBL2313388	CHEMBL2320373
allosteric	CHEMBL1821	CHEMBL2313388	CHEMBL2320373
allosteric	CHEMBL1821	CHEMBL2313389	CHEMBL2320372
allosteric	CHEMBL1821	CHEMBL2313389	CHEMBL2320373
allosteric	CHEMBL1821	CHEMBL2313389	CHEMBL2320373
allosteric	CHEMBL1821	CHEMBL2313390	CHEMBL2320372
allosteric	CHEMBL1821	CHEMBL2313390	CHEMBL2320373
allosteric	CHEMBL1821	CHEMBL2313390	CHEMBL2320373
allosteric	CHEMBL1821	CHEMBL2313391	CHEMBL2320372
allosteric	CHEMBL1821	CHEMBL2313391	CHEMBL2320373
allosteric	CHEMBL1821	CHEMBL2313391	CHEMBL2320373
allosteric	CHEMBL1821	CHEMBL2313392	CHEMBL2320372
allosteric	CHEMBL1821	CHEMBL2313392	CHEMBL2320373
allosteric	CHEMBL1821	CHEMBL2313392	CHEMBL2320373
allosteric	CHEMBL1821	CHEMBL2313393	CHEMBL2320372
allosteric	CHEMBL1821	CHEMBL2313393	CHEMBL2320373
allosteric	CHEMBL1821	CHEMBL2313393	CHEMBL2320373
allosteric	CHEMBL1821	CHEMBL2313394	CHEMBL2320372
allosteric	CHEMBL1821	CHEMBL2313394	CHEMBL2320373
allosteric	CHEMBL1821	CHEMBL2313394	CHEMBL2320373
allosteric	CHEMBL1821	CHEMBL2313395	CHEMBL2320372
allosteric	CHEMBL1821	CHEMBL2313395	CHEMBL2320373
allosteric	CHEMBL1821	CHEMBL2313395	CHEMBL2320373
allosteric	CHEMBL1821	CHEMBL2313396	CHEMBL2320372
allosteric	CHEMBL1821	CHEMBL2313396	CHEMBL2320373
allosteric	CHEMBL1821	CHEMBL2313396	CHEMBL2320373
allosteric	CHEMBL1821	CHEMBL2313397	CHEMBL2320372
allosteric	CHEMBL1821	CHEMBL2313397	CHEMBL2320373
allosteric	CHEMBL1821	CHEMBL2313397	CHEMBL2320373
allosteric	CHEMBL1821	CHEMBL2313398	CHEMBL2320372
allosteric	CHEMBL1821	CHEMBL2313398	CHEMBL2320373
allosteric	CHEMBL1821	CHEMBL2313398	CHEMBL2320373
allosteric	CHEMBL1821	CHEMBL2313399	CHEMBL2320373
allosteric	CHEMBL1821	CHEMBL2313399	CHEMBL2320373
allosteric	CHEMBL1821	CHEMBL2313400	CHEMBL2320372
allosteric	CHEMBL1821	CHEMBL2313400	CHEMBL2320373
allosteric	CHEMBL1821	CHEMBL2313400	CHEMBL2320373
allosteric	CHEMBL1821	CHEMBL2313401	CHEMBL2320373
allosteric	CHEMBL1821	CHEMBL2313401	CHEMBL2320373
allosteric	CHEMBL1821	CHEMBL2313402	CHEMBL2320372
allosteric	CHEMBL1821	CHEMBL2313402	CHEMBL2320373
allosteric	CHEMBL1821	CHEMBL2313402	CHEMBL2320373
allosteric	CHEMBL1821	CHEMBL2313403	CHEMBL2320372
allosteric	CHEMBL1821	CHEMBL2313403	CHEMBL2320373
allosteric	CHEMBL1821	CHEMBL2313403	CHEMBL2320373
allosteric	CHEMBL1821	CHEMBL2313404	CHEMBL2320372
allosteric	CHEMBL1821	CHEMBL2313404	CHEMBL2320373
allosteric	CHEMBL1821	CHEMBL2313404	CHEMBL2320373
allosteric	CHEMBL1821	CHEMBL2381694	CHEMBL2384205
allosteric	CHEMBL1821	CHEMBL2434973	CHEMBL2439841
allosteric	CHEMBL1821	CHEMBL2434973	CHEMBL2439841
allosteric	CHEMBL1821	CHEMBL2434973	CHEMBL2439842
allosteric	CHEMBL1821	CHEMBL2434973	CHEMBL2439843
allosteric	CHEMBL1821	CHEMBL2434973	CHEMBL2439843
allosteric	CHEMBL1821	CHEMBL2435348	CHEMBL2439841
allosteric	CHEMBL1821	CHEMBL2435348	CHEMBL2439841
allosteric	CHEMBL1821	CHEMBL2435348	CHEMBL2439842
allosteric	CHEMBL1821	CHEMBL2435348	CHEMBL2439843
allosteric	CHEMBL1821	CHEMBL2435348	CHEMBL2439843
allosteric	CHEMBL1821	CHEMBL2435349	CHEMBL2439841
allosteric	CHEMBL1821	CHEMBL2435349	CHEMBL2439841
allosteric	CHEMBL1821	CHEMBL2435349	CHEMBL2439842
allosteric	CHEMBL1821	CHEMBL2435349	CHEMBL2439843
allosteric	CHEMBL1821	CHEMBL2435349	CHEMBL2439843
allosteric	CHEMBL1821	CHEMBL2435354	CHEMBL2439841
allosteric	CHEMBL1821	CHEMBL2435354	CHEMBL2439841
allosteric	CHEMBL1821	CHEMBL2435354	CHEMBL2439842
allosteric	CHEMBL1821	CHEMBL2435354	CHEMBL2439843
allosteric	CHEMBL1821	CHEMBL2435354	CHEMBL2439843
allosteric	CHEMBL1821	CHEMBL2435355	CHEMBL2439841
allosteric	CHEMBL1821	CHEMBL2435355	CHEMBL2439841
allosteric	CHEMBL1821	CHEMBL2435355	CHEMBL2439842
allosteric	CHEMBL1821	CHEMBL2435355	CHEMBL2439843
allosteric	CHEMBL1821	CHEMBL2435355	CHEMBL2439843
allosteric	CHEMBL1821	CHEMBL2435356	CHEMBL2439841
allosteric	CHEMBL1821	CHEMBL2435356	CHEMBL2439841
allosteric	CHEMBL1821	CHEMBL2435356	CHEMBL2439842
allosteric	CHEMBL1821	CHEMBL2435356	CHEMBL2439843
allosteric	CHEMBL1821	CHEMBL2435356	CHEMBL2439843
allosteric	CHEMBL1821	CHEMBL2435357	CHEMBL2439841
allosteric	CHEMBL1821	CHEMBL2435357	CHEMBL2439841
allosteric	CHEMBL1821	CHEMBL2435357	CHEMBL2439842
allosteric	CHEMBL1821	CHEMBL2435357	CHEMBL2439843
allosteric	CHEMBL1821	CHEMBL2435357	CHEMBL2439843
allosteric	CHEMBL1821	CHEMBL2435358	CHEMBL2439841
allosteric	CHEMBL1821	CHEMBL2435358	CHEMBL2439841
allosteric	CHEMBL1821	CHEMBL2435358	CHEMBL2439842
allosteric	CHEMBL1821	CHEMBL2435358	CHEMBL2439843
allosteric	CHEMBL1821	CHEMBL2435358	CHEMBL2439843
allosteric	CHEMBL1821	CHEMBL2435359	CHEMBL2439841
allosteric	CHEMBL1821	CHEMBL2435359	CHEMBL2439841
allosteric	CHEMBL1821	CHEMBL2435359	CHEMBL2439842
allosteric	CHEMBL1821	CHEMBL2435359	CHEMBL2439843
allosteric	CHEMBL1821	CHEMBL2435359	CHEMBL2439843
allosteric	CHEMBL1821	CHEMBL2435360	CHEMBL2439841
allosteric	CHEMBL1821	CHEMBL2435360	CHEMBL2439841
allosteric	CHEMBL1821	CHEMBL2435360	CHEMBL2439842
allosteric	CHEMBL1821	CHEMBL2435360	CHEMBL2439843
allosteric	CHEMBL1821	CHEMBL2435360	CHEMBL2439843
allosteric	CHEMBL1821	CHEMBL2435361	CHEMBL2439841
allosteric	CHEMBL1821	CHEMBL2435361	CHEMBL2439841
allosteric	CHEMBL1821	CHEMBL2435361	CHEMBL2439842
allosteric	CHEMBL1821	CHEMBL2435361	CHEMBL2439843
allosteric	CHEMBL1821	CHEMBL2435361	CHEMBL2439843
allosteric	CHEMBL1821	CHEMBL2435362	CHEMBL2439841
allosteric	CHEMBL1821	CHEMBL2435362	CHEMBL2439841
allosteric	CHEMBL1821	CHEMBL2435362	CHEMBL2439842
allosteric	CHEMBL1821	CHEMBL2435362	CHEMBL2439843
allosteric	CHEMBL1821	CHEMBL2435362	CHEMBL2439843
allosteric	CHEMBL1821	CHEMBL3105208	CHEMBL3107817
allosteric	CHEMBL1821	CHEMBL3105213	CHEMBL3107817
allosteric	CHEMBL1821	CHEMBL3105228	CHEMBL3107817
allosteric	CHEMBL1821	CHEMBL466253	CHEMBL2384205
allosteric	CHEMBL1821	CHEMBL523685	CHEMBL1260776
allosteric	CHEMBL1821	CHEMBL604482	CHEMBL2384205
allosteric	CHEMBL1878	CHEMBL1198855	CHEMBL1785979
allosteric	CHEMBL1878	CHEMBL1200776	CHEMBL1261769
allosteric	CHEMBL1878	CHEMBL1200776	CHEMBL1261768
allosteric	CHEMBL1878	CHEMBL1201284	CHEMBL2352375
allosteric	CHEMBL1878	CHEMBL1224190	CHEMBL1225787
allosteric	CHEMBL1878	CHEMBL1224190	CHEMBL1225788
allosteric	CHEMBL1878	CHEMBL1224190	CHEMBL1225799
allosteric	CHEMBL1878	CHEMBL1224191	CHEMBL1225787
allosteric	CHEMBL1878	CHEMBL1224191	CHEMBL1225788
allosteric	CHEMBL1878	CHEMBL1224191	CHEMBL1225799
allosteric	CHEMBL1878	CHEMBL1224192	CHEMBL1225787
allosteric	CHEMBL1878	CHEMBL1224192	CHEMBL1225788
allosteric	CHEMBL1878	CHEMBL1224192	CHEMBL1225799
allosteric	CHEMBL1878	CHEMBL1224193	CHEMBL1225787
allosteric	CHEMBL1878	CHEMBL1224193	CHEMBL1225788
allosteric	CHEMBL1878	CHEMBL1224193	CHEMBL1225799
allosteric	CHEMBL1878	CHEMBL1224260	CHEMBL1225787
allosteric	CHEMBL1878	CHEMBL1224260	CHEMBL1225788
allosteric	CHEMBL1878	CHEMBL1224260	CHEMBL1225799
allosteric	CHEMBL1878	CHEMBL1224261	CHEMBL1225787
allosteric	CHEMBL1878	CHEMBL1224261	CHEMBL1225788
allosteric	CHEMBL1878	CHEMBL1224261	CHEMBL1225799
allosteric	CHEMBL1878	CHEMBL1224262	CHEMBL1225787
allosteric	CHEMBL1878	CHEMBL1224262	CHEMBL1225788
allosteric	CHEMBL1878	CHEMBL1224262	CHEMBL1225799
allosteric	CHEMBL1878	CHEMBL1224263	CHEMBL1225787
allosteric	CHEMBL1878	CHEMBL1224263	CHEMBL1225788
allosteric	CHEMBL1878	CHEMBL1224263	CHEMBL1225799
allosteric	CHEMBL1878	CHEMBL1224264	CHEMBL1225787
allosteric	CHEMBL1878	CHEMBL1224264	CHEMBL1225788
allosteric	CHEMBL1878	CHEMBL1224264	CHEMBL1225799
allosteric	CHEMBL1878	CHEMBL1224340	CHEMBL1225787
allosteric	CHEMBL1878	CHEMBL1224340	CHEMBL1225788
allosteric	CHEMBL1878	CHEMBL1224340	CHEMBL1225799
allosteric	CHEMBL1878	CHEMBL1224341	CHEMBL1225787
allosteric	CHEMBL1878	CHEMBL1224341	CHEMBL1225788
allosteric	CHEMBL1878	CHEMBL1224341	CHEMBL1225799
allosteric	CHEMBL1878	CHEMBL1224342	CHEMBL1225787
allosteric	CHEMBL1878	CHEMBL1224342	CHEMBL1225788
allosteric	CHEMBL1878	CHEMBL1224342	CHEMBL1225799
allosteric	CHEMBL1878	CHEMBL1224343	CHEMBL1225787
allosteric	CHEMBL1878	CHEMBL1224343	CHEMBL1225788
allosteric	CHEMBL1878	CHEMBL1224343	CHEMBL1225799
allosteric	CHEMBL1878	CHEMBL1224344	CHEMBL1225787
allosteric	CHEMBL1878	CHEMBL1224344	CHEMBL1225788
allosteric	CHEMBL1878	CHEMBL1224344	CHEMBL1225799
allosteric	CHEMBL1878	CHEMBL1224423	CHEMBL1225787
allosteric	CHEMBL1878	CHEMBL1224423	CHEMBL1225788
allosteric	CHEMBL1878	CHEMBL1224423	CHEMBL1225799
allosteric	CHEMBL1878	CHEMBL1224424	CHEMBL1225787
allosteric	CHEMBL1878	CHEMBL1224424	CHEMBL1225788
allosteric	CHEMBL1878	CHEMBL1224424	CHEMBL1225799
allosteric	CHEMBL1878	CHEMBL1224425	CHEMBL1225787
allosteric	CHEMBL1878	CHEMBL1224425	CHEMBL1225788
allosteric	CHEMBL1878	CHEMBL1224425	CHEMBL1225799
allosteric	CHEMBL1878	CHEMBL1224426	CHEMBL1225787
allosteric	CHEMBL1878	CHEMBL1224426	CHEMBL1225788
allosteric	CHEMBL1878	CHEMBL1224426	CHEMBL1225799
allosteric	CHEMBL1878	CHEMBL1255602	CHEMBL1261769
allosteric	CHEMBL1878	CHEMBL1255602	CHEMBL1261768
allosteric	CHEMBL1878	CHEMBL1256301	CHEMBL1261769
allosteric	CHEMBL1878	CHEMBL1256301	CHEMBL1261768
allosteric	CHEMBL1878	CHEMBL1256303	CHEMBL1261769
allosteric	CHEMBL1878	CHEMBL1256303	CHEMBL1261768
allosteric	CHEMBL1878	CHEMBL1256330	CHEMBL1261769
allosteric	CHEMBL1878	CHEMBL1256330	CHEMBL1261768
allosteric	CHEMBL1878	CHEMBL1256331	CHEMBL1261769
allosteric	CHEMBL1878	CHEMBL1256331	CHEMBL1261768
allosteric	CHEMBL1878	CHEMBL1256366	CHEMBL1261769
allosteric	CHEMBL1878	CHEMBL1256366	CHEMBL1261768
allosteric	CHEMBL1878	CHEMBL1256367	CHEMBL1261769
allosteric	CHEMBL1878	CHEMBL1256367	CHEMBL1261768
allosteric	CHEMBL1878	CHEMBL1256368	CHEMBL1261769
allosteric	CHEMBL1878	CHEMBL1256368	CHEMBL1261768
allosteric	CHEMBL1878	CHEMBL1256402	CHEMBL1261769
allosteric	CHEMBL1878	CHEMBL1256402	CHEMBL1261768
allosteric	CHEMBL1878	CHEMBL1256403	CHEMBL1261769
allosteric	CHEMBL1878	CHEMBL1256403	CHEMBL1261768
allosteric	CHEMBL1878	CHEMBL1256404	CHEMBL1261769
allosteric	CHEMBL1878	CHEMBL1256404	CHEMBL1261768
allosteric	CHEMBL1878	CHEMBL1256486	CHEMBL1261769
allosteric	CHEMBL1878	CHEMBL1256486	CHEMBL1261768
allosteric	CHEMBL1878	CHEMBL1258389	CHEMBL1261769
allosteric	CHEMBL1878	CHEMBL1258389	CHEMBL1261768
allosteric	CHEMBL1878	CHEMBL1258390	CHEMBL1261769
allosteric	CHEMBL1878	CHEMBL1258390	CHEMBL1261768
allosteric	CHEMBL1878	CHEMBL1783762	CHEMBL1785979
allosteric	CHEMBL1878	CHEMBL1783763	CHEMBL1785979
allosteric	CHEMBL1878	CHEMBL1783764	CHEMBL1785979
allosteric	CHEMBL1878	CHEMBL1783765	CHEMBL1785979
allosteric	CHEMBL1878	CHEMBL1783766	CHEMBL1785979
allosteric	CHEMBL1878	CHEMBL1783931	CHEMBL1785979
allosteric	CHEMBL1878	CHEMBL1783932	CHEMBL1785979
allosteric	CHEMBL1878	CHEMBL1783933	CHEMBL1785979
allosteric	CHEMBL1878	CHEMBL1783934	CHEMBL1785979
allosteric	CHEMBL1878	CHEMBL1783935	CHEMBL1785979
allosteric	CHEMBL1878	CHEMBL1783936	CHEMBL1785979
allosteric	CHEMBL1878	CHEMBL180672	CHEMBL827983
allosteric	CHEMBL1878	CHEMBL180672	CHEMBL828597
allosteric	CHEMBL1878	CHEMBL180672	CHEMBL863377
allosteric	CHEMBL1878	CHEMBL180672	CHEMBL1055305
allosteric	CHEMBL1878	CHEMBL180672	CHEMBL1055304
allosteric	CHEMBL1878	CHEMBL180672	CHEMBL1119175
allosteric	CHEMBL1878	CHEMBL180672	CHEMBL1120575
allosteric	CHEMBL1878	CHEMBL180672	CHEMBL1785979
allosteric	CHEMBL1878	CHEMBL2107572	CHEMBL2378664
allosteric	CHEMBL1878	CHEMBL2346666	CHEMBL2352375
allosteric	CHEMBL1878	CHEMBL2346765	CHEMBL2352375
allosteric	CHEMBL1878	CHEMBL2346766	CHEMBL2352375
allosteric	CHEMBL1878	CHEMBL2346767	CHEMBL2352375
allosteric	CHEMBL1878	CHEMBL2346768	CHEMBL2352375
allosteric	CHEMBL1878	CHEMBL2346769	CHEMBL2352375
allosteric	CHEMBL1878	CHEMBL2346770	CHEMBL2352375
allosteric	CHEMBL1878	CHEMBL2346771	CHEMBL2352375
allosteric	CHEMBL1878	CHEMBL2346772	CHEMBL2352375
allosteric	CHEMBL1878	CHEMBL2346773	CHEMBL2352375
allosteric	CHEMBL1878	CHEMBL2346774	CHEMBL2352375
allosteric	CHEMBL1878	CHEMBL2346775	CHEMBL2352375
allosteric	CHEMBL1878	CHEMBL2346776	CHEMBL2352375
allosteric	CHEMBL1878	CHEMBL2346777	CHEMBL2352375
allosteric	CHEMBL1878	CHEMBL2346778	CHEMBL2352375
allosteric	CHEMBL1878	CHEMBL2346779	CHEMBL2352375
allosteric	CHEMBL1878	CHEMBL2346780	CHEMBL2352375
allosteric	CHEMBL1878	CHEMBL2346781	CHEMBL2352375
allosteric	CHEMBL1878	CHEMBL2346782	CHEMBL2352375
allosteric	CHEMBL1878	CHEMBL2346783	CHEMBL2352375
allosteric	CHEMBL1878	CHEMBL2346784	CHEMBL2352375
allosteric	CHEMBL1878	CHEMBL2346785	CHEMBL2352375
allosteric	CHEMBL1878	CHEMBL2346786	CHEMBL2352375
allosteric	CHEMBL1878	CHEMBL2346787	CHEMBL2352375
allosteric	CHEMBL1878	CHEMBL2346788	CHEMBL2352375
allosteric	CHEMBL1878	CHEMBL2349573	CHEMBL2352375
allosteric	CHEMBL1878	CHEMBL2349574	CHEMBL2352375
allosteric	CHEMBL1878	CHEMBL2349575	CHEMBL2352375
allosteric	CHEMBL1878	CHEMBL2349576	CHEMBL2352375
allosteric	CHEMBL1878	CHEMBL2349577	CHEMBL2352375
allosteric	CHEMBL1878	CHEMBL2349578	CHEMBL2352375
allosteric	CHEMBL1878	CHEMBL2349579	CHEMBL2352375
allosteric	CHEMBL1878	CHEMBL2349580	CHEMBL2352375
allosteric	CHEMBL1878	CHEMBL2349581	CHEMBL2352375
allosteric	CHEMBL1878	CHEMBL2349582	CHEMBL2352375
allosteric	CHEMBL1878	CHEMBL2349583	CHEMBL2352375
allosteric	CHEMBL1878	CHEMBL2349584	CHEMBL2352375
allosteric	CHEMBL1878	CHEMBL2349585	CHEMBL2352375
allosteric	CHEMBL1878	CHEMBL2349586	CHEMBL2352375
allosteric	CHEMBL1878	CHEMBL2349587	CHEMBL2352375
allosteric	CHEMBL1878	CHEMBL2349588	CHEMBL2352375
allosteric	CHEMBL1878	CHEMBL2349589	CHEMBL2352375
allosteric	CHEMBL1878	CHEMBL2349590	CHEMBL2352375
allosteric	CHEMBL1878	CHEMBL2349591	CHEMBL2352375
allosteric	CHEMBL1878	CHEMBL2349592	CHEMBL2352375
allosteric	CHEMBL1878	CHEMBL2349593	CHEMBL2352375
allosteric	CHEMBL1878	CHEMBL2349594	CHEMBL2352375
allosteric	CHEMBL1878	CHEMBL2349595	CHEMBL2352375
allosteric	CHEMBL1878	CHEMBL2349596	CHEMBL2352375
allosteric	CHEMBL1878	CHEMBL2349597	CHEMBL2352375
allosteric	CHEMBL1878	CHEMBL2349598	CHEMBL2352375
allosteric	CHEMBL1878	CHEMBL2349599	CHEMBL2352375
allosteric	CHEMBL1878	CHEMBL2349600	CHEMBL2352375
allosteric	CHEMBL1878	CHEMBL2349601	CHEMBL2352375
allosteric	CHEMBL1878	CHEMBL2349602	CHEMBL2352375
allosteric	CHEMBL1878	CHEMBL2349603	CHEMBL2352375
allosteric	CHEMBL1878	CHEMBL2349604	CHEMBL2352375
allosteric	CHEMBL1878	CHEMBL2349605	CHEMBL2352375
allosteric	CHEMBL1878	CHEMBL2375383	CHEMBL2378664
allosteric	CHEMBL1878	CHEMBL2375385	CHEMBL2378664
allosteric	CHEMBL1878	CHEMBL2375386	CHEMBL2378664
allosteric	CHEMBL1878	CHEMBL2377726	CHEMBL2378664
allosteric	CHEMBL1878	CHEMBL2377727	CHEMBL2378664
allosteric	CHEMBL1878	CHEMBL2377728	CHEMBL2378664
allosteric	CHEMBL1878	CHEMBL2377729	CHEMBL2378664
allosteric	CHEMBL1878	CHEMBL2377730	CHEMBL2378664
allosteric	CHEMBL1878	CHEMBL2377731	CHEMBL2378664
allosteric	CHEMBL1878	CHEMBL2377732	CHEMBL2378664
allosteric	CHEMBL1878	CHEMBL2377733	CHEMBL2378664
allosteric	CHEMBL1878	CHEMBL2377734	CHEMBL2378664
allosteric	CHEMBL1878	CHEMBL2377735	CHEMBL2378604
allosteric	CHEMBL1878	CHEMBL2377735	CHEMBL2378664
allosteric	CHEMBL1878	CHEMBL2377736	CHEMBL2378664
allosteric	CHEMBL1878	CHEMBL2377737	CHEMBL2378664
allosteric	CHEMBL1878	CHEMBL2377738	CHEMBL2378664
allosteric	CHEMBL1878	CHEMBL2377739	CHEMBL2378664
allosteric	CHEMBL1878	CHEMBL2377740	CHEMBL2378664
allosteric	CHEMBL1878	CHEMBL2377741	CHEMBL2378664
allosteric	CHEMBL1878	CHEMBL2377742	CHEMBL2378664
allosteric	CHEMBL1878	CHEMBL2377743	CHEMBL2378664
allosteric	CHEMBL1878	CHEMBL2377744	CHEMBL2378664
allosteric	CHEMBL1878	CHEMBL2377745	CHEMBL2378664
allosteric	CHEMBL1878	CHEMBL2377746	CHEMBL2378664
allosteric	CHEMBL1878	CHEMBL2377747	CHEMBL2378664
allosteric	CHEMBL1878	CHEMBL2377748	CHEMBL2378664
allosteric	CHEMBL1878	CHEMBL2377749	CHEMBL2378664
allosteric	CHEMBL1878	CHEMBL2377750	CHEMBL2378664
allosteric	CHEMBL1878	CHEMBL2377751	CHEMBL2378664
allosteric	CHEMBL1878	CHEMBL2377752	CHEMBL2378664
allosteric	CHEMBL1878	CHEMBL254832	CHEMBL2352375
allosteric	CHEMBL1878	CHEMBL292376	CHEMBL1039645
allosteric	CHEMBL1878	CHEMBL292376	CHEMBL2352375
allosteric	CHEMBL1907589	CHEMBL1606364	CHEMBL1941696
allosteric	CHEMBL1907589	CHEMBL1606364	CHEMBL2025195
allosteric	CHEMBL1907589	CHEMBL1606364	CHEMBL2025196
allosteric	CHEMBL1907589	CHEMBL1940786	CHEMBL1941696
allosteric	CHEMBL1907589	CHEMBL1940787	CHEMBL1941703
allosteric	CHEMBL1907589	CHEMBL1940788	CHEMBL1941696
allosteric	CHEMBL1907589	CHEMBL1940789	CHEMBL1941696
allosteric	CHEMBL1907589	CHEMBL1940790	CHEMBL1941696
allosteric	CHEMBL1907589	CHEMBL1940791	CHEMBL1941696
allosteric	CHEMBL1907589	CHEMBL1940792	CHEMBL1941696
allosteric	CHEMBL1907589	CHEMBL1940793	CHEMBL1941696
allosteric	CHEMBL1907589	CHEMBL1940794	CHEMBL1941696
allosteric	CHEMBL1907589	CHEMBL1940795	CHEMBL1941696
allosteric	CHEMBL1907589	CHEMBL1940796	CHEMBL1941696
allosteric	CHEMBL1907589	CHEMBL1940797	CHEMBL1941696
allosteric	CHEMBL1907589	CHEMBL1940798	CHEMBL1941703
allosteric	CHEMBL1907589	CHEMBL1940799	CHEMBL1941703
allosteric	CHEMBL1907589	CHEMBL1940800	CHEMBL1941696
allosteric	CHEMBL1907589	CHEMBL1940801	CHEMBL1941703
allosteric	CHEMBL1907589	CHEMBL1940802	CHEMBL1941696
allosteric	CHEMBL1907589	CHEMBL1940803	CHEMBL1941696
allosteric	CHEMBL1907589	CHEMBL1940804	CHEMBL1941696
allosteric	CHEMBL1907589	CHEMBL1940805	CHEMBL1941696
allosteric	CHEMBL1907589	CHEMBL3103988	CHEMBL3108125
allosteric	CHEMBL1907594	CHEMBL1606364	CHEMBL1941700
allosteric	CHEMBL1907594	CHEMBL1606364	CHEMBL2025197
allosteric	CHEMBL1907594	CHEMBL1940786	CHEMBL1941700
allosteric	CHEMBL1907594	CHEMBL1940787	CHEMBL1941704
allosteric	CHEMBL1907594	CHEMBL1940788	CHEMBL1941700
allosteric	CHEMBL1907594	CHEMBL1940789	CHEMBL1941700
allosteric	CHEMBL1907594	CHEMBL1940790	CHEMBL1941700
allosteric	CHEMBL1907594	CHEMBL1940791	CHEMBL1941700
allosteric	CHEMBL1907594	CHEMBL1940792	CHEMBL1941700
allosteric	CHEMBL1907594	CHEMBL1940793	CHEMBL1941700
allosteric	CHEMBL1907594	CHEMBL1940794	CHEMBL1941700
allosteric	CHEMBL1907594	CHEMBL1940795	CHEMBL1941700
allosteric	CHEMBL1907594	CHEMBL1940796	CHEMBL1941700
allosteric	CHEMBL1907594	CHEMBL1940797	CHEMBL1941700
allosteric	CHEMBL1907594	CHEMBL1940798	CHEMBL1941704
allosteric	CHEMBL1907594	CHEMBL1940799	CHEMBL1941704
allosteric	CHEMBL1907594	CHEMBL1940800	CHEMBL1941704
allosteric	CHEMBL1907594	CHEMBL1940801	CHEMBL1941700
allosteric	CHEMBL1907594	CHEMBL1940802	CHEMBL1941700
allosteric	CHEMBL1907594	CHEMBL1940803	CHEMBL1941700
allosteric	CHEMBL1907594	CHEMBL1940804	CHEMBL1941700
allosteric	CHEMBL1907594	CHEMBL1940805	CHEMBL1941700
allosteric	CHEMBL1907607	CHEMBL12	CHEMBL680686
allosteric	CHEMBL1907607	CHEMBL12	CHEMBL652369
allosteric	CHEMBL1907607	CHEMBL12	CHEMBL650280
allosteric	CHEMBL1907607	CHEMBL12	CHEMBL680646
allosteric	CHEMBL1907607	CHEMBL12	CHEMBL680647
allosteric	CHEMBL1907607	CHEMBL12	CHEMBL842879
allosteric	CHEMBL1907607	CHEMBL12	CHEMBL652733
allosteric	CHEMBL1907607	CHEMBL12	CHEMBL651108
allosteric	CHEMBL1907607	CHEMBL12	CHEMBL647210
allosteric	CHEMBL1907607	CHEMBL12	CHEMBL841639
allosteric	CHEMBL1907607	CHEMBL12	CHEMBL680658
allosteric	CHEMBL1907607	CHEMBL12	CHEMBL685373
allosteric	CHEMBL1907607	CHEMBL12	CHEMBL652732
allosteric	CHEMBL1907607	CHEMBL12	CHEMBL650874
allosteric	CHEMBL1907607	CHEMBL12	CHEMBL681560
allosteric	CHEMBL1907607	CHEMBL12	CHEMBL681003
allosteric	CHEMBL1907607	CHEMBL12	CHEMBL681276
allosteric	CHEMBL1907607	CHEMBL12	CHEMBL681277
allosteric	CHEMBL1907607	CHEMBL12	CHEMBL650875
allosteric	CHEMBL1907607	CHEMBL12	CHEMBL652730
allosteric	CHEMBL1907607	CHEMBL12	CHEMBL653111
allosteric	CHEMBL1907607	CHEMBL12	CHEMBL656130
allosteric	CHEMBL1907607	CHEMBL12	CHEMBL652562
allosteric	CHEMBL1907607	CHEMBL12	CHEMBL653129
allosteric	CHEMBL1907607	CHEMBL12	CHEMBL842707
allosteric	CHEMBL1907607	CHEMBL12	CHEMBL651408
allosteric	CHEMBL1907607	CHEMBL12	CHEMBL656131
allosteric	CHEMBL1907607	CHEMBL12	CHEMBL650464
allosteric	CHEMBL1907607	CHEMBL12	CHEMBL652372
allosteric	CHEMBL1907607	CHEMBL12	CHEMBL841641
allosteric	CHEMBL1907607	CHEMBL12	CHEMBL650084
allosteric	CHEMBL1907607	CHEMBL12	CHEMBL650085
allosteric	CHEMBL1907607	CHEMBL12	CHEMBL650087
allosteric	CHEMBL1907607	CHEMBL12	CHEMBL653110
allosteric	CHEMBL1907607	CHEMBL12	CHEMBL681237
allosteric	CHEMBL1907607	CHEMBL12	CHEMBL681238
allosteric	CHEMBL1907607	CHEMBL12	CHEMBL845316
allosteric	CHEMBL1907607	CHEMBL12	CHEMBL648647
allosteric	CHEMBL1907607	CHEMBL12	CHEMBL652736
allosteric	CHEMBL1907607	CHEMBL12	CHEMBL848812
allosteric	CHEMBL1907607	CHEMBL12	CHEMBL652451
allosteric	CHEMBL1907607	CHEMBL12	CHEMBL678604
allosteric	CHEMBL1907607	CHEMBL12	CHEMBL883336
allosteric	CHEMBL1907607	CHEMBL12	CHEMBL652361
allosteric	CHEMBL1907607	CHEMBL12	CHEMBL651177
allosteric	CHEMBL1907607	CHEMBL12	CHEMBL841633
allosteric	CHEMBL1907607	CHEMBL12	CHEMBL652731
allosteric	CHEMBL1907607	CHEMBL12	CHEMBL650178
allosteric	CHEMBL1907607	CHEMBL12	CHEMBL652364
allosteric	CHEMBL1907607	CHEMBL12	CHEMBL653047
allosteric	CHEMBL1907607	CHEMBL12	CHEMBL653045
allosteric	CHEMBL1907607	CHEMBL12	CHEMBL652363
allosteric	CHEMBL1907607	CHEMBL12	CHEMBL682140
allosteric	CHEMBL1907607	CHEMBL12	CHEMBL652437
allosteric	CHEMBL1907607	CHEMBL12	CHEMBL650466
allosteric	CHEMBL1907607	CHEMBL12	CHEMBL847310
allosteric	CHEMBL1907607	CHEMBL12	CHEMBL847310
allosteric	CHEMBL1907607	CHEMBL12	CHEMBL650466
allosteric	CHEMBL1907607	CHEMBL12	CHEMBL847310
allosteric	CHEMBL1907607	CHEMBL12	CHEMBL650466
allosteric	CHEMBL1907607	CHEMBL12	CHEMBL847311
allosteric	CHEMBL1907607	CHEMBL12	CHEMBL650177
allosteric	CHEMBL1907607	CHEMBL12	CHEMBL649963
allosteric	CHEMBL1907607	CHEMBL12	CHEMBL650465
allosteric	CHEMBL1907607	CHEMBL12	CHEMBL650176
allosteric	CHEMBL1907607	CHEMBL12	CHEMBL649963
allosteric	CHEMBL1907607	CHEMBL12	CHEMBL682656
allosteric	CHEMBL1907607	CHEMBL12	CHEMBL677943
allosteric	CHEMBL1907607	CHEMBL12	CHEMBL841642
allosteric	CHEMBL1907607	CHEMBL12	CHEMBL653040
allosteric	CHEMBL1907607	CHEMBL12	CHEMBL650878
allosteric	CHEMBL1907607	CHEMBL12	CHEMBL685962
allosteric	CHEMBL1907607	CHEMBL12	CHEMBL842880
allosteric	CHEMBL1907607	CHEMBL12	CHEMBL650869
allosteric	CHEMBL1907607	CHEMBL12	CHEMBL650833
allosteric	CHEMBL1907607	CHEMBL12	CHEMBL648135
allosteric	CHEMBL1907607	CHEMBL12	CHEMBL681940
allosteric	CHEMBL1907607	CHEMBL12	CHEMBL650288
allosteric	CHEMBL1907607	CHEMBL12	CHEMBL651178
allosteric	CHEMBL1907607	CHEMBL12	CHEMBL679555
allosteric	CHEMBL1907607	CHEMBL12	CHEMBL680071
allosteric	CHEMBL1907607	CHEMBL12	CHEMBL652450
allosteric	CHEMBL1907607	CHEMBL12	CHEMBL678605
allosteric	CHEMBL1907607	CHEMBL12	CHEMBL731153
allosteric	CHEMBL1907607	CHEMBL12	CHEMBL652557
allosteric	CHEMBL1907607	CHEMBL12	CHEMBL653042
allosteric	CHEMBL1907607	CHEMBL12	CHEMBL862013
allosteric	CHEMBL1907607	CHEMBL1568698	CHEMBL680071
allosteric	CHEMBL1907607	CHEMBL207538	CHEMBL680687
allosteric	CHEMBL1907607	CHEMBL207538	CHEMBL680688
allosteric	CHEMBL1907607	CHEMBL207538	CHEMBL842878
allosteric	CHEMBL1907607	CHEMBL207538	CHEMBL681273
allosteric	CHEMBL1907607	CHEMBL207538	CHEMBL681947
allosteric	CHEMBL1907607	CHEMBL207538	CHEMBL682136
allosteric	CHEMBL1907607	CHEMBL207538	CHEMBL680680
allosteric	CHEMBL1907607	CHEMBL207538	CHEMBL680071
allosteric	CHEMBL1907607	CHEMBL207538	CHEMBL827440
allosteric	CHEMBL1907607	CHEMBL207538	CHEMBL828720
allosteric	CHEMBL1907607	CHEMBL207538	CHEMBL867915
allosteric	CHEMBL1907607	CHEMBL210952	CHEMBL681273
allosteric	CHEMBL1907607	CHEMBL210952	CHEMBL681947
allosteric	CHEMBL1907607	CHEMBL210952	CHEMBL682136
allosteric	CHEMBL1907607	CHEMBL210952	CHEMBL681945
allosteric	CHEMBL1907607	CHEMBL210952	CHEMBL857377
allosteric	CHEMBL1907607	CHEMBL210952	CHEMBL828720
allosteric	CHEMBL1907607	CHEMBL210952	CHEMBL867915
allosteric	CHEMBL1907607	CHEMBL3137972	CHEMBL680690
allosteric	CHEMBL1907607	CHEMBL3137972	CHEMBL680071
allosteric	CHEMBL1907607	CHEMBL3137973	CHEMBL680071
allosteric	CHEMBL1907607	CHEMBL3137976	CHEMBL680071
allosteric	CHEMBL1907607	CHEMBL3137977	CHEMBL680071
allosteric	CHEMBL1907607	CHEMBL3137979	CHEMBL680071
allosteric	CHEMBL1907607	CHEMBL3137982	CHEMBL680071
allosteric	CHEMBL1907607	CHEMBL3137983	CHEMBL680071
allosteric	CHEMBL1907607	CHEMBL3137984	CHEMBL680071
allosteric	CHEMBL1907607	CHEMBL3137986	CHEMBL680690
allosteric	CHEMBL1907607	CHEMBL3137986	CHEMBL680071
allosteric	CHEMBL1907607	CHEMBL3137987	CHEMBL680071
allosteric	CHEMBL1907607	CHEMBL3137988	CHEMBL680071
allosteric	CHEMBL1907607	CHEMBL3137989	CHEMBL680071
allosteric	CHEMBL1907607	CHEMBL3137990	CHEMBL680071
allosteric	CHEMBL1907607	CHEMBL3137991	CHEMBL680071
allosteric	CHEMBL1907607	CHEMBL3137992	CHEMBL680071
allosteric	CHEMBL1907607	CHEMBL3137993	CHEMBL680071
allosteric	CHEMBL1907607	CHEMBL3137994	CHEMBL680071
allosteric	CHEMBL1907607	CHEMBL3137995	CHEMBL680071
allosteric	CHEMBL1907607	CHEMBL3137996	CHEMBL680071
allosteric	CHEMBL1907607	CHEMBL3137997	CHEMBL680071
allosteric	CHEMBL1907607	CHEMBL3137998	CHEMBL680071
allosteric	CHEMBL1907607	CHEMBL3138275	CHEMBL680071
allosteric	CHEMBL1907607	CHEMBL3138276	CHEMBL680071
allosteric	CHEMBL1907607	CHEMBL3138277	CHEMBL680071
allosteric	CHEMBL1907607	CHEMBL3138280	CHEMBL680071
allosteric	CHEMBL1907607	CHEMBL3138281	CHEMBL680071
allosteric	CHEMBL1907607	CHEMBL3138282	CHEMBL680071
allosteric	CHEMBL1907607	CHEMBL3138284	CHEMBL680071
allosteric	CHEMBL1907607	CHEMBL3138285	CHEMBL680071
allosteric	CHEMBL1907607	CHEMBL3138435	CHEMBL680071
allosteric	CHEMBL1907607	CHEMBL444045	CHEMBL652372
allosteric	CHEMBL1907607	CHEMBL444045	CHEMBL841641
allosteric	CHEMBL1907607	CHEMBL444045	CHEMBL648139
allosteric	CHEMBL1907607	CHEMBL444045	CHEMBL648138
allosteric	CHEMBL1907607	CHEMBL444045	CHEMBL851452
allosteric	CHEMBL1907607	CHEMBL444045	CHEMBL680071
allosteric	CHEMBL1907607	CHEMBL448	CHEMBL680071
allosteric	CHEMBL1907607	CHEMBL448	CHEMBL682716
allosteric	CHEMBL1962	CHEMBL363211	CHEMBL2327258
allosteric	CHEMBL1962	CHEMBL363211	CHEMBL2327952
allosteric	CHEMBL1962	CHEMBL45198	CHEMBL2327952
allosteric	CHEMBL1962	CHEMBL52030	CHEMBL2327952
allosteric	CHEMBL2024	CHEMBL2216803	CHEMBL2217225
allosteric	CHEMBL2024	CHEMBL3263660	CHEMBL3270558
allosteric	CHEMBL2024	CHEMBL3263661	CHEMBL3270558
allosteric	CHEMBL2024	CHEMBL3263662	CHEMBL3270559
allosteric	CHEMBL2024	CHEMBL3263663	CHEMBL3270558
allosteric	CHEMBL2024	CHEMBL3263664	CHEMBL3270558
allosteric	CHEMBL2024	CHEMBL3263665	CHEMBL3270558
allosteric	CHEMBL2024	CHEMBL3263666	CHEMBL3270558
allosteric	CHEMBL2024	CHEMBL3263667	CHEMBL3270558
allosteric	CHEMBL2024	CHEMBL3263668	CHEMBL3270558
allosteric	CHEMBL2024	CHEMBL3263669	CHEMBL3270558
allosteric	CHEMBL2024	CHEMBL3263670	CHEMBL3270558
allosteric	CHEMBL2024	CHEMBL3263671	CHEMBL3270558
allosteric	CHEMBL2024	CHEMBL3263672	CHEMBL3270559
allosteric	CHEMBL2024	CHEMBL3263673	CHEMBL3270559
allosteric	CHEMBL2024	CHEMBL3263674	CHEMBL3270558
allosteric	CHEMBL2024	CHEMBL3263675	CHEMBL3270560
allosteric	CHEMBL2024	CHEMBL3263676	CHEMBL3270558
allosteric	CHEMBL2024	CHEMBL3263677	CHEMBL3270560
allosteric	CHEMBL2024	CHEMBL3263678	CHEMBL3270560
allosteric	CHEMBL2024	CHEMBL3263679	CHEMBL3270560
allosteric	CHEMBL2024	CHEMBL3263680	CHEMBL3270560
allosteric	CHEMBL2024	CHEMBL3263682	CHEMBL3270559
allosteric	CHEMBL2024	CHEMBL3263683	CHEMBL3270558
allosteric	CHEMBL2024	CHEMBL3263684	CHEMBL3270558
allosteric	CHEMBL2024	CHEMBL3263685	CHEMBL3270558
allosteric	CHEMBL2024	CHEMBL3263686	CHEMBL3270558
allosteric	CHEMBL2024	CHEMBL3263687	CHEMBL3270558
allosteric	CHEMBL2024	CHEMBL3263688	CHEMBL3270558
allosteric	CHEMBL2024	CHEMBL3263689	CHEMBL3270558
allosteric	CHEMBL2024	CHEMBL3263690	CHEMBL3270558
allosteric	CHEMBL2024	CHEMBL3263691	CHEMBL3270558
allosteric	CHEMBL2024	CHEMBL3263692	CHEMBL3270558
allosteric	CHEMBL2024	CHEMBL3263693	CHEMBL3270559
allosteric	CHEMBL2035	CHEMBL1083203	CHEMBL1110551
allosteric	CHEMBL2035	CHEMBL1083203	CHEMBL2384208
allosteric	CHEMBL2035	CHEMBL1083203	CHEMBL2384210
allosteric	CHEMBL2035	CHEMBL1255607	CHEMBL1259938
allosteric	CHEMBL2035	CHEMBL1255607	CHEMBL1260772
allosteric	CHEMBL2035	CHEMBL1257150	CHEMBL1259938
allosteric	CHEMBL2035	CHEMBL1257151	CHEMBL1259938
allosteric	CHEMBL2035	CHEMBL1257151	CHEMBL1260772
allosteric	CHEMBL2035	CHEMBL1257267	CHEMBL1259938
allosteric	CHEMBL2035	CHEMBL1257268	CHEMBL1259938
allosteric	CHEMBL2035	CHEMBL1257388	CHEMBL1259938
allosteric	CHEMBL2035	CHEMBL1257388	CHEMBL1260772
allosteric	CHEMBL2035	CHEMBL1257389	CHEMBL1259938
allosteric	CHEMBL2035	CHEMBL1257389	CHEMBL1260772
allosteric	CHEMBL2035	CHEMBL1257498	CHEMBL1259938
allosteric	CHEMBL2035	CHEMBL1257498	CHEMBL1260772
allosteric	CHEMBL2035	CHEMBL1257499	CHEMBL1259938
allosteric	CHEMBL2035	CHEMBL1257499	CHEMBL1260772
allosteric	CHEMBL2035	CHEMBL1257619	CHEMBL1259938
allosteric	CHEMBL2035	CHEMBL1257619	CHEMBL1260772
allosteric	CHEMBL2035	CHEMBL1257620	CHEMBL1259938
allosteric	CHEMBL2035	CHEMBL1257740	CHEMBL1259938
allosteric	CHEMBL2035	CHEMBL1257741	CHEMBL1259938
allosteric	CHEMBL2035	CHEMBL1257741	CHEMBL1260772
allosteric	CHEMBL2035	CHEMBL1257741	CHEMBL1260771
allosteric	CHEMBL2035	CHEMBL1257862	CHEMBL1259938
allosteric	CHEMBL2035	CHEMBL1257862	CHEMBL1260772
allosteric	CHEMBL2035	CHEMBL1257863	CHEMBL1259938
allosteric	CHEMBL2035	CHEMBL1257863	CHEMBL1260772
allosteric	CHEMBL2035	CHEMBL1257974	CHEMBL1259938
allosteric	CHEMBL2035	CHEMBL1257974	CHEMBL1260772
allosteric	CHEMBL2035	CHEMBL1257975	CHEMBL1259938
allosteric	CHEMBL2035	CHEMBL1257975	CHEMBL1260772
allosteric	CHEMBL2035	CHEMBL1257975	CHEMBL1260771
allosteric	CHEMBL2035	CHEMBL1257975	CHEMBL2384209
allosteric	CHEMBL2035	CHEMBL1257975	CHEMBL2384208
allosteric	CHEMBL2035	CHEMBL1257975	CHEMBL2384210
allosteric	CHEMBL2035	CHEMBL1258090	CHEMBL1259938
allosteric	CHEMBL2035	CHEMBL1258090	CHEMBL1260772
allosteric	CHEMBL2035	CHEMBL1258091	CHEMBL1259938
allosteric	CHEMBL2035	CHEMBL1258091	CHEMBL1260772
allosteric	CHEMBL2035	CHEMBL1310488	CHEMBL2384202
allosteric	CHEMBL2035	CHEMBL1367424	CHEMBL1614046
allosteric	CHEMBL2035	CHEMBL1459098	CHEMBL3107822
allosteric	CHEMBL2035	CHEMBL1459098	CHEMBL3107686
allosteric	CHEMBL2035	CHEMBL1482157	CHEMBL1614046
allosteric	CHEMBL2035	CHEMBL1507034	CHEMBL3107686
allosteric	CHEMBL2035	CHEMBL1507034	CHEMBL3107822
allosteric	CHEMBL2035	CHEMBL1507034	CHEMBL3107686
allosteric	CHEMBL2035	CHEMBL1535797	CHEMBL1614046
allosteric	CHEMBL2035	CHEMBL1559151	CHEMBL1614046
allosteric	CHEMBL2035	CHEMBL2057417	CHEMBL2320108
allosteric	CHEMBL2035	CHEMBL2313377	CHEMBL2320108
allosteric	CHEMBL2035	CHEMBL2381692	CHEMBL2384208
allosteric	CHEMBL2035	CHEMBL2381692	CHEMBL2384210
allosteric	CHEMBL2035	CHEMBL2381693	CHEMBL2384208
allosteric	CHEMBL2035	CHEMBL2381693	CHEMBL2384210
allosteric	CHEMBL2035	CHEMBL2381694	CHEMBL2384209
allosteric	CHEMBL2035	CHEMBL2381694	CHEMBL2384208
allosteric	CHEMBL2035	CHEMBL2381694	CHEMBL2384210
allosteric	CHEMBL2035	CHEMBL2381694	CHEMBL2384210
allosteric	CHEMBL2035	CHEMBL2381695	CHEMBL2384208
allosteric	CHEMBL2035	CHEMBL2381695	CHEMBL2384210
allosteric	CHEMBL2035	CHEMBL2381695	CHEMBL2384210
allosteric	CHEMBL2035	CHEMBL2381696	CHEMBL2384208
allosteric	CHEMBL2035	CHEMBL2381696	CHEMBL2384210
allosteric	CHEMBL2035	CHEMBL2381696	CHEMBL2384210
allosteric	CHEMBL2035	CHEMBL2381697	CHEMBL2384208
allosteric	CHEMBL2035	CHEMBL2381697	CHEMBL2384210
allosteric	CHEMBL2035	CHEMBL2381697	CHEMBL2384210
allosteric	CHEMBL2035	CHEMBL2381698	CHEMBL2384208
allosteric	CHEMBL2035	CHEMBL2381698	CHEMBL2384210
allosteric	CHEMBL2035	CHEMBL2381698	CHEMBL2384210
allosteric	CHEMBL2035	CHEMBL3102882	CHEMBL3107686
allosteric	CHEMBL2035	CHEMBL3102882	CHEMBL3107822
allosteric	CHEMBL2035	CHEMBL3102882	CHEMBL3107686
allosteric	CHEMBL2035	CHEMBL3105202	CHEMBL3107686
allosteric	CHEMBL2035	CHEMBL3105202	CHEMBL3107822
allosteric	CHEMBL2035	CHEMBL3105202	CHEMBL3107686
allosteric	CHEMBL2035	CHEMBL3105203	CHEMBL3107686
allosteric	CHEMBL2035	CHEMBL3105203	CHEMBL3107822
allosteric	CHEMBL2035	CHEMBL3105203	CHEMBL3107686
allosteric	CHEMBL2035	CHEMBL3105204	CHEMBL3107686
allosteric	CHEMBL2035	CHEMBL3105204	CHEMBL3107686
allosteric	CHEMBL2035	CHEMBL3105205	CHEMBL3107686
allosteric	CHEMBL2035	CHEMBL3105205	CHEMBL3107686
allosteric	CHEMBL2035	CHEMBL3105206	CHEMBL3107686
allosteric	CHEMBL2035	CHEMBL3105206	CHEMBL3107686
allosteric	CHEMBL2035	CHEMBL3105207	CHEMBL3107686
allosteric	CHEMBL2035	CHEMBL3105207	CHEMBL3107686
allosteric	CHEMBL2035	CHEMBL3105208	CHEMBL3107686
allosteric	CHEMBL2035	CHEMBL3105208	CHEMBL3107686
allosteric	CHEMBL2035	CHEMBL3105209	CHEMBL3107686
allosteric	CHEMBL2035	CHEMBL3105209	CHEMBL3107686
allosteric	CHEMBL2035	CHEMBL3105210	CHEMBL3107686
allosteric	CHEMBL2035	CHEMBL3105210	CHEMBL3107686
allosteric	CHEMBL2035	CHEMBL3105211	CHEMBL3107686
allosteric	CHEMBL2035	CHEMBL3105211	CHEMBL3107686
allosteric	CHEMBL2035	CHEMBL3105212	CHEMBL3107686
allosteric	CHEMBL2035	CHEMBL3105212	CHEMBL3107822
allosteric	CHEMBL2035	CHEMBL3105212	CHEMBL3107686
allosteric	CHEMBL2035	CHEMBL3105213	CHEMBL3107686
allosteric	CHEMBL2035	CHEMBL3105213	CHEMBL3107822
allosteric	CHEMBL2035	CHEMBL3105213	CHEMBL3107686
allosteric	CHEMBL2035	CHEMBL3105214	CHEMBL3107686
allosteric	CHEMBL2035	CHEMBL3105215	CHEMBL3107686
allosteric	CHEMBL2035	CHEMBL3105215	CHEMBL3107686
allosteric	CHEMBL2035	CHEMBL3105216	CHEMBL3107686
allosteric	CHEMBL2035	CHEMBL3105217	CHEMBL3107686
allosteric	CHEMBL2035	CHEMBL3105217	CHEMBL3107686
allosteric	CHEMBL2035	CHEMBL3105218	CHEMBL3107686
allosteric	CHEMBL2035	CHEMBL3105219	CHEMBL3107686
allosteric	CHEMBL2035	CHEMBL3105220	CHEMBL3107686
allosteric	CHEMBL2035	CHEMBL3105221	CHEMBL3107686
allosteric	CHEMBL2035	CHEMBL3105221	CHEMBL3107686
allosteric	CHEMBL2035	CHEMBL3105222	CHEMBL3107686
allosteric	CHEMBL2035	CHEMBL3105222	CHEMBL3107822
allosteric	CHEMBL2035	CHEMBL3105222	CHEMBL3107686
allosteric	CHEMBL2035	CHEMBL3105223	CHEMBL3107686
allosteric	CHEMBL2035	CHEMBL3105224	CHEMBL3107686
allosteric	CHEMBL2035	CHEMBL3105225	CHEMBL3107686
allosteric	CHEMBL2035	CHEMBL3105226	CHEMBL3107686
allosteric	CHEMBL2035	CHEMBL3105226	CHEMBL3107686
allosteric	CHEMBL2035	CHEMBL3105227	CHEMBL3107686
allosteric	CHEMBL2035	CHEMBL3105227	CHEMBL3107686
allosteric	CHEMBL2035	CHEMBL3105228	CHEMBL3107686
allosteric	CHEMBL2035	CHEMBL3105229	CHEMBL3107686
allosteric	CHEMBL2035	CHEMBL466253	CHEMBL957802
allosteric	CHEMBL2035	CHEMBL466253	CHEMBL957801
allosteric	CHEMBL2035	CHEMBL466253	CHEMBL957809
allosteric	CHEMBL2035	CHEMBL466253	CHEMBL957811
allosteric	CHEMBL2035	CHEMBL466253	CHEMBL957814
allosteric	CHEMBL2035	CHEMBL466253	CHEMBL957815
allosteric	CHEMBL2035	CHEMBL466253	CHEMBL1071910
allosteric	CHEMBL2035	CHEMBL466253	CHEMBL2067891
allosteric	CHEMBL2035	CHEMBL466253	CHEMBL2067892
allosteric	CHEMBL2035	CHEMBL466253	CHEMBL2384209
allosteric	CHEMBL2035	CHEMBL466253	CHEMBL2384208
allosteric	CHEMBL2035	CHEMBL466253	CHEMBL2384210
allosteric	CHEMBL2035	CHEMBL523685	CHEMBL957801
allosteric	CHEMBL2035	CHEMBL523685	CHEMBL957802
allosteric	CHEMBL2035	CHEMBL523685	CHEMBL957813
allosteric	CHEMBL2035	CHEMBL523685	CHEMBL1071910
allosteric	CHEMBL2035	CHEMBL523685	CHEMBL1259938
allosteric	CHEMBL2035	CHEMBL523685	CHEMBL2067891
allosteric	CHEMBL2035	CHEMBL523685	CHEMBL2067892
allosteric	CHEMBL2035	CHEMBL593506	CHEMBL1071910
allosteric	CHEMBL2035	CHEMBL593506	CHEMBL1071913
allosteric	CHEMBL2035	CHEMBL593506	CHEMBL1259938
allosteric	CHEMBL2035	CHEMBL593506	CHEMBL1260772
allosteric	CHEMBL2035	CHEMBL593506	CHEMBL1260771
allosteric	CHEMBL2035	CHEMBL604482	CHEMBL1071910
allosteric	CHEMBL2035	CHEMBL604482	CHEMBL1071913
allosteric	CHEMBL2035	CHEMBL604482	CHEMBL1260771
allosteric	CHEMBL2035	CHEMBL604482	CHEMBL2067891
allosteric	CHEMBL2035	CHEMBL604482	CHEMBL2067892
allosteric	CHEMBL2035	CHEMBL604482	CHEMBL2384209
allosteric	CHEMBL2035	CHEMBL604482	CHEMBL2384208
allosteric	CHEMBL2035	CHEMBL604482	CHEMBL2384210
allosteric	CHEMBL2093871	CHEMBL3220720	CHEMBL3226465
allosteric	CHEMBL2093871	CHEMBL3220720	CHEMBL3226466
allosteric	CHEMBL2093871	CHEMBL3220720	CHEMBL3226464
allosteric	CHEMBL2093871	CHEMBL3220721	CHEMBL3226465
allosteric	CHEMBL2093871	CHEMBL3220721	CHEMBL3226466
allosteric	CHEMBL2093871	CHEMBL3220721	CHEMBL3226464
allosteric	CHEMBL2093871	CHEMBL3220722	CHEMBL3226465
allosteric	CHEMBL2093871	CHEMBL3220722	CHEMBL3226466
allosteric	CHEMBL2093871	CHEMBL3220722	CHEMBL3226464
allosteric	CHEMBL2093871	CHEMBL3220723	CHEMBL3226465
allosteric	CHEMBL2093871	CHEMBL3220723	CHEMBL3226464
allosteric	CHEMBL2093871	CHEMBL3220724	CHEMBL3226465
allosteric	CHEMBL2093871	CHEMBL3220724	CHEMBL3226464
allosteric	CHEMBL2093871	CHEMBL3220725	CHEMBL3226465
allosteric	CHEMBL2093871	CHEMBL3220725	CHEMBL3226464
allosteric	CHEMBL2093871	CHEMBL3220726	CHEMBL3226465
allosteric	CHEMBL2093871	CHEMBL3220726	CHEMBL3226464
allosteric	CHEMBL2093871	CHEMBL3220727	CHEMBL3226465
allosteric	CHEMBL2093871	CHEMBL3220727	CHEMBL3226464
allosteric	CHEMBL2093871	CHEMBL3220728	CHEMBL3226465
allosteric	CHEMBL2093871	CHEMBL3220728	CHEMBL3226464
allosteric	CHEMBL2093871	CHEMBL3220729	CHEMBL3226465
allosteric	CHEMBL2093871	CHEMBL3220729	CHEMBL3226464
allosteric	CHEMBL2093871	CHEMBL3220730	CHEMBL3226465
allosteric	CHEMBL2093871	CHEMBL3220730	CHEMBL3226464
allosteric	CHEMBL2093871	CHEMBL3220731	CHEMBL3226465
allosteric	CHEMBL2093871	CHEMBL3220731	CHEMBL3226466
allosteric	CHEMBL2093871	CHEMBL3220731	CHEMBL3226464
allosteric	CHEMBL2093871	CHEMBL3221011	CHEMBL3226465
allosteric	CHEMBL2093871	CHEMBL3221011	CHEMBL3226464
allosteric	CHEMBL2093871	CHEMBL3221012	CHEMBL3226465
allosteric	CHEMBL2093871	CHEMBL3221012	CHEMBL3226464
allosteric	CHEMBL2093871	CHEMBL3221013	CHEMBL3226465
allosteric	CHEMBL2093871	CHEMBL3221013	CHEMBL3226464
allosteric	CHEMBL2093871	CHEMBL3221014	CHEMBL3226465
allosteric	CHEMBL2093871	CHEMBL3221014	CHEMBL3226464
allosteric	CHEMBL2093871	CHEMBL3221015	CHEMBL3226465
allosteric	CHEMBL2093871	CHEMBL3221015	CHEMBL3226464
allosteric	CHEMBL2093871	CHEMBL3221016	CHEMBL3226465
allosteric	CHEMBL2093871	CHEMBL3221016	CHEMBL3226464
allosteric	CHEMBL2093871	CHEMBL3221017	CHEMBL3226465
allosteric	CHEMBL2093871	CHEMBL3221017	CHEMBL3226464
allosteric	CHEMBL2093871	CHEMBL3221018	CHEMBL3226465
allosteric	CHEMBL2093871	CHEMBL3221018	CHEMBL3226464
allosteric	CHEMBL2093871	CHEMBL3221019	CHEMBL3226465
allosteric	CHEMBL2093871	CHEMBL3221019	CHEMBL3226464
allosteric	CHEMBL2093871	CHEMBL3221020	CHEMBL3226465
allosteric	CHEMBL2093871	CHEMBL3221020	CHEMBL3226464
allosteric	CHEMBL2093871	CHEMBL3221021	CHEMBL3226465
allosteric	CHEMBL2093871	CHEMBL3221021	CHEMBL3226464
allosteric	CHEMBL2093871	CHEMBL3221022	CHEMBL3226465
allosteric	CHEMBL2093871	CHEMBL3221022	CHEMBL3226464
allosteric	CHEMBL2093871	CHEMBL3221023	CHEMBL3226465
allosteric	CHEMBL2093871	CHEMBL3221023	CHEMBL3226464
allosteric	CHEMBL2093871	CHEMBL3221024	CHEMBL3226465
allosteric	CHEMBL2093871	CHEMBL3221024	CHEMBL3226464
allosteric	CHEMBL2094120	CHEMBL12	CHEMBL680431
allosteric	CHEMBL2094120	CHEMBL12	CHEMBL682251
allosteric	CHEMBL2094120	CHEMBL12	CHEMBL678741
allosteric	CHEMBL2094120	CHEMBL12	CHEMBL680432
allosteric	CHEMBL2094120	CHEMBL12	CHEMBL680428
allosteric	CHEMBL2094120	CHEMBL12	CHEMBL830420
allosteric	CHEMBL2094120	CHEMBL12	CHEMBL836223
allosteric	CHEMBL2094120	CHEMBL12	CHEMBL864004
allosteric	CHEMBL2094120	CHEMBL12	CHEMBL864007
allosteric	CHEMBL2094120	CHEMBL12	CHEMBL853073
allosteric	CHEMBL2094120	CHEMBL12	CHEMBL919089
allosteric	CHEMBL2094120	CHEMBL12	CHEMBL919092
allosteric	CHEMBL2094120	CHEMBL12	CHEMBL1638610
allosteric	CHEMBL2094120	CHEMBL12	CHEMBL1638615
allosteric	CHEMBL2094120	CHEMBL1631466	CHEMBL1638615
allosteric	CHEMBL2094120	CHEMBL1631466	CHEMBL1638610
allosteric	CHEMBL2094120	CHEMBL1631467	CHEMBL1638615
allosteric	CHEMBL2094120	CHEMBL1631467	CHEMBL1638606
allosteric	CHEMBL2094120	CHEMBL1631468	CHEMBL1638615
allosteric	CHEMBL2094120	CHEMBL1631468	CHEMBL1638610
allosteric	CHEMBL2094120	CHEMBL17468	CHEMBL682252
allosteric	CHEMBL2094120	CHEMBL17468	CHEMBL680435
allosteric	CHEMBL2094120	CHEMBL17468	CHEMBL681090
allosteric	CHEMBL2094120	CHEMBL17468	CHEMBL682251
allosteric	CHEMBL2094120	CHEMBL17468	CHEMBL823761
allosteric	CHEMBL2094120	CHEMBL17468	CHEMBL682253
allosteric	CHEMBL2094120	CHEMBL17468	CHEMBL680434
allosteric	CHEMBL2094120	CHEMBL17468	CHEMBL829844
allosteric	CHEMBL2094120	CHEMBL17468	CHEMBL1638615
allosteric	CHEMBL2094120	CHEMBL17468	CHEMBL1638606
allosteric	CHEMBL2094120	CHEMBL1783236	CHEMBL1787780
allosteric	CHEMBL2094120	CHEMBL1783245	CHEMBL1787780
allosteric	CHEMBL2094120	CHEMBL1783249	CHEMBL1787780
allosteric	CHEMBL2094120	CHEMBL1783251	CHEMBL1787780
allosteric	CHEMBL2094120	CHEMBL1783252	CHEMBL1787780
allosteric	CHEMBL2094120	CHEMBL1783256	CHEMBL1787780
allosteric	CHEMBL2094120	CHEMBL1783269	CHEMBL1787780
allosteric	CHEMBL2094120	CHEMBL1783270	CHEMBL1787780
allosteric	CHEMBL2094120	CHEMBL1783271	CHEMBL1787780
allosteric	CHEMBL2094120	CHEMBL1783272	CHEMBL1787780
allosteric	CHEMBL2094120	CHEMBL1783277	CHEMBL1787780
allosteric	CHEMBL2094120	CHEMBL1783279	CHEMBL1787780
allosteric	CHEMBL2094120	CHEMBL1783280	CHEMBL1787780
allosteric	CHEMBL2094120	CHEMBL1783281	CHEMBL1787780
allosteric	CHEMBL2094120	CHEMBL1783282	CHEMBL1787780
allosteric	CHEMBL2094120	CHEMBL1783283	CHEMBL1787780
allosteric	CHEMBL2094120	CHEMBL1783284	CHEMBL1787780
allosteric	CHEMBL2094120	CHEMBL1783285	CHEMBL1787780
allosteric	CHEMBL2094120	CHEMBL1783286	CHEMBL1787780
allosteric	CHEMBL2094120	CHEMBL1783287	CHEMBL1787780
allosteric	CHEMBL2094122	CHEMBL12	CHEMBL681480
allosteric	CHEMBL2094122	CHEMBL12	CHEMBL678745
allosteric	CHEMBL2094122	CHEMBL12	CHEMBL680669
allosteric	CHEMBL2094122	CHEMBL12	CHEMBL680667
allosteric	CHEMBL2094122	CHEMBL12	CHEMBL830421
allosteric	CHEMBL2094122	CHEMBL12	CHEMBL836224
allosteric	CHEMBL2094122	CHEMBL12	CHEMBL864005
allosteric	CHEMBL2094122	CHEMBL12	CHEMBL864008
allosteric	CHEMBL2094122	CHEMBL12	CHEMBL1638611
allosteric	CHEMBL2094122	CHEMBL12	CHEMBL1638616
allosteric	CHEMBL2094122	CHEMBL12	CHEMBL2327962
allosteric	CHEMBL2094122	CHEMBL1629871	CHEMBL1638607
allosteric	CHEMBL2094122	CHEMBL1629872	CHEMBL1638611
allosteric	CHEMBL2094122	CHEMBL1629873	CHEMBL1638607
allosteric	CHEMBL2094122	CHEMBL1629874	CHEMBL1638611
allosteric	CHEMBL2094122	CHEMBL1631466	CHEMBL1638607
allosteric	CHEMBL2094122	CHEMBL1631466	CHEMBL1638607
allosteric	CHEMBL2094122	CHEMBL1631466	CHEMBL1638616
allosteric	CHEMBL2094122	CHEMBL1631466	CHEMBL1638617
allosteric	CHEMBL2094122	CHEMBL1631467	CHEMBL1638607
allosteric	CHEMBL2094122	CHEMBL1631467	CHEMBL1638616
allosteric	CHEMBL2094122	CHEMBL1631468	CHEMBL1638607
allosteric	CHEMBL2094122	CHEMBL1631468	CHEMBL1638607
allosteric	CHEMBL2094122	CHEMBL1631468	CHEMBL1638616
allosteric	CHEMBL2094122	CHEMBL1631469	CHEMBL1638607
allosteric	CHEMBL2094122	CHEMBL1631469	CHEMBL1638617
allosteric	CHEMBL2094122	CHEMBL1631470	CHEMBL1638607
allosteric	CHEMBL2094122	CHEMBL1631471	CHEMBL1638607
allosteric	CHEMBL2094122	CHEMBL1631472	CHEMBL1638611
allosteric	CHEMBL2094122	CHEMBL1631473	CHEMBL1638607
allosteric	CHEMBL2094122	CHEMBL17468	CHEMBL681483
allosteric	CHEMBL2094122	CHEMBL17468	CHEMBL682082
allosteric	CHEMBL2094122	CHEMBL17468	CHEMBL685340
allosteric	CHEMBL2094122	CHEMBL17468	CHEMBL681480
allosteric	CHEMBL2094122	CHEMBL17468	CHEMBL685337
allosteric	CHEMBL2094122	CHEMBL17468	CHEMBL685339
allosteric	CHEMBL2094122	CHEMBL17468	CHEMBL680672
allosteric	CHEMBL2094122	CHEMBL17468	CHEMBL829845
allosteric	CHEMBL2094122	CHEMBL17468	CHEMBL1638607
allosteric	CHEMBL2094122	CHEMBL17468	CHEMBL1638616
allosteric	CHEMBL2094130	CHEMBL12	CHEMBL682708
allosteric	CHEMBL2094130	CHEMBL12	CHEMBL681248
allosteric	CHEMBL2094130	CHEMBL12	CHEMBL681841
allosteric	CHEMBL2094130	CHEMBL12	CHEMBL682709
allosteric	CHEMBL2094130	CHEMBL12	CHEMBL680445
allosteric	CHEMBL2094130	CHEMBL12	CHEMBL829005
allosteric	CHEMBL2094130	CHEMBL12	CHEMBL836222
allosteric	CHEMBL2094130	CHEMBL12	CHEMBL864003
allosteric	CHEMBL2094130	CHEMBL12	CHEMBL853070
allosteric	CHEMBL2094130	CHEMBL12	CHEMBL919088
allosteric	CHEMBL2094130	CHEMBL12	CHEMBL919091
allosteric	CHEMBL2094130	CHEMBL12	CHEMBL1638614
allosteric	CHEMBL2094130	CHEMBL12	CHEMBL1638609
allosteric	CHEMBL2094130	CHEMBL1629870	CHEMBL1638609
allosteric	CHEMBL2094130	CHEMBL1629871	CHEMBL1638476
allosteric	CHEMBL2094130	CHEMBL1629872	CHEMBL1638609
allosteric	CHEMBL2094130	CHEMBL1629873	CHEMBL1638609
allosteric	CHEMBL2094130	CHEMBL1629874	CHEMBL1638476
allosteric	CHEMBL2094130	CHEMBL1631466	CHEMBL1638614
allosteric	CHEMBL2094130	CHEMBL1631466	CHEMBL1638609
allosteric	CHEMBL2094130	CHEMBL1631466	CHEMBL1638609
allosteric	CHEMBL2094130	CHEMBL1631466	CHEMBL1638618
allosteric	CHEMBL2094130	CHEMBL1631467	CHEMBL1638614
allosteric	CHEMBL2094130	CHEMBL1631467	CHEMBL1638476
allosteric	CHEMBL2094130	CHEMBL1631468	CHEMBL1638614
allosteric	CHEMBL2094130	CHEMBL1631468	CHEMBL1638609
allosteric	CHEMBL2094130	CHEMBL1631468	CHEMBL1638609
allosteric	CHEMBL2094130	CHEMBL1631468	CHEMBL1638618
allosteric	CHEMBL2094130	CHEMBL1631469	CHEMBL1638609
allosteric	CHEMBL2094130	CHEMBL1631469	CHEMBL1638618
allosteric	CHEMBL2094130	CHEMBL1631470	CHEMBL1638609
allosteric	CHEMBL2094130	CHEMBL1631470	CHEMBL1638618
allosteric	CHEMBL2094130	CHEMBL1631471	CHEMBL1638609
allosteric	CHEMBL2094130	CHEMBL1631472	CHEMBL1638609
allosteric	CHEMBL2094130	CHEMBL1631473	CHEMBL1638609
allosteric	CHEMBL2094130	CHEMBL17468	CHEMBL681249
allosteric	CHEMBL2094130	CHEMBL17468	CHEMBL682712
allosteric	CHEMBL2094130	CHEMBL17468	CHEMBL683015
allosteric	CHEMBL2094130	CHEMBL17468	CHEMBL681248
allosteric	CHEMBL2094130	CHEMBL17468	CHEMBL824294
allosteric	CHEMBL2094130	CHEMBL17468	CHEMBL681405
allosteric	CHEMBL2094130	CHEMBL17468	CHEMBL682711
allosteric	CHEMBL2094130	CHEMBL17468	CHEMBL829843
allosteric	CHEMBL2094130	CHEMBL17468	CHEMBL1638614
allosteric	CHEMBL2094130	CHEMBL17468	CHEMBL1638476
allosteric	CHEMBL2094130	CHEMBL1783236	CHEMBL1787625
allosteric	CHEMBL2094130	CHEMBL1783236	CHEMBL1787779
allosteric	CHEMBL2094130	CHEMBL1783244	CHEMBL1787625
allosteric	CHEMBL2094130	CHEMBL1783244	CHEMBL1787779
allosteric	CHEMBL2094130	CHEMBL1783245	CHEMBL1787625
allosteric	CHEMBL2094130	CHEMBL1783245	CHEMBL1787779
allosteric	CHEMBL2094130	CHEMBL1783246	CHEMBL1787625
allosteric	CHEMBL2094130	CHEMBL1783246	CHEMBL1787779
allosteric	CHEMBL2094130	CHEMBL1783247	CHEMBL1787625
allosteric	CHEMBL2094130	CHEMBL1783247	CHEMBL1787779
allosteric	CHEMBL2094130	CHEMBL1783249	CHEMBL1787625
allosteric	CHEMBL2094130	CHEMBL1783249	CHEMBL1787779
allosteric	CHEMBL2094130	CHEMBL1783250	CHEMBL1787625
allosteric	CHEMBL2094130	CHEMBL1783250	CHEMBL1787779
allosteric	CHEMBL2094130	CHEMBL1783251	CHEMBL1787625
allosteric	CHEMBL2094130	CHEMBL1783251	CHEMBL1787779
allosteric	CHEMBL2094130	CHEMBL1783252	CHEMBL1787625
allosteric	CHEMBL2094130	CHEMBL1783252	CHEMBL1787779
allosteric	CHEMBL2094130	CHEMBL1783254	CHEMBL1787625
allosteric	CHEMBL2094130	CHEMBL1783254	CHEMBL1787779
allosteric	CHEMBL2094130	CHEMBL1783255	CHEMBL1787625
allosteric	CHEMBL2094130	CHEMBL1783255	CHEMBL1787779
allosteric	CHEMBL2094130	CHEMBL1783256	CHEMBL1787625
allosteric	CHEMBL2094130	CHEMBL1783256	CHEMBL1787779
allosteric	CHEMBL2094130	CHEMBL1783257	CHEMBL1787625
allosteric	CHEMBL2094130	CHEMBL1783257	CHEMBL1787779
allosteric	CHEMBL2094130	CHEMBL1783258	CHEMBL1787625
allosteric	CHEMBL2094130	CHEMBL1783258	CHEMBL1787779
allosteric	CHEMBL2094130	CHEMBL1783259	CHEMBL1787625
allosteric	CHEMBL2094130	CHEMBL1783259	CHEMBL1787779
allosteric	CHEMBL2094130	CHEMBL1783260	CHEMBL1787625
allosteric	CHEMBL2094130	CHEMBL1783260	CHEMBL1787779
allosteric	CHEMBL2094130	CHEMBL1783261	CHEMBL1787625
allosteric	CHEMBL2094130	CHEMBL1783261	CHEMBL1787779
allosteric	CHEMBL2094130	CHEMBL1783262	CHEMBL1787625
allosteric	CHEMBL2094130	CHEMBL1783262	CHEMBL1787779
allosteric	CHEMBL2094130	CHEMBL1783264	CHEMBL1787625
allosteric	CHEMBL2094130	CHEMBL1783264	CHEMBL1787779
allosteric	CHEMBL2094130	CHEMBL1783269	CHEMBL1787625
allosteric	CHEMBL2094130	CHEMBL1783269	CHEMBL1787779
allosteric	CHEMBL2094130	CHEMBL1783270	CHEMBL1787625
allosteric	CHEMBL2094130	CHEMBL1783270	CHEMBL1787779
allosteric	CHEMBL2094130	CHEMBL1783271	CHEMBL1787625
allosteric	CHEMBL2094130	CHEMBL1783271	CHEMBL1787779
allosteric	CHEMBL2094130	CHEMBL1783272	CHEMBL1787625
allosteric	CHEMBL2094130	CHEMBL1783272	CHEMBL1787779
allosteric	CHEMBL2094130	CHEMBL1783273	CHEMBL1787625
allosteric	CHEMBL2094130	CHEMBL1783273	CHEMBL1787779
allosteric	CHEMBL2094130	CHEMBL1783274	CHEMBL1787625
allosteric	CHEMBL2094130	CHEMBL1783274	CHEMBL1787779
allosteric	CHEMBL2094130	CHEMBL1783275	CHEMBL1787625
allosteric	CHEMBL2094130	CHEMBL1783275	CHEMBL1787779
allosteric	CHEMBL2094130	CHEMBL1783276	CHEMBL1787625
allosteric	CHEMBL2094130	CHEMBL1783276	CHEMBL1787779
allosteric	CHEMBL2094130	CHEMBL1783277	CHEMBL1787625
allosteric	CHEMBL2094130	CHEMBL1783277	CHEMBL1787779
allosteric	CHEMBL2094130	CHEMBL1783278	CHEMBL1787625
allosteric	CHEMBL2094130	CHEMBL1783278	CHEMBL1787779
allosteric	CHEMBL2094130	CHEMBL1783279	CHEMBL1787625
allosteric	CHEMBL2094130	CHEMBL1783279	CHEMBL1787779
allosteric	CHEMBL2094130	CHEMBL1783280	CHEMBL1787625
allosteric	CHEMBL2094130	CHEMBL1783280	CHEMBL1787779
allosteric	CHEMBL2094130	CHEMBL1783281	CHEMBL1787625
allosteric	CHEMBL2094130	CHEMBL1783281	CHEMBL1787779
allosteric	CHEMBL2094130	CHEMBL1783282	CHEMBL1787625
allosteric	CHEMBL2094130	CHEMBL1783282	CHEMBL1787779
allosteric	CHEMBL2094130	CHEMBL1783283	CHEMBL1787625
allosteric	CHEMBL2094130	CHEMBL1783283	CHEMBL1787779
allosteric	CHEMBL2094130	CHEMBL1783284	CHEMBL1787625
allosteric	CHEMBL2094130	CHEMBL1783284	CHEMBL1787779
allosteric	CHEMBL2094130	CHEMBL1783285	CHEMBL1787625
allosteric	CHEMBL2094130	CHEMBL1783285	CHEMBL1787779
allosteric	CHEMBL2094130	CHEMBL1783286	CHEMBL1787625
allosteric	CHEMBL2094130	CHEMBL1783286	CHEMBL1787779
allosteric	CHEMBL2094130	CHEMBL1783287	CHEMBL1787625
allosteric	CHEMBL2094130	CHEMBL1783287	CHEMBL1787779
allosteric	CHEMBL2095172	CHEMBL12	CHEMBL677024
allosteric	CHEMBL2095172	CHEMBL12	CHEMBL677847
allosteric	CHEMBL2095172	CHEMBL12	CHEMBL679559
allosteric	CHEMBL2095172	CHEMBL12	CHEMBL677789
allosteric	CHEMBL2095172	CHEMBL12	CHEMBL681630
allosteric	CHEMBL2095172	CHEMBL12	CHEMBL861815
allosteric	CHEMBL2095172	CHEMBL12	CHEMBL1638613
allosteric	CHEMBL2095172	CHEMBL12	CHEMBL1638608
allosteric	CHEMBL2095172	CHEMBL1631466	CHEMBL1638608
allosteric	CHEMBL2095172	CHEMBL1631467	CHEMBL1638613
allosteric	CHEMBL2095172	CHEMBL1631467	CHEMBL1638475
allosteric	CHEMBL2095172	CHEMBL1631468	CHEMBL1638475
allosteric	CHEMBL2095172	CHEMBL17468	CHEMBL1638613
allosteric	CHEMBL2095172	CHEMBL17468	CHEMBL1638475
allosteric	CHEMBL2095172	CHEMBL1783236	CHEMBL1787628
allosteric	CHEMBL2095172	CHEMBL1783244	CHEMBL1787628
allosteric	CHEMBL2095172	CHEMBL1783245	CHEMBL1787628
allosteric	CHEMBL2095172	CHEMBL1783247	CHEMBL1787628
allosteric	CHEMBL2095172	CHEMBL1783249	CHEMBL1787628
allosteric	CHEMBL2095172	CHEMBL1783250	CHEMBL1787628
allosteric	CHEMBL2095172	CHEMBL1783251	CHEMBL1787628
allosteric	CHEMBL2095172	CHEMBL1783252	CHEMBL1787628
allosteric	CHEMBL2095172	CHEMBL1783253	CHEMBL1787628
allosteric	CHEMBL2095172	CHEMBL1783254	CHEMBL1787628
allosteric	CHEMBL2095172	CHEMBL1783255	CHEMBL1787628
allosteric	CHEMBL2095172	CHEMBL1783256	CHEMBL1787628
allosteric	CHEMBL2095172	CHEMBL1783257	CHEMBL1787628
allosteric	CHEMBL2095172	CHEMBL1783258	CHEMBL1787628
allosteric	CHEMBL2095172	CHEMBL1783260	CHEMBL1787628
allosteric	CHEMBL2095172	CHEMBL1783261	CHEMBL1787628
allosteric	CHEMBL2095172	CHEMBL1783262	CHEMBL1787628
allosteric	CHEMBL2095172	CHEMBL1783264	CHEMBL1787628
allosteric	CHEMBL2095172	CHEMBL1783265	CHEMBL1787628
allosteric	CHEMBL2095172	CHEMBL1783266	CHEMBL1787628
allosteric	CHEMBL2095172	CHEMBL1783269	CHEMBL1787628
allosteric	CHEMBL2095172	CHEMBL1783270	CHEMBL1787628
allosteric	CHEMBL2095172	CHEMBL1783271	CHEMBL1787628
allosteric	CHEMBL2095172	CHEMBL1783272	CHEMBL1787628
allosteric	CHEMBL2095172	CHEMBL1783275	CHEMBL1787628
allosteric	CHEMBL2095172	CHEMBL1783276	CHEMBL1787628
allosteric	CHEMBL2095172	CHEMBL1783277	CHEMBL1787628
allosteric	CHEMBL2095172	CHEMBL1783278	CHEMBL1787628
allosteric	CHEMBL2095172	CHEMBL1783279	CHEMBL1787628
allosteric	CHEMBL2095172	CHEMBL1783280	CHEMBL1787628
allosteric	CHEMBL2095172	CHEMBL1783281	CHEMBL1787628
allosteric	CHEMBL2095172	CHEMBL1783283	CHEMBL1787628
allosteric	CHEMBL2095172	CHEMBL1783284	CHEMBL1787628
allosteric	CHEMBL2095172	CHEMBL1783286	CHEMBL1787628
allosteric	CHEMBL2095172	CHEMBL1783287	CHEMBL1787628
allosteric	CHEMBL211	CHEMBL1083203	CHEMBL2384206
allosteric	CHEMBL211	CHEMBL1257975	CHEMBL2384206
allosteric	CHEMBL211	CHEMBL127273	CHEMBL745198
allosteric	CHEMBL211	CHEMBL127273	CHEMBL3074478
allosteric	CHEMBL211	CHEMBL130835	CHEMBL748254
allosteric	CHEMBL211	CHEMBL130835	CHEMBL3074478
allosteric	CHEMBL211	CHEMBL1367424	CHEMBL1613968
allosteric	CHEMBL211	CHEMBL1459098	CHEMBL3107815
allosteric	CHEMBL211	CHEMBL1482157	CHEMBL1613968
allosteric	CHEMBL211	CHEMBL1535797	CHEMBL1613968
allosteric	CHEMBL211	CHEMBL1559151	CHEMBL1613968
allosteric	CHEMBL211	CHEMBL2011502	CHEMBL2013605
allosteric	CHEMBL211	CHEMBL2057417	CHEMBL2320114
allosteric	CHEMBL211	CHEMBL2313377	CHEMBL2320113
allosteric	CHEMBL211	CHEMBL2313377	CHEMBL2320114
allosteric	CHEMBL211	CHEMBL2381694	CHEMBL2384206
allosteric	CHEMBL211	CHEMBL3105208	CHEMBL3107815
allosteric	CHEMBL211	CHEMBL3105213	CHEMBL3107815
allosteric	CHEMBL211	CHEMBL3105228	CHEMBL3107815
allosteric	CHEMBL211	CHEMBL466253	CHEMBL2384206
allosteric	CHEMBL211	CHEMBL523685	CHEMBL1260774
allosteric	CHEMBL211	CHEMBL604482	CHEMBL2384206
allosteric	CHEMBL216	CHEMBL1083203	CHEMBL1110542
allosteric	CHEMBL216	CHEMBL1083203	CHEMBL1110543
allosteric	CHEMBL216	CHEMBL1083203	CHEMBL1110545
allosteric	CHEMBL216	CHEMBL1083203	CHEMBL2067887
allosteric	CHEMBL216	CHEMBL1083203	CHEMBL2067888
allosteric	CHEMBL216	CHEMBL1083203	CHEMBL2318874
allosteric	CHEMBL216	CHEMBL1083203	CHEMBL2318876
allosteric	CHEMBL216	CHEMBL1083203	CHEMBL2318873
allosteric	CHEMBL216	CHEMBL1083203	CHEMBL2318876
allosteric	CHEMBL216	CHEMBL1083203	CHEMBL2346248
allosteric	CHEMBL216	CHEMBL1083203	CHEMBL2346251
allosteric	CHEMBL216	CHEMBL1083203	CHEMBL2346249
allosteric	CHEMBL216	CHEMBL1083203	CHEMBL2346248
allosteric	CHEMBL216	CHEMBL1083203	CHEMBL2384207
allosteric	CHEMBL216	CHEMBL1088775	CHEMBL1112716
allosteric	CHEMBL216	CHEMBL1088775	CHEMBL1112726
allosteric	CHEMBL216	CHEMBL1089453	CHEMBL1112716
allosteric	CHEMBL216	CHEMBL1089453	CHEMBL1112726
allosteric	CHEMBL216	CHEMBL1089771	CHEMBL1112716
allosteric	CHEMBL216	CHEMBL1089771	CHEMBL1112726
allosteric	CHEMBL216	CHEMBL1090103	CHEMBL1112716
allosteric	CHEMBL216	CHEMBL1090103	CHEMBL1112726
allosteric	CHEMBL216	CHEMBL1090104	CHEMBL1112716
allosteric	CHEMBL216	CHEMBL1090104	CHEMBL1112726
allosteric	CHEMBL216	CHEMBL1090105	CHEMBL1112716
allosteric	CHEMBL216	CHEMBL1090105	CHEMBL1112726
allosteric	CHEMBL216	CHEMBL1090106	CHEMBL1112716
allosteric	CHEMBL216	CHEMBL1090106	CHEMBL1112726
allosteric	CHEMBL216	CHEMBL1091236	CHEMBL1112716
allosteric	CHEMBL216	CHEMBL1091237	CHEMBL1112716
allosteric	CHEMBL216	CHEMBL1091392	CHEMBL1112716
allosteric	CHEMBL216	CHEMBL1091392	CHEMBL1112726
allosteric	CHEMBL216	CHEMBL1091548	CHEMBL1112716
allosteric	CHEMBL216	CHEMBL1091611	CHEMBL1112716
allosteric	CHEMBL216	CHEMBL1091967	CHEMBL1112716
allosteric	CHEMBL216	CHEMBL1091968	CHEMBL1112716
allosteric	CHEMBL216	CHEMBL1092430	CHEMBL1112716
allosteric	CHEMBL216	CHEMBL1092849	CHEMBL1112716
allosteric	CHEMBL216	CHEMBL1092849	CHEMBL1112726
allosteric	CHEMBL216	CHEMBL1092987	CHEMBL1112716
allosteric	CHEMBL216	CHEMBL1092988	CHEMBL1112716
allosteric	CHEMBL216	CHEMBL1092989	CHEMBL1112716
allosteric	CHEMBL216	CHEMBL1093022	CHEMBL1112716
allosteric	CHEMBL216	CHEMBL1093126	CHEMBL1112716
allosteric	CHEMBL216	CHEMBL1093126	CHEMBL1112726
allosteric	CHEMBL216	CHEMBL1093127	CHEMBL1112716
allosteric	CHEMBL216	CHEMBL1093127	CHEMBL1112726
allosteric	CHEMBL216	CHEMBL1093224	CHEMBL1112716
allosteric	CHEMBL216	CHEMBL1093238	CHEMBL1112716
allosteric	CHEMBL216	CHEMBL1093482	CHEMBL1112716
allosteric	CHEMBL216	CHEMBL1093483	CHEMBL1112716
allosteric	CHEMBL216	CHEMBL1093538	CHEMBL1112716
allosteric	CHEMBL216	CHEMBL1093539	CHEMBL1112716
allosteric	CHEMBL216	CHEMBL1093810	CHEMBL1112716
allosteric	CHEMBL216	CHEMBL1093894	CHEMBL1112716
allosteric	CHEMBL216	CHEMBL1093895	CHEMBL1112716
allosteric	CHEMBL216	CHEMBL1093896	CHEMBL1112716
allosteric	CHEMBL216	CHEMBL1257975	CHEMBL2384207
allosteric	CHEMBL216	CHEMBL1459098	CHEMBL3107814
allosteric	CHEMBL216	CHEMBL1681805	CHEMBL1687579
allosteric	CHEMBL216	CHEMBL1683351	CHEMBL1687579
allosteric	CHEMBL216	CHEMBL1683351	CHEMBL2044568
allosteric	CHEMBL216	CHEMBL1683351	CHEMBL2044569
allosteric	CHEMBL216	CHEMBL1683352	CHEMBL1687579
allosteric	CHEMBL216	CHEMBL1683352	CHEMBL1803532
allosteric	CHEMBL216	CHEMBL1683352	CHEMBL2044568
allosteric	CHEMBL216	CHEMBL1683352	CHEMBL2044569
allosteric	CHEMBL216	CHEMBL1683353	CHEMBL1687579
allosteric	CHEMBL216	CHEMBL1683354	CHEMBL1687579
allosteric	CHEMBL216	CHEMBL1683355	CHEMBL1687579
allosteric	CHEMBL216	CHEMBL1683356	CHEMBL1687579
allosteric	CHEMBL216	CHEMBL1683357	CHEMBL1687579
allosteric	CHEMBL216	CHEMBL1683358	CHEMBL1687579
allosteric	CHEMBL216	CHEMBL1683359	CHEMBL1687579
allosteric	CHEMBL216	CHEMBL1683360	CHEMBL1687579
allosteric	CHEMBL216	CHEMBL1683361	CHEMBL1687579
allosteric	CHEMBL216	CHEMBL1683362	CHEMBL1687579
allosteric	CHEMBL216	CHEMBL1683363	CHEMBL1687579
allosteric	CHEMBL216	CHEMBL1683364	CHEMBL1687579
allosteric	CHEMBL216	CHEMBL1683365	CHEMBL1687579
allosteric	CHEMBL216	CHEMBL1683366	CHEMBL1687579
allosteric	CHEMBL216	CHEMBL1683367	CHEMBL1687579
allosteric	CHEMBL216	CHEMBL1683368	CHEMBL1687579
allosteric	CHEMBL216	CHEMBL1683369	CHEMBL1687579
allosteric	CHEMBL216	CHEMBL1683370	CHEMBL1687579
allosteric	CHEMBL216	CHEMBL1683371	CHEMBL1687579
allosteric	CHEMBL216	CHEMBL1683372	CHEMBL1687579
allosteric	CHEMBL216	CHEMBL1683373	CHEMBL1687579
allosteric	CHEMBL216	CHEMBL1683374	CHEMBL1687579
allosteric	CHEMBL216	CHEMBL1683375	CHEMBL1687579
allosteric	CHEMBL216	CHEMBL1683376	CHEMBL1687579
allosteric	CHEMBL216	CHEMBL1683377	CHEMBL1687579
allosteric	CHEMBL216	CHEMBL1683378	CHEMBL1687579
allosteric	CHEMBL216	CHEMBL1683379	CHEMBL1687579
allosteric	CHEMBL216	CHEMBL1683380	CHEMBL1687579
allosteric	CHEMBL216	CHEMBL1683381	CHEMBL1687579
allosteric	CHEMBL216	CHEMBL1683382	CHEMBL1687579
allosteric	CHEMBL216	CHEMBL1683383	CHEMBL1687579
allosteric	CHEMBL216	CHEMBL1683384	CHEMBL1687579
allosteric	CHEMBL216	CHEMBL1683385	CHEMBL1687579
allosteric	CHEMBL216	CHEMBL1683386	CHEMBL1687579
allosteric	CHEMBL216	CHEMBL1683387	CHEMBL1687579
allosteric	CHEMBL216	CHEMBL1683388	CHEMBL1687579
allosteric	CHEMBL216	CHEMBL1683389	CHEMBL1687579
allosteric	CHEMBL216	CHEMBL1683390	CHEMBL1687579
allosteric	CHEMBL216	CHEMBL1683391	CHEMBL1687579
allosteric	CHEMBL216	CHEMBL1683392	CHEMBL1687579
allosteric	CHEMBL216	CHEMBL1683393	CHEMBL1687579
allosteric	CHEMBL216	CHEMBL1683394	CHEMBL1687579
allosteric	CHEMBL216	CHEMBL1683395	CHEMBL1687579
allosteric	CHEMBL216	CHEMBL1683396	CHEMBL1687579
allosteric	CHEMBL216	CHEMBL1683397	CHEMBL1687579
allosteric	CHEMBL216	CHEMBL1683398	CHEMBL1687579
allosteric	CHEMBL216	CHEMBL1683399	CHEMBL1687579
allosteric	CHEMBL216	CHEMBL1683400	CHEMBL1687579
allosteric	CHEMBL216	CHEMBL1683401	CHEMBL1687579
allosteric	CHEMBL216	CHEMBL1683402	CHEMBL1687579
allosteric	CHEMBL216	CHEMBL1683403	CHEMBL1687579
allosteric	CHEMBL216	CHEMBL1770168	CHEMBL1772452
allosteric	CHEMBL216	CHEMBL1770168	CHEMBL1772347
allosteric	CHEMBL216	CHEMBL1771697	CHEMBL1772347
allosteric	CHEMBL216	CHEMBL1771698	CHEMBL1772347
allosteric	CHEMBL216	CHEMBL1771699	CHEMBL1772347
allosteric	CHEMBL216	CHEMBL1771700	CHEMBL1772347
allosteric	CHEMBL216	CHEMBL1771701	CHEMBL1772347
allosteric	CHEMBL216	CHEMBL1771702	CHEMBL1772347
allosteric	CHEMBL216	CHEMBL1771703	CHEMBL1772347
allosteric	CHEMBL216	CHEMBL1771704	CHEMBL1772347
allosteric	CHEMBL216	CHEMBL1771705	CHEMBL1772347
allosteric	CHEMBL216	CHEMBL1771769	CHEMBL1772347
allosteric	CHEMBL216	CHEMBL1771770	CHEMBL1772347
allosteric	CHEMBL216	CHEMBL1771771	CHEMBL1772347
allosteric	CHEMBL216	CHEMBL1771772	CHEMBL1772347
allosteric	CHEMBL216	CHEMBL1771773	CHEMBL1772347
allosteric	CHEMBL216	CHEMBL1771774	CHEMBL1772347
allosteric	CHEMBL216	CHEMBL1771775	CHEMBL1772347
allosteric	CHEMBL216	CHEMBL1771776	CHEMBL1772347
allosteric	CHEMBL216	CHEMBL1771777	CHEMBL1772347
allosteric	CHEMBL216	CHEMBL1771778	CHEMBL1772347
allosteric	CHEMBL216	CHEMBL1771779	CHEMBL1772347
allosteric	CHEMBL216	CHEMBL1771780	CHEMBL1772347
allosteric	CHEMBL216	CHEMBL1771781	CHEMBL1772347
allosteric	CHEMBL216	CHEMBL1771782	CHEMBL1772347
allosteric	CHEMBL216	CHEMBL1771783	CHEMBL1772347
allosteric	CHEMBL216	CHEMBL1771784	CHEMBL1772347
allosteric	CHEMBL216	CHEMBL1771785	CHEMBL1772347
allosteric	CHEMBL216	CHEMBL1771786	CHEMBL1772347
allosteric	CHEMBL216	CHEMBL1771787	CHEMBL1772347
allosteric	CHEMBL216	CHEMBL1771788	CHEMBL1772347
allosteric	CHEMBL216	CHEMBL1771789	CHEMBL1772347
allosteric	CHEMBL216	CHEMBL1771790	CHEMBL1772347
allosteric	CHEMBL216	CHEMBL1771791	CHEMBL1772347
allosteric	CHEMBL216	CHEMBL1800285	CHEMBL1803532
allosteric	CHEMBL216	CHEMBL1800285	CHEMBL1803659
allosteric	CHEMBL216	CHEMBL1800285	CHEMBL1803660
allosteric	CHEMBL216	CHEMBL1800285	CHEMBL2212434
allosteric	CHEMBL216	CHEMBL1800285	CHEMBL3300889
allosteric	CHEMBL216	CHEMBL2042531	CHEMBL2044568
allosteric	CHEMBL216	CHEMBL2042532	CHEMBL2044568
allosteric	CHEMBL216	CHEMBL2042533	CHEMBL2044568
allosteric	CHEMBL216	CHEMBL2042533	CHEMBL2044569
allosteric	CHEMBL216	CHEMBL2042534	CHEMBL2044568
allosteric	CHEMBL216	CHEMBL2042534	CHEMBL2044569
allosteric	CHEMBL216	CHEMBL2042535	CHEMBL2044568
allosteric	CHEMBL216	CHEMBL2042535	CHEMBL2044569
allosteric	CHEMBL216	CHEMBL2042536	CHEMBL2044568
allosteric	CHEMBL216	CHEMBL2042536	CHEMBL2044569
allosteric	CHEMBL216	CHEMBL2042537	CHEMBL2044568
allosteric	CHEMBL216	CHEMBL2042537	CHEMBL2044569
allosteric	CHEMBL216	CHEMBL2042538	CHEMBL2044568
allosteric	CHEMBL216	CHEMBL2042538	CHEMBL2044569
allosteric	CHEMBL216	CHEMBL2042687	CHEMBL2044568
allosteric	CHEMBL216	CHEMBL2042688	CHEMBL2044568
allosteric	CHEMBL216	CHEMBL2042688	CHEMBL2044569
allosteric	CHEMBL216	CHEMBL2042689	CHEMBL2044568
allosteric	CHEMBL216	CHEMBL2042689	CHEMBL2044569
allosteric	CHEMBL216	CHEMBL2042690	CHEMBL2044568
allosteric	CHEMBL216	CHEMBL2042690	CHEMBL2044569
allosteric	CHEMBL216	CHEMBL2042691	CHEMBL2044568
allosteric	CHEMBL216	CHEMBL2042691	CHEMBL2044569
allosteric	CHEMBL216	CHEMBL2042692	CHEMBL2044568
allosteric	CHEMBL216	CHEMBL2042692	CHEMBL2044569
allosteric	CHEMBL216	CHEMBL2057417	CHEMBL2320119
allosteric	CHEMBL216	CHEMBL2063422	CHEMBL2067887
allosteric	CHEMBL216	CHEMBL2203297	CHEMBL2212434
allosteric	CHEMBL216	CHEMBL2203583	CHEMBL2212434
allosteric	CHEMBL216	CHEMBL2203584	CHEMBL2212434
allosteric	CHEMBL216	CHEMBL2203585	CHEMBL2212434
allosteric	CHEMBL216	CHEMBL2203585	CHEMBL3300889
allosteric	CHEMBL216	CHEMBL2203586	CHEMBL2212434
allosteric	CHEMBL216	CHEMBL2203587	CHEMBL2212434
allosteric	CHEMBL216	CHEMBL2203588	CHEMBL2212434
allosteric	CHEMBL216	CHEMBL2203589	CHEMBL2212434
allosteric	CHEMBL216	CHEMBL2204275	CHEMBL2212434
allosteric	CHEMBL216	CHEMBL2204276	CHEMBL2212434
allosteric	CHEMBL216	CHEMBL2204277	CHEMBL2212434
allosteric	CHEMBL216	CHEMBL2204278	CHEMBL2212434
allosteric	CHEMBL216	CHEMBL2204279	CHEMBL2212434
allosteric	CHEMBL216	CHEMBL2204280	CHEMBL2212434
allosteric	CHEMBL216	CHEMBL2204281	CHEMBL2212434
allosteric	CHEMBL216	CHEMBL2204282	CHEMBL2212434
allosteric	CHEMBL216	CHEMBL2204283	CHEMBL2212434
allosteric	CHEMBL216	CHEMBL2204284	CHEMBL2212434
allosteric	CHEMBL216	CHEMBL2204285	CHEMBL2212434
allosteric	CHEMBL216	CHEMBL2204286	CHEMBL2212434
allosteric	CHEMBL216	CHEMBL2204287	CHEMBL2212434
allosteric	CHEMBL216	CHEMBL2204288	CHEMBL2212434
allosteric	CHEMBL216	CHEMBL2204289	CHEMBL2212434
allosteric	CHEMBL216	CHEMBL2204290	CHEMBL2212434
allosteric	CHEMBL216	CHEMBL2204291	CHEMBL2212434
allosteric	CHEMBL216	CHEMBL2204292	CHEMBL2212434
allosteric	CHEMBL216	CHEMBL2204293	CHEMBL2212434
allosteric	CHEMBL216	CHEMBL2204294	CHEMBL2212434
allosteric	CHEMBL216	CHEMBL2204294	CHEMBL2211955
allosteric	CHEMBL216	CHEMBL2204295	CHEMBL2212434
allosteric	CHEMBL216	CHEMBL2204296	CHEMBL2212434
allosteric	CHEMBL216	CHEMBL2204297	CHEMBL2212434
allosteric	CHEMBL216	CHEMBL2204298	CHEMBL2212434
allosteric	CHEMBL216	CHEMBL2204299	CHEMBL2212434
allosteric	CHEMBL216	CHEMBL2206331	CHEMBL2215466
allosteric	CHEMBL216	CHEMBL2313377	CHEMBL2320117
allosteric	CHEMBL216	CHEMBL2313377	CHEMBL2320119
allosteric	CHEMBL216	CHEMBL2313495	CHEMBL2318874
allosteric	CHEMBL216	CHEMBL2313495	CHEMBL2318876
allosteric	CHEMBL216	CHEMBL2313496	CHEMBL2318874
allosteric	CHEMBL216	CHEMBL2313496	CHEMBL2318873
allosteric	CHEMBL216	CHEMBL2313496	CHEMBL2318876
allosteric	CHEMBL216	CHEMBL2313497	CHEMBL2318874
allosteric	CHEMBL216	CHEMBL2313497	CHEMBL2318873
allosteric	CHEMBL216	CHEMBL2313497	CHEMBL2318876
allosteric	CHEMBL216	CHEMBL2313498	CHEMBL2318874
allosteric	CHEMBL216	CHEMBL2313498	CHEMBL2318874
allosteric	CHEMBL216	CHEMBL2313498	CHEMBL2318873
allosteric	CHEMBL216	CHEMBL2313498	CHEMBL2318873
allosteric	CHEMBL216	CHEMBL2313498	CHEMBL2318876
allosteric	CHEMBL216	CHEMBL2313498	CHEMBL2318876
allosteric	CHEMBL216	CHEMBL2313498	CHEMBL2318876
allosteric	CHEMBL216	CHEMBL2313498	CHEMBL2318876
allosteric	CHEMBL216	CHEMBL2313499	CHEMBL2318874
allosteric	CHEMBL216	CHEMBL2313499	CHEMBL2318876
allosteric	CHEMBL216	CHEMBL2313499	CHEMBL2318876
allosteric	CHEMBL216	CHEMBL2313504	CHEMBL2318874
allosteric	CHEMBL216	CHEMBL2313504	CHEMBL2318876
allosteric	CHEMBL216	CHEMBL2313506	CHEMBL2318874
allosteric	CHEMBL216	CHEMBL2313506	CHEMBL2318876
allosteric	CHEMBL216	CHEMBL2313507	CHEMBL2318874
allosteric	CHEMBL216	CHEMBL2313507	CHEMBL2318873
allosteric	CHEMBL216	CHEMBL2313507	CHEMBL2318876
allosteric	CHEMBL216	CHEMBL2313507	CHEMBL2318876
allosteric	CHEMBL216	CHEMBL2313508	CHEMBL2318874
allosteric	CHEMBL216	CHEMBL2313508	CHEMBL2318876
allosteric	CHEMBL216	CHEMBL2313508	CHEMBL2318876
allosteric	CHEMBL216	CHEMBL2313510	CHEMBL2318874
allosteric	CHEMBL216	CHEMBL2313510	CHEMBL2318876
allosteric	CHEMBL216	CHEMBL2313512	CHEMBL2318874
allosteric	CHEMBL216	CHEMBL2313512	CHEMBL2318876
allosteric	CHEMBL216	CHEMBL2313512	CHEMBL2318876
allosteric	CHEMBL216	CHEMBL2313513	CHEMBL2318874
allosteric	CHEMBL216	CHEMBL2313513	CHEMBL2318876
allosteric	CHEMBL216	CHEMBL2313514	CHEMBL2318874
allosteric	CHEMBL216	CHEMBL2313514	CHEMBL2318876
allosteric	CHEMBL216	CHEMBL2313515	CHEMBL2318874
allosteric	CHEMBL216	CHEMBL2313515	CHEMBL2318876
allosteric	CHEMBL216	CHEMBL2313515	CHEMBL2318876
allosteric	CHEMBL216	CHEMBL2313516	CHEMBL2318874
allosteric	CHEMBL216	CHEMBL2313516	CHEMBL2318876
allosteric	CHEMBL216	CHEMBL2313517	CHEMBL2318874
allosteric	CHEMBL216	CHEMBL2313517	CHEMBL2318876
allosteric	CHEMBL216	CHEMBL2313519	CHEMBL2318874
allosteric	CHEMBL216	CHEMBL2313519	CHEMBL2318876
allosteric	CHEMBL216	CHEMBL2313520	CHEMBL2318874
allosteric	CHEMBL216	CHEMBL2313520	CHEMBL2318873
allosteric	CHEMBL216	CHEMBL2313520	CHEMBL2318876
allosteric	CHEMBL216	CHEMBL2313520	CHEMBL2318876
allosteric	CHEMBL216	CHEMBL2313529	CHEMBL2318874
allosteric	CHEMBL216	CHEMBL2313529	CHEMBL2318876
allosteric	CHEMBL216	CHEMBL2313530	CHEMBL2318874
allosteric	CHEMBL216	CHEMBL2313530	CHEMBL2318876
allosteric	CHEMBL216	CHEMBL2313530	CHEMBL2318876
allosteric	CHEMBL216	CHEMBL2313531	CHEMBL2318874
allosteric	CHEMBL216	CHEMBL2313531	CHEMBL2318876
allosteric	CHEMBL216	CHEMBL2333472	CHEMBL2346248
allosteric	CHEMBL216	CHEMBL2333472	CHEMBL2346251
allosteric	CHEMBL216	CHEMBL2333472	CHEMBL2346249
allosteric	CHEMBL216	CHEMBL2333472	CHEMBL2346248
allosteric	CHEMBL216	CHEMBL2333473	CHEMBL2346248
allosteric	CHEMBL216	CHEMBL2333473	CHEMBL2346249
allosteric	CHEMBL216	CHEMBL2333473	CHEMBL2346248
allosteric	CHEMBL216	CHEMBL2333477	CHEMBL2346248
allosteric	CHEMBL216	CHEMBL2333477	CHEMBL2346249
allosteric	CHEMBL216	CHEMBL2333477	CHEMBL2346248
allosteric	CHEMBL216	CHEMBL2333478	CHEMBL2346248
allosteric	CHEMBL216	CHEMBL2333478	CHEMBL2346249
allosteric	CHEMBL216	CHEMBL2333478	CHEMBL2346248
allosteric	CHEMBL216	CHEMBL2333479	CHEMBL2346249
allosteric	CHEMBL216	CHEMBL2333479	CHEMBL2346248
allosteric	CHEMBL216	CHEMBL2333480	CHEMBL2346248
allosteric	CHEMBL216	CHEMBL2333480	CHEMBL2346249
allosteric	CHEMBL216	CHEMBL2333480	CHEMBL2346248
allosteric	CHEMBL216	CHEMBL2333481	CHEMBL2346249
allosteric	CHEMBL216	CHEMBL2333481	CHEMBL2346248
allosteric	CHEMBL216	CHEMBL2333481	CHEMBL2346248
allosteric	CHEMBL216	CHEMBL2333482	CHEMBL2346248
allosteric	CHEMBL216	CHEMBL2333482	CHEMBL2346251
allosteric	CHEMBL216	CHEMBL2333482	CHEMBL2346249
allosteric	CHEMBL216	CHEMBL2333482	CHEMBL2346248
allosteric	CHEMBL216	CHEMBL2333483	CHEMBL2346248
allosteric	CHEMBL216	CHEMBL2333483	CHEMBL2346251
allosteric	CHEMBL216	CHEMBL2333483	CHEMBL2346249
allosteric	CHEMBL216	CHEMBL2333483	CHEMBL2346248
allosteric	CHEMBL216	CHEMBL2333484	CHEMBL2346248
allosteric	CHEMBL216	CHEMBL2333484	CHEMBL2346251
allosteric	CHEMBL216	CHEMBL2333484	CHEMBL2346249
allosteric	CHEMBL216	CHEMBL2333861	CHEMBL2346249
allosteric	CHEMBL216	CHEMBL2333861	CHEMBL2346248
allosteric	CHEMBL216	CHEMBL2333862	CHEMBL2346248
allosteric	CHEMBL216	CHEMBL2333862	CHEMBL2346249
allosteric	CHEMBL216	CHEMBL2333862	CHEMBL2346248
allosteric	CHEMBL216	CHEMBL2333863	CHEMBL2346248
allosteric	CHEMBL216	CHEMBL2333863	CHEMBL2346249
allosteric	CHEMBL216	CHEMBL2333863	CHEMBL2346248
allosteric	CHEMBL216	CHEMBL2333864	CHEMBL2346249
allosteric	CHEMBL216	CHEMBL2333864	CHEMBL2346248
allosteric	CHEMBL216	CHEMBL2333865	CHEMBL2346248
allosteric	CHEMBL216	CHEMBL2333865	CHEMBL2346249
allosteric	CHEMBL216	CHEMBL2333865	CHEMBL2346248
allosteric	CHEMBL216	CHEMBL2333865	CHEMBL2346251
allosteric	CHEMBL216	CHEMBL2333865	CHEMBL2346251
allosteric	CHEMBL216	CHEMBL2333865	CHEMBL2346248
allosteric	CHEMBL216	CHEMBL2333865	CHEMBL2346249
allosteric	CHEMBL216	CHEMBL2333865	CHEMBL2346249
allosteric	CHEMBL216	CHEMBL2333865	CHEMBL2346248
allosteric	CHEMBL216	CHEMBL2333865	CHEMBL2346248
allosteric	CHEMBL216	CHEMBL2333865	CHEMBL2346248
allosteric	CHEMBL216	CHEMBL2333865	CHEMBL2433295
allosteric	CHEMBL216	CHEMBL2333865	CHEMBL2433296
allosteric	CHEMBL216	CHEMBL2333867	CHEMBL2346249
allosteric	CHEMBL216	CHEMBL2333867	CHEMBL2346248
allosteric	CHEMBL216	CHEMBL2333868	CHEMBL2346248
allosteric	CHEMBL216	CHEMBL2333868	CHEMBL2346249
allosteric	CHEMBL216	CHEMBL2333868	CHEMBL2346248
allosteric	CHEMBL216	CHEMBL2333869	CHEMBL2346249
allosteric	CHEMBL216	CHEMBL2333869	CHEMBL2346248
allosteric	CHEMBL216	CHEMBL2333870	CHEMBL2346249
allosteric	CHEMBL216	CHEMBL2333870	CHEMBL2346248
allosteric	CHEMBL216	CHEMBL2333871	CHEMBL2346248
allosteric	CHEMBL216	CHEMBL2333871	CHEMBL2346248
allosteric	CHEMBL216	CHEMBL2333871	CHEMBL2346251
allosteric	CHEMBL216	CHEMBL2333871	CHEMBL2346249
allosteric	CHEMBL216	CHEMBL2333871	CHEMBL2346249
allosteric	CHEMBL216	CHEMBL2333871	CHEMBL2346249
allosteric	CHEMBL216	CHEMBL2333871	CHEMBL2346248
allosteric	CHEMBL216	CHEMBL2333871	CHEMBL2346248
allosteric	CHEMBL216	CHEMBL2333871	CHEMBL2346248
allosteric	CHEMBL216	CHEMBL2333872	CHEMBL2346248
allosteric	CHEMBL216	CHEMBL2333872	CHEMBL2346249
allosteric	CHEMBL216	CHEMBL2333872	CHEMBL2346248
allosteric	CHEMBL216	CHEMBL2333873	CHEMBL2346248
allosteric	CHEMBL216	CHEMBL2333873	CHEMBL2346249
allosteric	CHEMBL216	CHEMBL2333873	CHEMBL2346248
allosteric	CHEMBL216	CHEMBL2333874	CHEMBL2346249
allosteric	CHEMBL216	CHEMBL2333874	CHEMBL2346248
allosteric	CHEMBL216	CHEMBL2333875	CHEMBL2346248
allosteric	CHEMBL216	CHEMBL2333875	CHEMBL2346251
allosteric	CHEMBL216	CHEMBL2333875	CHEMBL2346249
allosteric	CHEMBL216	CHEMBL2333875	CHEMBL2346248
allosteric	CHEMBL216	CHEMBL2333875	CHEMBL2433295
allosteric	CHEMBL216	CHEMBL2333875	CHEMBL2433296
allosteric	CHEMBL216	CHEMBL2333876	CHEMBL2346249
allosteric	CHEMBL216	CHEMBL2333876	CHEMBL2346248
allosteric	CHEMBL216	CHEMBL2333877	CHEMBL2346249
allosteric	CHEMBL216	CHEMBL2333877	CHEMBL2346248
allosteric	CHEMBL216	CHEMBL2333878	CHEMBL2346249
allosteric	CHEMBL216	CHEMBL2333878	CHEMBL2346248
allosteric	CHEMBL216	CHEMBL2381694	CHEMBL2384207
allosteric	CHEMBL216	CHEMBL3105208	CHEMBL3107814
allosteric	CHEMBL216	CHEMBL3105213	CHEMBL3107814
allosteric	CHEMBL216	CHEMBL3105228	CHEMBL3107814
allosteric	CHEMBL216	CHEMBL3126486	CHEMBL3128937
allosteric	CHEMBL216	CHEMBL3126659	CHEMBL3128936
allosteric	CHEMBL216	CHEMBL3126659	CHEMBL3128937
allosteric	CHEMBL216	CHEMBL3126660	CHEMBL3128936
allosteric	CHEMBL216	CHEMBL3126660	CHEMBL3128937
allosteric	CHEMBL216	CHEMBL3126661	CHEMBL3128936
allosteric	CHEMBL216	CHEMBL3126661	CHEMBL3128937
allosteric	CHEMBL216	CHEMBL3126662	CHEMBL3128936
allosteric	CHEMBL216	CHEMBL3126662	CHEMBL3128937
allosteric	CHEMBL216	CHEMBL3126663	CHEMBL3128936
allosteric	CHEMBL216	CHEMBL3126663	CHEMBL3128937
allosteric	CHEMBL216	CHEMBL3126664	CHEMBL3128936
allosteric	CHEMBL216	CHEMBL3126664	CHEMBL3128937
allosteric	CHEMBL216	CHEMBL3126665	CHEMBL3128936
allosteric	CHEMBL216	CHEMBL3126665	CHEMBL3128937
allosteric	CHEMBL216	CHEMBL3126666	CHEMBL3128936
allosteric	CHEMBL216	CHEMBL3126666	CHEMBL3128937
allosteric	CHEMBL216	CHEMBL3126667	CHEMBL3128926
allosteric	CHEMBL216	CHEMBL3126667	CHEMBL3128936
allosteric	CHEMBL216	CHEMBL3126667	CHEMBL3128937
allosteric	CHEMBL216	CHEMBL3126668	CHEMBL3128936
allosteric	CHEMBL216	CHEMBL3126668	CHEMBL3128937
allosteric	CHEMBL216	CHEMBL3126669	CHEMBL3128936
allosteric	CHEMBL216	CHEMBL3126669	CHEMBL3128937
allosteric	CHEMBL216	CHEMBL3126670	CHEMBL3128936
allosteric	CHEMBL216	CHEMBL3126670	CHEMBL3128937
allosteric	CHEMBL216	CHEMBL3126671	CHEMBL3128936
allosteric	CHEMBL216	CHEMBL3126671	CHEMBL3128937
allosteric	CHEMBL216	CHEMBL3126672	CHEMBL3128936
allosteric	CHEMBL216	CHEMBL3126672	CHEMBL3128937
allosteric	CHEMBL216	CHEMBL3126673	CHEMBL3128936
allosteric	CHEMBL216	CHEMBL3126673	CHEMBL3128937
allosteric	CHEMBL216	CHEMBL3126674	CHEMBL3128926
allosteric	CHEMBL216	CHEMBL3126674	CHEMBL3128936
allosteric	CHEMBL216	CHEMBL3126674	CHEMBL3128937
allosteric	CHEMBL216	CHEMBL3126675	CHEMBL3128937
allosteric	CHEMBL216	CHEMBL3126676	CHEMBL3128936
allosteric	CHEMBL216	CHEMBL3126676	CHEMBL3128937
allosteric	CHEMBL216	CHEMBL3297817	CHEMBL3300889
allosteric	CHEMBL216	CHEMBL3297817	CHEMBL3301097
allosteric	CHEMBL216	CHEMBL3297818	CHEMBL3300889
allosteric	CHEMBL216	CHEMBL3298001	CHEMBL3300889
allosteric	CHEMBL216	CHEMBL3298002	CHEMBL3300889
allosteric	CHEMBL216	CHEMBL3298517	CHEMBL3300889
allosteric	CHEMBL216	CHEMBL3298518	CHEMBL3300889
allosteric	CHEMBL216	CHEMBL3298519	CHEMBL3300889
allosteric	CHEMBL216	CHEMBL3298520	CHEMBL3300889
allosteric	CHEMBL216	CHEMBL3298841	CHEMBL3300889
allosteric	CHEMBL216	CHEMBL3298842	CHEMBL3300889
allosteric	CHEMBL216	CHEMBL3298843	CHEMBL3300889
allosteric	CHEMBL216	CHEMBL3298844	CHEMBL3300889
allosteric	CHEMBL216	CHEMBL3298845	CHEMBL3300889
allosteric	CHEMBL216	CHEMBL3299137	CHEMBL3300889
allosteric	CHEMBL216	CHEMBL3299138	CHEMBL3300889
allosteric	CHEMBL216	CHEMBL3299139	CHEMBL3300889
allosteric	CHEMBL216	CHEMBL466253	CHEMBL2384207
allosteric	CHEMBL216	CHEMBL523685	CHEMBL1260585
allosteric	CHEMBL216	CHEMBL523685	CHEMBL2067887
allosteric	CHEMBL216	CHEMBL523685	CHEMBL2067888
allosteric	CHEMBL216	CHEMBL589615	CHEMBL1042950
allosteric	CHEMBL216	CHEMBL589852	CHEMBL1042950
allosteric	CHEMBL216	CHEMBL590500	CHEMBL1070733
allosteric	CHEMBL216	CHEMBL590585	CHEMBL1042950
allosteric	CHEMBL216	CHEMBL590736	CHEMBL1070733
allosteric	CHEMBL216	CHEMBL590869	CHEMBL1042947
allosteric	CHEMBL216	CHEMBL590869	CHEMBL1042950
allosteric	CHEMBL216	CHEMBL590870	CHEMBL1042950
allosteric	CHEMBL216	CHEMBL591106	CHEMBL1042950
allosteric	CHEMBL216	CHEMBL591107	CHEMBL1042950
allosteric	CHEMBL216	CHEMBL591107	CHEMBL1042955
allosteric	CHEMBL216	CHEMBL591108	CHEMBL1042950
allosteric	CHEMBL216	CHEMBL591343	CHEMBL1042950
allosteric	CHEMBL216	CHEMBL591344	CHEMBL1042950
allosteric	CHEMBL216	CHEMBL591345	CHEMBL1042950
allosteric	CHEMBL216	CHEMBL591577	CHEMBL1042947
allosteric	CHEMBL216	CHEMBL591577	CHEMBL1042950
allosteric	CHEMBL216	CHEMBL591577	CHEMBL1042955
allosteric	CHEMBL216	CHEMBL591580	CHEMBL1042950
allosteric	CHEMBL216	CHEMBL591581	CHEMBL1042950
allosteric	CHEMBL216	CHEMBL591581	CHEMBL1042955
allosteric	CHEMBL216	CHEMBL591812	CHEMBL1042947
allosteric	CHEMBL216	CHEMBL591812	CHEMBL1042950
allosteric	CHEMBL216	CHEMBL591816	CHEMBL1042950
allosteric	CHEMBL216	CHEMBL591817	CHEMBL1042950
allosteric	CHEMBL216	CHEMBL592046	CHEMBL1042950
allosteric	CHEMBL216	CHEMBL592049	CHEMBL1042950
allosteric	CHEMBL216	CHEMBL592050	CHEMBL1042950
allosteric	CHEMBL216	CHEMBL592285	CHEMBL1042950
allosteric	CHEMBL216	CHEMBL592286	CHEMBL1042950
allosteric	CHEMBL216	CHEMBL592286	CHEMBL1042955
allosteric	CHEMBL216	CHEMBL592528	CHEMBL1042950
allosteric	CHEMBL216	CHEMBL592529	CHEMBL1042950
allosteric	CHEMBL216	CHEMBL592530	CHEMBL1042950
allosteric	CHEMBL216	CHEMBL592766	CHEMBL1042950
allosteric	CHEMBL216	CHEMBL593048	CHEMBL1069873
allosteric	CHEMBL216	CHEMBL593065	CHEMBL1069873
allosteric	CHEMBL216	CHEMBL593298	CHEMBL1069873
allosteric	CHEMBL216	CHEMBL593299	CHEMBL1069873
allosteric	CHEMBL216	CHEMBL593504	CHEMBL1069873
allosteric	CHEMBL216	CHEMBL593505	CHEMBL1069873
allosteric	CHEMBL216	CHEMBL593660	CHEMBL1042947
allosteric	CHEMBL216	CHEMBL593660	CHEMBL1042950
allosteric	CHEMBL216	CHEMBL593743	CHEMBL1069873
allosteric	CHEMBL216	CHEMBL593758	CHEMBL1069873
allosteric	CHEMBL216	CHEMBL593771	CHEMBL1069873
allosteric	CHEMBL216	CHEMBL593900	CHEMBL1042950
allosteric	CHEMBL216	CHEMBL593982	CHEMBL1069873
allosteric	CHEMBL216	CHEMBL593984	CHEMBL1069873
allosteric	CHEMBL216	CHEMBL593995	CHEMBL1069873
allosteric	CHEMBL216	CHEMBL593996	CHEMBL1069873
allosteric	CHEMBL216	CHEMBL593997	CHEMBL1069873
allosteric	CHEMBL216	CHEMBL594002	CHEMBL1069873
allosteric	CHEMBL216	CHEMBL594003	CHEMBL1069873
allosteric	CHEMBL216	CHEMBL594004	CHEMBL1069873
allosteric	CHEMBL216	CHEMBL594010	CHEMBL1069873
allosteric	CHEMBL216	CHEMBL594131	CHEMBL1042950
allosteric	CHEMBL216	CHEMBL594131	CHEMBL1042955
allosteric	CHEMBL216	CHEMBL594221	CHEMBL1069873
allosteric	CHEMBL216	CHEMBL594237	CHEMBL1069873
allosteric	CHEMBL216	CHEMBL594238	CHEMBL1069873
allosteric	CHEMBL216	CHEMBL594429	CHEMBL1069873
allosteric	CHEMBL216	CHEMBL594430	CHEMBL1069873
allosteric	CHEMBL216	CHEMBL594432	CHEMBL2400142
allosteric	CHEMBL216	CHEMBL594432	CHEMBL2400143
allosteric	CHEMBL216	CHEMBL594432	CHEMBL2400144
allosteric	CHEMBL216	CHEMBL594433	CHEMBL1069873
allosteric	CHEMBL216	CHEMBL594434	CHEMBL1069873
allosteric	CHEMBL216	CHEMBL594462	CHEMBL1069873
allosteric	CHEMBL216	CHEMBL594463	CHEMBL1069873
allosteric	CHEMBL216	CHEMBL594464	CHEMBL1069873
allosteric	CHEMBL216	CHEMBL594657	CHEMBL1069873
allosteric	CHEMBL216	CHEMBL594659	CHEMBL1069873
allosteric	CHEMBL216	CHEMBL594660	CHEMBL1069873
allosteric	CHEMBL216	CHEMBL594672	CHEMBL1069873
allosteric	CHEMBL216	CHEMBL594688	CHEMBL1069873
allosteric	CHEMBL216	CHEMBL594691	CHEMBL1069873
allosteric	CHEMBL216	CHEMBL594692	CHEMBL1069873
allosteric	CHEMBL216	CHEMBL594929	CHEMBL1069873
allosteric	CHEMBL216	CHEMBL595140	CHEMBL1069873
allosteric	CHEMBL216	CHEMBL595141	CHEMBL1069873
allosteric	CHEMBL216	CHEMBL595369	CHEMBL1069873
allosteric	CHEMBL216	CHEMBL595370	CHEMBL1069873
allosteric	CHEMBL216	CHEMBL595371	CHEMBL1069873
allosteric	CHEMBL216	CHEMBL595372	CHEMBL1069873
allosteric	CHEMBL216	CHEMBL595385	CHEMBL1069873
allosteric	CHEMBL216	CHEMBL595855	CHEMBL1069873
allosteric	CHEMBL216	CHEMBL595856	CHEMBL1069873
allosteric	CHEMBL216	CHEMBL596211	CHEMBL1069873
allosteric	CHEMBL216	CHEMBL596436	CHEMBL1069873
allosteric	CHEMBL216	CHEMBL596506	CHEMBL1042950
allosteric	CHEMBL216	CHEMBL596506	CHEMBL1069873
allosteric	CHEMBL216	CHEMBL596506	CHEMBL2067887
allosteric	CHEMBL216	CHEMBL596507	CHEMBL1069873
allosteric	CHEMBL216	CHEMBL596507	CHEMBL2067887
allosteric	CHEMBL216	CHEMBL596508	CHEMBL1069873
allosteric	CHEMBL216	CHEMBL596508	CHEMBL2067887
allosteric	CHEMBL216	CHEMBL596508	CHEMBL2400144
allosteric	CHEMBL216	CHEMBL596525	CHEMBL1069873
allosteric	CHEMBL216	CHEMBL596526	CHEMBL1069873
allosteric	CHEMBL216	CHEMBL598943	CHEMBL1070733
allosteric	CHEMBL216	CHEMBL599142	CHEMBL1070733
allosteric	CHEMBL216	CHEMBL599143	CHEMBL1070733
allosteric	CHEMBL216	CHEMBL599143	CHEMBL1072087
allosteric	CHEMBL216	CHEMBL599144	CHEMBL1070733
allosteric	CHEMBL216	CHEMBL599345	CHEMBL1070733
allosteric	CHEMBL216	CHEMBL599352	CHEMBL1070733
allosteric	CHEMBL216	CHEMBL599521	CHEMBL1070733
allosteric	CHEMBL216	CHEMBL600216	CHEMBL1070733
allosteric	CHEMBL216	CHEMBL600217	CHEMBL1070733
allosteric	CHEMBL216	CHEMBL600419	CHEMBL1070733
allosteric	CHEMBL216	CHEMBL600420	CHEMBL1070733
allosteric	CHEMBL216	CHEMBL600482	CHEMBL1042950
allosteric	CHEMBL216	CHEMBL600482	CHEMBL1042955
allosteric	CHEMBL216	CHEMBL600483	CHEMBL1042950
allosteric	CHEMBL216	CHEMBL601518	CHEMBL1042947
allosteric	CHEMBL216	CHEMBL601518	CHEMBL1042950
allosteric	CHEMBL216	CHEMBL601519	CHEMBL1042950
allosteric	CHEMBL216	CHEMBL602097	CHEMBL1070733
allosteric	CHEMBL216	CHEMBL602098	CHEMBL1070733
allosteric	CHEMBL216	CHEMBL602130	CHEMBL1042947
allosteric	CHEMBL216	CHEMBL602130	CHEMBL1042950
allosteric	CHEMBL216	CHEMBL602500	CHEMBL1070733
allosteric	CHEMBL216	CHEMBL602501	CHEMBL1070733
allosteric	CHEMBL216	CHEMBL602699	CHEMBL1070733
allosteric	CHEMBL216	CHEMBL602900	CHEMBL1070733
allosteric	CHEMBL216	CHEMBL602903	CHEMBL1070733
allosteric	CHEMBL216	CHEMBL602932	CHEMBL1042950
allosteric	CHEMBL216	CHEMBL602948	CHEMBL1042950
allosteric	CHEMBL216	CHEMBL603713	CHEMBL1070733
allosteric	CHEMBL216	CHEMBL604048	CHEMBL1069873
allosteric	CHEMBL216	CHEMBL604067	CHEMBL1069873
allosteric	CHEMBL216	CHEMBL604169	CHEMBL1069873
allosteric	CHEMBL216	CHEMBL604260	CHEMBL1069873
allosteric	CHEMBL216	CHEMBL604482	CHEMBL2384207
allosteric	CHEMBL216	CHEMBL604681	CHEMBL1069873
allosteric	CHEMBL216	CHEMBL604689	CHEMBL1069873
allosteric	CHEMBL216	CHEMBL604873	CHEMBL1042950
allosteric	CHEMBL216	CHEMBL605152	CHEMBL1070733
allosteric	CHEMBL216	CHEMBL605160	CHEMBL1070733
allosteric	CHEMBL216	CHEMBL606975	CHEMBL1042950
allosteric	CHEMBL216	CHEMBL607692	CHEMBL1069873
allosteric	CHEMBL216	CHEMBL607812	CHEMBL1069873
allosteric	CHEMBL216	CHEMBL608112	CHEMBL1042950
allosteric	CHEMBL216	CHEMBL608112	CHEMBL1069873
allosteric	CHEMBL216	CHEMBL608112	CHEMBL1070733
allosteric	CHEMBL216	CHEMBL608112	CHEMBL1110542
allosteric	CHEMBL216	CHEMBL608112	CHEMBL1110543
allosteric	CHEMBL216	CHEMBL608112	CHEMBL1110552
allosteric	CHEMBL216	CHEMBL608112	CHEMBL1106238
allosteric	CHEMBL216	CHEMBL608112	CHEMBL1112716
allosteric	CHEMBL216	CHEMBL608112	CHEMBL1687579
allosteric	CHEMBL216	CHEMBL608112	CHEMBL2067887
allosteric	CHEMBL216	CHEMBL608112	CHEMBL2212434
allosteric	CHEMBL216	CHEMBL608112	CHEMBL2400142
allosteric	CHEMBL216	CHEMBL608112	CHEMBL2400144
allosteric	CHEMBL216	CHEMBL608112	CHEMBL3128937
allosteric	CHEMBL216	CHEMBL608112	CHEMBL3295050
allosteric	CHEMBL216	CHEMBL608112	CHEMBL3295051
allosteric	CHEMBL216	CHEMBL608112	CHEMBL3295306
allosteric	CHEMBL216	CHEMBL608112	CHEMBL3295305
allosteric	CHEMBL216	CHEMBL608112	CHEMBL3295050
allosteric	CHEMBL216	CHEMBL608112	CHEMBL3295051
allosteric	CHEMBL216	CHEMBL608112	CHEMBL3300889
allosteric	CHEMBL216	CHEMBL608133	CHEMBL1069873
allosteric	CHEMBL216	CHEMBL608388	CHEMBL1069873
allosteric	CHEMBL216	CHEMBL608399	CHEMBL1069873
allosteric	CHEMBL216	CHEMBL609602	CHEMBL1069873
allosteric	CHEMBL216	CHEMBL609602	CHEMBL1106239
allosteric	CHEMBL216	CHEMBL609602	CHEMBL1106238
allosteric	CHEMBL216	CHEMBL609602	CHEMBL1112716
allosteric	CHEMBL216	CHEMBL609602	CHEMBL1112726
allosteric	CHEMBL216	CHEMBL609602	CHEMBL1687579
allosteric	CHEMBL216	CHEMBL609868	CHEMBL1069873
allosteric	CHEMBL216	CHEMBL609869	CHEMBL1069873
allosteric	CHEMBL216	CHEMBL610178	CHEMBL1069873
allosteric	CHEMBL216	CHEMBL611019	CHEMBL1069873
allosteric	CHEMBL216	CHEMBL611315	CHEMBL1069873
allosteric	CHEMBL216	CHEMBL611352	CHEMBL1069873
allosteric	CHEMBL216	CHEMBL611942	CHEMBL1069873
allosteric	CHEMBL216	CHEMBL845	CHEMBL1248351
allosteric	CHEMBL216	CHEMBL845	CHEMBL1248352
allosteric	CHEMBL216	CHEMBL845	CHEMBL2215474
allosteric	CHEMBL216	CHEMBL845	CHEMBL2215466
allosteric	CHEMBL218	CHEMBL1553629	CHEMBL2073229
allosteric	CHEMBL218	CHEMBL1553629	CHEMBL2073231
allosteric	CHEMBL218	CHEMBL1553629	CHEMBL2432411
allosteric	CHEMBL218	CHEMBL1553629	CHEMBL3239550
allosteric	CHEMBL218	CHEMBL2071055	CHEMBL2073230
allosteric	CHEMBL218	CHEMBL2071055	CHEMBL2073237
allosteric	CHEMBL218	CHEMBL2071056	CHEMBL2073230
allosteric	CHEMBL218	CHEMBL2071056	CHEMBL2073237
allosteric	CHEMBL218	CHEMBL2071057	CHEMBL2073230
allosteric	CHEMBL218	CHEMBL2071057	CHEMBL2073237
allosteric	CHEMBL218	CHEMBL2071058	CHEMBL2073229
allosteric	CHEMBL218	CHEMBL2071058	CHEMBL2073231
allosteric	CHEMBL218	CHEMBL2071059	CHEMBL2073229
allosteric	CHEMBL218	CHEMBL2071059	CHEMBL2073231
allosteric	CHEMBL218	CHEMBL2071060	CHEMBL2073229
allosteric	CHEMBL218	CHEMBL2071060	CHEMBL2073231
allosteric	CHEMBL218	CHEMBL2071061	CHEMBL2073229
allosteric	CHEMBL218	CHEMBL2071061	CHEMBL2073231
allosteric	CHEMBL218	CHEMBL2071062	CHEMBL2073229
allosteric	CHEMBL218	CHEMBL2071062	CHEMBL2073231
allosteric	CHEMBL218	CHEMBL2071063	CHEMBL2073229
allosteric	CHEMBL218	CHEMBL2071063	CHEMBL2073231
allosteric	CHEMBL218	CHEMBL2071063	CHEMBL2432411
allosteric	CHEMBL218	CHEMBL2071064	CHEMBL2073229
allosteric	CHEMBL218	CHEMBL2071064	CHEMBL2073231
allosteric	CHEMBL218	CHEMBL2071065	CHEMBL2073229
allosteric	CHEMBL218	CHEMBL2071065	CHEMBL2073231
allosteric	CHEMBL218	CHEMBL2071066	CHEMBL2073229
allosteric	CHEMBL218	CHEMBL2071066	CHEMBL2073231
allosteric	CHEMBL218	CHEMBL2071067	CHEMBL2073230
allosteric	CHEMBL218	CHEMBL2071067	CHEMBL2073232
allosteric	CHEMBL218	CHEMBL2071068	CHEMBL2073229
allosteric	CHEMBL218	CHEMBL2071068	CHEMBL2073231
allosteric	CHEMBL218	CHEMBL2071069	CHEMBL2073229
allosteric	CHEMBL218	CHEMBL2071069	CHEMBL2073231
allosteric	CHEMBL218	CHEMBL2071070	CHEMBL2073229
allosteric	CHEMBL218	CHEMBL2071070	CHEMBL2073231
allosteric	CHEMBL218	CHEMBL2071071	CHEMBL2073229
allosteric	CHEMBL218	CHEMBL2071071	CHEMBL2073231
allosteric	CHEMBL218	CHEMBL2071072	CHEMBL2073229
allosteric	CHEMBL218	CHEMBL2071072	CHEMBL2073231
allosteric	CHEMBL218	CHEMBL2071073	CHEMBL2073230
allosteric	CHEMBL218	CHEMBL2071073	CHEMBL2073237
allosteric	CHEMBL218	CHEMBL2071074	CHEMBL2073230
allosteric	CHEMBL218	CHEMBL2071074	CHEMBL2073237
allosteric	CHEMBL218	CHEMBL2071075	CHEMBL2073229
allosteric	CHEMBL218	CHEMBL2071075	CHEMBL2073231
allosteric	CHEMBL218	CHEMBL2071076	CHEMBL2073229
allosteric	CHEMBL218	CHEMBL2071076	CHEMBL2073231
allosteric	CHEMBL218	CHEMBL2431213	CHEMBL2432411
allosteric	CHEMBL218	CHEMBL2431213	CHEMBL2434074
allosteric	CHEMBL218	CHEMBL2431214	CHEMBL2432411
allosteric	CHEMBL218	CHEMBL2431216	CHEMBL2432411
allosteric	CHEMBL218	CHEMBL2431216	CHEMBL3239550
allosteric	CHEMBL218	CHEMBL2431218	CHEMBL2432411
allosteric	CHEMBL218	CHEMBL2431219	CHEMBL2432411
allosteric	CHEMBL218	CHEMBL2431220	CHEMBL2432411
allosteric	CHEMBL218	CHEMBL2431221	CHEMBL2432411
allosteric	CHEMBL218	CHEMBL2431221	CHEMBL2434074
allosteric	CHEMBL218	CHEMBL2431223	CHEMBL2432411
allosteric	CHEMBL218	CHEMBL2431223	CHEMBL2434074
allosteric	CHEMBL218	CHEMBL2431224	CHEMBL2432411
allosteric	CHEMBL218	CHEMBL2431225	CHEMBL2432411
allosteric	CHEMBL218	CHEMBL2431225	CHEMBL2434075
allosteric	CHEMBL218	CHEMBL2431225	CHEMBL2434073
allosteric	CHEMBL218	CHEMBL2431226	CHEMBL2432411
[truncated: 44,877 more rows]
